# Supplementary material for: Cold-induced expression of a truncated adenylyl cyclase 3 acts as rheostat to brown fat function
Source: Nat Metab. 2024 Apr 29;6(6):1053–75. doi: 10.1038/s42255-024-01033-8 (PMC11971047; doi:10.1038/s42255-024-01033-8)
Supplement: Supplementary file 2 — Multi-tabs workbook with Supplementary Tables 1–6. Supplementary Table 1: Adipose depot-specific RNA-seq from cold-exposed C57BL/6 mice. Supplementary Table 2: Gene accession numbers for species conservation analyses. Supplementary Table 3: List of sgRNAs and primers for the generation of Adcy3∆AT mice. Supplementary Table 4: List of SYBR qPCR primers. Supplementary Table 5: List of LNA GapmeR inhibitors. Supplementary Table 6: Alignment mAC3/mAC3-AT. [file 42255_2024_1033_MOESM2_ESM.xlsx]

## Sheet: Table 1_BAT
Table S1: Adipose depot-specific RNA-seq from cold-exposed C57BL/6 mice (BAT)
EnsID	logFC	logCPM	F	PValue	FDR	iBAT_cold_2	iBAT_cold_3	iBAT_cold_5	iBAT_cold_6	iBAT_cold_7	iBAT_RT_1	iBAT_RT_2	iBAT_RT_3	chromosome_name	start_position	end_position	strand	gene_biotype	mgi_symbol	PValue_cold-RT	FDR_cold-RT	TPM.cold	SD.cold	TPM.RT	SD.RT
ENSMUSG00000000001	0.0416929	5.13186	0.0858681	0.773355	1	31.3818	40.955	36.2477	38.869	29.4475	35.6017	35.4071	32.1665	chr3	108014596	108053462	-1	protein_coding	Gnai3	0.773355	1	35.3802	4.87818	34.3918	1.92959
ENSMUSG00000000003	0	-3.07703	0	1	1	0	0	0	0	0	0	0	0	chrX	76881507	76897229	-1	protein_coding	Pbsn	1	1	0	0	0	0
ENSMUSG00000000028	-0.429284	2.57136	3.24417	0.0910164	0.580841	5.03427	5.38607	5.85839	5.78583	3.76523	6.50246	7.86122	6.56288	chr16	18599197	18630737	-1	protein_coding	Cdc45	0.0910164	0.580841	5.16596	0.850225	6.97552	0.767636
ENSMUSG00000000031	2.67501	2.06971	6.37822	0.0227861	0.258386	2.10332	0.676687	2.1321	0.333143	20.0632	0.586638	1.13428	0.709323	chr7	142129266	142131880	-1	lncRNA	H19	0.0227861	0.258386	5.06169	8.42565	0.810081	0.287388
ENSMUSG00000000037	0.656245	-1.93042	0.391213	0.540695	1	0.0356955	0.597158	0.251587	0.146139	0	0.140144	0.0478613	0.157672	chrX	159865521	160041209	1	protein_coding	Scml2	0.540695	1	0.206116	0.239847	0.115226	0.058994
ENSMUSG00000000049	-0.0175722	-2.32065	0.000428795	0.983741	1	0.0640128	0.128058	0.0534677	0.0968854	0.0714237	0.0648279	0.0676735	0.106099	chr11	108234180	108305222	1	protein_coding	Apoh	0.983741	1	0.0827694	0.0299558	0.0795334	0.0230503
ENSMUSG00000000056	0.0483956	4.87855	0.0812356	0.779375	1	27.6566	31.4688	33.031	33.9574	22.8952	30.707	34.6477	21.1883	chr11	121128079	121146682	1	protein_coding	Narf	0.779375	1	29.8018	4.54914	28.8477	6.91966
ENSMUSG00000000058	-0.229877	6.71829	1.46059	0.244817	0.788106	89.6163	117.041	108.577	109.638	70.1985	110.211	120.821	117.387	chr6	17281184	17289114	1	protein_coding	Cav2	0.244817	0.788106	99.0141	19.0259	116.14	5.41343
ENSMUSG00000000078	0.289775	5.29612	3.45086	0.0821761	0.559024	47.55	41.1014	42.064	35.9265	42.7695	38.8734	37.0373	26.8216	chr13	5911481	5920393	1	protein_coding	Klf6	0.0821761	0.559024	41.8823	4.15404	34.2441	6.49329
ENSMUSG00000000085	-0.0869328	3.58387	0.22003	0.645499	1	12.5131	14.8565	8.74692	14.1273	8.71112	13.9548	11.0571	12.4237	chr4	120262478	120387383	1	protein_coding	Scmh1	0.645499	1	11.791	2.92101	12.4785	1.44963
ENSMUSG00000000088	-0.161994	9.33691	1.15891	0.298042	0.893502	597.066	591.805	616.014	528.162	752.401	719.657	668.844	682.645	chr9	57428557	57439709	1	protein_coding	Cox5a	0.298042	0.893502	617.09	82.5509	690.382	26.2752
ENSMUSG00000000093	1.00096	3.85549	25.591	0.000125089	0.0069489	16.86	17.1289	14.7762	14.4407	26.2628	10.6785	6.92461	9.07154	chr11	85723377	85732774	1	protein_coding	Tbx2	0.000125089	0.0069489	17.8937	4.83057	8.89156	1.88342
ENSMUSG00000000094	0.673394	-2.67242	0.15937	0.695143	1	0	0	0	0	0.275387	0	0.088183	0	chr11	85777248	85806923	1	protein_coding	Tbx4	0.695143	1	0.0550774	0.123157	0.0293943	0.0509125
ENSMUSG00000000103	0	-3.07703	0	1	1	0	0	0	0	0	0	0	0	chrY	2106015	2170409	-1	protein_coding	Zfy2	1	1	0	0	0	0
ENSMUSG00000000120	-1.13834	1.02651	6.31707	0.0233462	0.263038	2.00098	1.07392	0.683752	1.21714	1.39782	2.22645	2.66931	3.51597	chr11	95459644	95478561	-1	protein_coding	Ngfr	0.0233462	0.263038	1.27472	0.483604	2.80391	0.655211
ENSMUSG00000000125	0	-3.07703	0	1	1	0	0	0	0	0	0	0	0	chr11	103664976	103708783	1	protein_coding	Wnt3	1	1	0	0	0	0
ENSMUSG00000000126	-0.180034	0.841241	0.166894	0.688434	1	1.74556	2.14371	1.54757	1.11198	1.41276	1.2465	1.95864	2.19248	chr11	59197754	59224378	1	protein_coding	Wnt9a	0.688434	1	1.59232	0.384864	1.79921	0.492731
ENSMUSG00000000127	-0.615837	2.73995	7.04298	0.0175955	0.218827	5.35151	5.17013	4.57924	7.59996	4.93059	6.91368	8.48905	10.0508	chr17	64170057	64446491	1	protein_coding	Fer	0.0175955	0.218827	5.52629	1.1947	8.48451	1.56857
ENSMUSG00000000131	-0.419622	4.88788	4.23582	0.0566703	0.452173	29.9695	19.3313	25.5386	21.0367	39.8237	39.5098	28.0007	40.5329	chr7	125700887	125799673	-1	protein_coding	Xpo6	0.0566703	0.452173	27.14	8.21085	36.0145	6.95898
ENSMUSG00000000134	-0.221462	5.10248	2.25686	0.152973	0.724375	27.3332	38.5063	35.9653	32.7513	27.3114	41.2014	37.4438	34.6144	chrX	7628799	7641441	1	protein_coding	Tfe3	0.152973	0.724375	32.3735	5.04193	37.7532	3.30437
ENSMUSG00000000142	-0.0473808	4.12141	0.0540214	0.819226	1	21.1171	17.9043	15.3697	15.512	15.2489	22.7208	19.8387	10.0878	chr11	108811175	108841609	1	protein_coding	Axin2	0.819226	1	17.0304	2.53484	17.5491	6.62044
ENSMUSG00000000148	-0.194235	3.60853	2.14502	0.162873	0.753602	11.7108	13.4814	10.1073	11.3487	10.799	13.3435	13.4151	12.6167	chr5	140690766	140705134	1	protein_coding	Brat1	0.162873	0.753602	11.4894	1.26726	13.1251	0.441752
ENSMUSG00000000149	0.0605738	6.63047	0.12062	0.733	1	96.5021	112.858	115.373	97.0322	80.9055	100.67	94.3064	94.2503	chr5	140744163	140816186	-1	protein_coding	Gna12	0.733	1	100.534	14.0165	96.4089	3.69033
ENSMUSG00000000154	-0.338901	-1.20294	0.486566	0.495718	1	0.143967	0.182592	0.311697	0.31844	0.464951	0.372294	0.297717	0.423747	chr7	143027473	143053071	1	protein_coding	Slc22a18	0.495718	1	0.284329	0.127072	0.364586	0.0633678
ENSMUSG00000000157	0	-3.07703	0	1	1	0	0	0	0	0	0	0	0	chr16	96223488	96244819	-1	protein_coding	Itgb2l	1	1	0	0	0	0
ENSMUSG00000000159	-2.63342	-2.76278	2.50942	0.133205	0.697058	0	0	0	0	0.0346178	0.338612	0	0	chr16	96162868	96223321	1	protein_coding	Igsf5	0.133205	0.697058	0.00692356	0.0154816	0.112871	0.195498
ENSMUSG00000000167	-0.451655	-0.6618	1.04886	0.321373	0.939569	0.268504	0.709254	0.323637	0.612035	0.508378	0.461658	0.429645	0.979806	chr9	50528621	50536300	1	protein_coding	Pih1d2	0.321373	0.939569	0.484361	0.187003	0.623703	0.308809
ENSMUSG00000000168	-0.339749	9.49369	2.3804	0.142884	0.718172	585.878	776.939	786.835	832.011	363.061	939.445	861.466	738.952	chr9	50545933	50571080	-1	protein_coding	Dlat	0.142884	0.718172	668.945	195.331	846.621	101.068
ENSMUSG00000000171	0.0188917	9.36149	0.0170946	0.897645	1	646.449	652.138	730.084	707.685	571.822	669.904	685.066	604.187	chr9	50507657	50515112	-1	protein_coding	Sdhd	0.897645	1	661.636	61.6299	653.052	42.9927
ENSMUSG00000000182	0	-3.07703	0	1	1	0	0	0	0	0	0	0	0	chr6	127049865	127058371	1	protein_coding	Fgf23	1	1	0	0	0	0
ENSMUSG00000000183	2.37858	-2.89768	2.74646	0.120319	0.673916	0	0	0.0695791	0	0.0914827	0	0	0	chr6	126992549	127005150	1	protein_coding	Fgf6	0.120319	0.673916	0.0322124	0.0447832	0	0
ENSMUSG00000000184	0.299558	4.53011	2.70933	0.119735	0.673916	20.1725	20.2638	25.7523	26.9341	30.5537	15.4064	18.1046	26.7694	chr6	127102125	127129156	-1	protein_coding	Ccnd2	0.119735	0.673916	24.7353	4.48711	20.0935	5.93682
ENSMUSG00000000194	0.242637	5.22689	2.11459	0.165703	0.762028	29.577	40.4782	41.2803	43.6153	45.2906	39.8457	34.2121	27.4808	chr2	31042328	31108787	1	protein_coding	Gpr107	0.165703	0.762028	40.0483	6.1554	33.8462	6.19057
ENSMUSG00000000197	0.665175	-2.16084	0.521153	0.48102	1	0.130154	0.107043	0.0859479	0.185902	0.123523	0.0767012	0.0828638	0.0655769	chr14	123514046	123864556	-1	protein_coding	Nalcn	0.48102	1	0.126514	0.0373293	0.0750473	0.00876132
ENSMUSG00000000202	0.772255	-2.47676	0.259357	0.617682	1	0.180827	0.119295	0.0188856	0.12723	0	0	0.154336	0	chr11	114682043	114686771	-1	protein_coding	Btbd17	0.617682	1	0.0892476	0.0768899	0.0514453	0.0891058
ENSMUSG00000000204	0.107846	-2.10556	0.0105648	0.919442	1	0.11168	0.188606	0.154913	0.0424246	0.112937	0	0.165762	0.174989	chr11	83066012	83081042	1	protein_coding	Slfn4	0.919442	1	0.122112	0.0548645	0.113584	0.0984746
ENSMUSG00000000214	1.68691	-2.98305	1.67707	0.23306	0.788106	0	0	0	0	0.0908409	0	0	0	chr7	142446489	142484865	-1	protein_coding	Th	0.23306	0.788106	0.0181682	0.0406253	0	0
ENSMUSG00000000215	0	-3.07703	0	1	1	0	0	0	0	0	0	0	0	chr7	142232393	142297118	-1	protein_coding	Ins2	1	1	0	0	0	0
ENSMUSG00000000216	0.76398	-1.60833	0.734273	0.404459	1	0	0.317716	0.477541	0.436028	0	0.0868486	0.269872	0.092893	chr7	121333702	121367698	1	protein_coding	Scnn1g	0.404459	1	0.246257	0.232323	0.149871	0.103968
ENSMUSG00000000223	-0.228326	2.11278	0.176352	0.680248	1	1.37917	5.59379	5.50781	3.03418	4.15375	0.822227	6.64077	6.36042	chrX	133305300	133357322	1	protein_coding	Drp2	0.680248	1	3.93374	1.77602	4.60781	3.2814
ENSMUSG00000000244	-1.00255	-1.25673	2.29853	0.149475	0.724109	0.13027	0.124248	0.231248	0.337548	0.257095	0.0683215	0.757237	0.51489	chr7	142558783	142573381	1	protein_coding	Tspan32	0.149475	0.724109	0.216082	0.0900879	0.446816	0.349466
ENSMUSG00000000247	1.27905	-2.82181	0.645623	0.433742	1	0	0.0786239	0	0	0.136095	0	0.0304735	0	chr2	38229293	38259745	1	protein_coding	Lhx2	0.433742	1	0.0429438	0.0622148	0.0101578	0.0175939
ENSMUSG00000000248	0	-3.07703	0	1	1	0	0	0	0	0	0	0	0	chr6	128911344	128961670	1	protein_coding	Clec2g	1	1	0	0	0	0
ENSMUSG00000000253	3.8483	10.4032	106.198	2.2824e-08	2.10387e-05	2197.64	2780.99	2772	1152.27	1538.44	206.251	161.992	66.5993	chr13	45660920	45707276	1	protein_coding	Gmpr	2.2824e-08	2.10387e-05	2088.27	731.049	144.948	71.3691
ENSMUSG00000000263	0	-3.07703	0	1	1	0	0	0	0	0	0	0	0	chr11	55405064	55499024	-1	protein_coding	Glra1	1	1	0	0	0	0
ENSMUSG00000000266	-0.195843	3.27731	1.53209	0.234086	0.788106	9.53675	9.47975	9.56374	9.98254	6.97673	10.8404	10.5109	9.99581	chrX	139565348	139668464	1	protein_coding	Mid2	0.234086	0.788106	9.1079	1.20798	10.449	0.425671
ENSMUSG00000000275	0.292679	5.07524	5.05006	0.0394573	0.36663	39.1388	34.17	34.807	32.9203	38.5473	28.7936	27.0543	32.0717	chr11	88890202	88911119	1	protein_coding	Trim25	0.0394573	0.36663	35.9167	2.76419	29.3065	2.54769
ENSMUSG00000000276	-0.301242	4.2053	5.74334	0.0294529	0.305337	18.8737	15.7742	18.0487	16.1542	15.5233	20.1442	23.9527	18.2725	chr11	88926005	88957676	-1	protein_coding	Dgke	0.0294529	0.305337	16.8748	1.49423	20.7898	2.89461
ENSMUSG00000000278	-0.051103	6.28989	0.0583013	0.812343	1	75.1682	93.0148	81.0431	92.0916	45.5599	77.2296	84.7425	78.6226	chr11	88814846	88846291	-1	protein_coding	Scpep1	0.812343	1	77.3755	19.3113	80.1982	3.99664
ENSMUSG00000000282	-0.691886	3.63152	29.1368	6.43659e-05	0.0042883	10.2026	10.0429	9.00125	9.28893	10.5041	15.5942	14.3661	17.4943	chr11	74721746	74736551	1	protein_coding	Mnt	6.43659e-05	0.0042883	9.80795	0.635541	15.8182	1.57606
ENSMUSG00000000290	-1.0498	1.43424	4.37969	0.0530736	0.435815	2.29378	2.44697	1.41209	1.50183	1.20295	1.208	6.38807	3.31605	chr10	77366086	77401542	1	protein_coding	Itgb2	0.0530736	0.435815	1.77152	0.559951	3.63738	2.60494
ENSMUSG00000000295	-0.2717	3.08047	2.04968	0.171947	0.780159	9.41517	7.89566	7.43575	5.83069	8.06394	8.95107	8.09653	10.8889	chr10	31189379	31204200	1	protein_coding	Hddc2	0.171947	0.780159	7.72824	1.29158	9.31217	1.43077
ENSMUSG00000000296	-0.14772	1.54454	0.141071	0.712271	1	3.81914	1.94346	3.04007	2.32579	2.24294	3.28277	2.40075	3.20763	chr10	31208372	31321954	-1	protein_coding	Tpd52l1	0.712271	1	2.67428	0.755993	2.96372	0.48899
ENSMUSG00000000301	-0.834119	2.05669	7.05826	0.0174933	0.217928	2.63723	4.01561	3.47823	2.33676	3.1942	5.00938	5.24517	6.49333	chr11	59861440	59937315	-1	protein_coding	Pemt	0.0174933	0.217928	3.13241	0.667405	5.58263	0.797458
ENSMUSG00000000303	-1.15531	-1.49213	1.53282	0.233979	0.788106	0	0.201646	0.301182	0.150953	0	0	0.310262	0.640859	chr8	107329983	107396878	1	protein_coding	Cdh1	0.233979	0.788106	0.130756	0.131027	0.31704	0.320483
ENSMUSG00000000305	-0.0750168	-1.49305	0.00859809	0.9273	1	0.0825818	0.0866852	0	0.368116	0.647966	0.422375	0.173965	0.135158	chr2	179084224	179541166	1	protein_coding	Cdh4	0.9273	1	0.23707	0.268651	0.243832	0.155835
ENSMUSG00000000308	0.929954	-2.60345	0.325826	0.57625	1	0.0412764	0	0.0663	0.0303357	0.277668	0.125923	0	0	chr2	121188195	121194218	1	protein_coding	Ckmt1	0.57625	1	0.083116	0.11133	0.0419742	0.0727014
ENSMUSG00000000317	-0.245388	3.55609	1.21392	0.287248	0.87139	11.4265	10.3388	9.23111	6.85977	16.698	11.49	11.0794	15.9534	chr11	70114954	70120624	-1	protein_coding	Bcl6b	0.287248	0.87139	10.9108	3.65092	12.8409	2.70324
ENSMUSG00000000318	0.160025	1.39499	0.0863912	0.772687	1	4.18354	1.11077	1.30432	2.58945	4.82682	2.6841	3.45548	1.2699	chr11	70047023	70061660	1	protein_coding	Clec10a	0.772687	1	2.80298	1.67011	2.46982	1.10844
ENSMUSG00000000320	0.750141	1.68106	3.57799	0.0772443	0.537547	5.17621	3.73483	3.00888	2.5826	3.85075	1.57982	2.67215	2.27632	chr11	70132283	70146179	-1	protein_coding	Alox12	0.0772443	0.537547	3.67065	0.990588	2.1761	0.55302
ENSMUSG00000000326	-0.668593	7.74969	16.2866	0.00100087	0.0297444	167.954	194.526	183.972	186.121	151.191	300.305	279.041	263.539	chr16	18225636	18245602	-1	protein_coding	Comt	0.00100087	0.0297444	176.753	17.2234	280.962	18.4579
ENSMUSG00000000339	0.133286	4.76347	1.32986	0.266175	0.827194	27.0393	29.4277	28.9248	27.3102	27.1866	25.2516	27.2903	23.9874	chr3	116282612	116301857	-1	protein_coding	Rtca	0.266175	0.827194	27.9777	1.11259	25.5098	1.66651
ENSMUSG00000000340	1.0349	7.87043	27.2295	9.13647e-05	0.00552711	260.262	312.418	309.24	353.034	206.461	144.555	138.637	138.926	chr3	116306719	116343630	1	protein_coding	Dbt	9.13647e-05	0.00552711	288.283	56.3347	140.706	3.33641
ENSMUSG00000000346	-0.0650406	6.78394	0.151748	0.702131	1	105.338	113.202	108.603	122.461	92.6336	116.236	114.991	109.148	chr15	100513230	100518642	1	protein_coding	Dazap2	0.702131	1	108.448	10.9403	113.458	3.78469
ENSMUSG00000000355	-0.226491	4.82173	3.6698	0.0738997	0.523711	25.5896	28.4433	26.1599	26.0318	25.7565	30.5287	28.3561	33.797	chrX	37689455	37702303	1	protein_coding	Mcts1	0.0738997	0.523711	26.3962	1.16608	30.8939	2.73877
ENSMUSG00000000359	0.183888	1.13179	0.139322	0.713973	1	2.11555	2.01995	1.39789	1.29992	4.46556	2.24753	2.14973	1.49409	chr2	152468871	152477118	1	protein_coding	Rem1	0.713973	1	2.25977	1.2853	1.96378	0.4097
ENSMUSG00000000365	-1.47244	-1.9297	2.2774	0.151236	0.724109	0.0420438	0.107776	0.31546	0.0312501	0.0420928	0.290055	0.515575	0.180742	chr14	56640038	56762489	1	protein_coding	Rnf17	0.151236	0.724109	0.107725	0.120025	0.32879	0.170745
ENSMUSG00000000374	0.202355	5.69595	0.899497	0.357363	1	47.6135	62.3843	63.7324	67.4911	31.9921	51.4591	49.2556	41.8703	chr10	78022559	78080475	-1	protein_coding	Trappc10	0.357363	1	54.6427	14.7487	47.5283	5.02235
ENSMUSG00000000378	-0.591316	4.48249	17.8404	0.000678182	0.0225819	16.9541	16.1004	16.1087	22.2208	22.2171	30.2321	25.6862	28.665	chr11	6496887	6546744	1	protein_coding	Ccm2	0.000678182	0.0225819	18.7202	3.21267	28.1944	2.30918
ENSMUSG00000000381	0	-3.07703	0	1	1	0	0	0	0	0	0	0	0	chr11	6585482	6588637	-1	protein_coding	Wap	1	1	0	0	0	0
ENSMUSG00000000384	0.814249	6.80491	20.9555	0.000328497	0.0135446	122.993	138.481	153.384	129.959	115.307	83.8485	72.3192	69.0846	chr11	6565598	6576067	-1	protein_coding	Tbrg4	0.000328497	0.0135446	132.025	14.6904	75.0841	7.76059
ENSMUSG00000000385	-2.17292	-2.45509	2.7468	0.117397	0.673916	0	0	0.101776	0	0	0.0752874	0.118076	0.120543	chr16	97365882	97412395	-1	protein_coding	Tmprss2	0.117397	0.673916	0.0203551	0.0455154	0.104635	0.025446
ENSMUSG00000000386	-0.794971	-1.30045	1.61388	0.222548	0.788106	0.336521	0	0.216215	0.259908	0.263558	0.179135	0.591989	0.372197	chr16	97248235	97264107	-1	polymorphic_pseudogene	Mx1	0.222548	0.788106	0.21524	0.127836	0.381107	0.206572
ENSMUSG00000000392	-0.514738	1.19654	1.57652	0.227725	0.788106	1.86501	1.55797	1.51413	2.18312	2.11455	2.69237	3.20407	2.03059	chr2	62331287	62404419	-1	protein_coding	Fap	0.227725	0.788106	1.84696	0.307904	2.64234	0.588338
ENSMUSG00000000394	0	-3.07703	0	1	1	0	0	0	0	0	0	0	0	chr2	62304874	62313994	-1	protein_coding	Gcg	1	1	0	0	0	0
ENSMUSG00000000399	-0.225402	8.66749	2.26633	0.152169	0.724375	399.313	380.944	406.365	384.91	343.559	463.501	442.699	437.202	chr6	126798684	126826099	-1	protein_coding	Ndufa9	0.152169	0.724375	383.018	24.3696	447.8	13.8718
ENSMUSG00000000402	3.21479	-2.73881	4.38592	0.055455	0.446902	0	0.0790247	0.142938	0	0.0907079	0	0	0	chrX	165306003	165368716	-1	protein_coding	Egfl6	0.055455	0.446902	0.0625341	0.0619505	0	0
ENSMUSG00000000409	-1.63158	-0.298874	6.19609	0.024502	0.271338	0.441949	1.12249	0.404091	0.23523	0.222132	0.257938	2.85527	0.830094	chr4	129442137	129467434	-1	protein_coding	Lck	0.024502	0.271338	0.485178	0.369552	1.31443	1.36473
ENSMUSG00000000411	-2.79312	-2.838	3.46844	0.0880214	0.574916	0	0	0	0	0	0	0.0880062	0.0457311	chr4	129382807	129384815	-1	protein_coding	Tssk3	0.0880214	0.574916	0	0	0.0445791	0.0440144
ENSMUSG00000000416	-0.0154737	-0.332255	0.000749934	0.9785	1	2.74151	0.528533	0.424255	0.294078	0.666379	0.222181	0.972304	0.86079	chr6	18366477	18514842	-1	protein_coding	Cttnbp2	0.9785	1	0.930952	1.02132	0.685092	0.404751
ENSMUSG00000000420	0.288126	5.92661	2.04363	0.172544	0.781333	58.7701	72.484	74.0693	80.6964	42.7091	59.4858	55.3829	46.7118	chr18	24338401	24419875	1	protein_coding	Galnt1	0.172544	0.781333	65.7458	15.1456	53.8602	6.52171
ENSMUSG00000000435	0	-3.07703	0	1	1	0	0	0	0	0	0	0	0	chr10	107318769	107321995	-1	protein_coding	Myf5	1	1	0	0	0	0
ENSMUSG00000000439	-0.449045	5.31553	7.30732	0.0159193	0.203232	29.8304	32.0587	37.4825	47.5161	30.6449	43.0467	53.0573	49.4273	chr6	115578863	115599585	1	protein_coding	Mkrn2	0.0159193	0.203232	35.5065	7.34636	48.5104	5.0679
ENSMUSG00000000440	-0.338854	7.50785	2.99659	0.103144	0.629713	169.763	185.667	196.005	169.128	111.816	205.655	229.64	196.443	chr6	115337912	115467360	1	protein_coding	Pparg	0.103144	0.629713	166.476	32.5803	210.579	17.1377
ENSMUSG00000000441	-0.173177	6.31549	1.1201	0.305993	0.909666	78.0208	72.7124	70.8157	68.8685	90.2493	91.6217	85.165	80.6201	chr6	115595028	115653596	-1	protein_coding	Raf1	0.305993	0.909666	76.1333	8.59624	85.8023	5.52845
ENSMUSG00000000486	0.00162726	2.1547	2.57411e-05	0.996016	1	4.50256	5.18531	3.89513	2.71892	5.44203	3.78345	5.05039	4.12517	chr7	126813619	126832302	-1	protein_coding	Septin1	0.996016	1	4.34879	1.09326	4.31967	0.655482
ENSMUSG00000000489	1.85153	6.71113	65.0836	5.88147e-07	0.000164878	139.233	140.957	126.785	111.206	200.059	44.807	30.6459	43.9162	chr15	79880075	79899178	-1	protein_coding	Pdgfb	5.88147e-07	0.000164878	143.648	33.7112	39.7897	7.93127
ENSMUSG00000000530	0.670195	5.20371	11.1396	0.00429239	0.0828689	36.2346	40.2994	39.0879	35.8293	55.8136	35.7643	20.427	21.9657	chr15	101026403	101043217	1	protein_coding	Acvrl1	0.00429239	0.0828689	41.4529	8.24636	26.0523	8.44592
ENSMUSG00000000531	0.553368	2.92215	6.63359	0.0206076	0.242148	7.57919	7.91762	7.14649	7.8023	12.1252	5.57195	5.65804	6.11397	chr15	101122069	101130637	1	protein_coding	Tamalin	0.0206076	0.242148	8.51416	2.04003	5.78132	0.291283
ENSMUSG00000000532	0.193166	2.82146	0.869438	0.365303	1	7.40627	7.24874	7.39261	7.04023	7.29244	5.97392	5.13588	7.98168	chr15	101071948	101111565	1	protein_coding	Acvr1b	0.365303	1	7.27606	0.14762	6.36383	1.46242
ENSMUSG00000000538	0.166387	6.34694	0.963135	0.341358	0.97962	78.6327	95.3133	84.3266	95.5131	69.5283	78.546	72.8545	74.9631	chr11	60117540	60243731	-1	protein_coding	Tom1l2	0.341358	0.97962	84.6628	11.1433	75.4545	2.87742
ENSMUSG00000000544	0	-3.07703	0	1	1	0	0	0	0	0	0	0	0	chr1	165957807	165994079	1	protein_coding	Gpa33	1	1	0	0	0	0
ENSMUSG00000000552	1.25218	4.55014	68.7257	4.14809e-07	0.000132897	36.1695	32.6095	30.9857	24.5396	25.9442	11.3536	14.2677	12.183	chr15	103222322	103248520	-1	protein_coding	Zfp385a	4.14809e-07	0.000132897	30.0497	4.79834	12.6014	1.50142
ENSMUSG00000000555	0.718773	3.6008	11.3193	0.00405878	0.0797747	14.9395	13.1662	11.3688	9.88588	21.4565	7.29243	8.54396	9.8341	chr15	103252713	103275190	-1	protein_coding	Itga5	0.00405878	0.0797747	14.1634	4.49705	8.55683	1.27088
ENSMUSG00000000560	-0.863668	0.31956	3.98602	0.0636173	0.48634	0.652292	0.779527	0.782831	0.606304	1.61472	1.64982	1.36008	1.75842	chr5	71114940	71253192	-1	protein_coding	Gabra2	0.0636173	0.48634	0.887134	0.414081	1.58944	0.205921
ENSMUSG00000000561	0.0440783	5.09881	0.0669521	0.799207	1	35.4315	36.6248	38.2027	40.16	22.7561	36.8848	33.6734	30.2136	chr3	105866685	105877353	1	protein_coding	Wdr77	0.799207	1	34.635	6.87306	33.5906	3.33635
ENSMUSG00000000562	0.75395	-1.71292	0.585074	0.455734	1	0.108372	0	0	0.370994	0.684966	0.161708	0.087823	0.154681	chr3	105778174	105816242	1	protein_coding	Adora3	0.455734	1	0.232866	0.294714	0.134737	0.0407806
ENSMUSG00000000563	0.106293	9.24309	0.577187	0.458733	1	629.841	589.365	622.777	614.407	652.401	625.925	552.249	554.584	chr3	105850014	105867415	-1	protein_coding	Atp5pb	0.458733	1	621.758	22.9601	577.586	41.8788
ENSMUSG00000000567	-0.153305	-0.492795	0.141375	0.711977	1	0.258023	0.448984	0.502377	0.877567	0.659257	0.446333	0.742859	0.687041	chr11	112673050	112678586	1	protein_coding	Sox9	0.711977	1	0.549242	0.232893	0.625411	0.157577
ENSMUSG00000000568	0.00982448	5.90009	0.00398821	0.950446	1	63.2077	66.5912	56.7502	55.367	54.9802	55.2905	55.1082	66.5075	chr5	100103794	100126797	-1	protein_coding	Hnrnpd	0.950446	1	59.3793	5.22091	58.9687	6.52941
ENSMUSG00000000579	-0.0172064	1.21828	0.00180835	0.966619	1	1.79603	1.71464	2.47951	2.12006	2.22123	2.28448	2.01344	2.00823	chr17	6869070	6877173	1	protein_coding	Dynlt1c	0.966619	1	2.06629	0.313986	2.10205	0.158008
ENSMUSG00000000581	-0.0613044	4.56146	0.22248	0.643679	1	21.0243	22.0929	27.2219	24.6379	20.2811	26.5596	23.5606	22.0275	chr11	17207579	17219176	1	protein_coding	C1d	0.643679	1	23.0516	2.85534	24.0492	2.30521
ENSMUSG00000000594	-0.835643	6.05516	20.8011	0.000339976	0.0138603	46.2592	46.8624	47.696	68.3136	49.3047	80.6715	83.1613	113.024	chr11	54988941	55003855	1	protein_coding	Gm2a	0.000339976	0.0138603	51.6872	9.36465	92.2854	18.0028
ENSMUSG00000000600	-0.271675	4.73654	4.97556	0.0407503	0.37266	22.798	28.8789	25.5266	23.0723	23.0826	29.761	29.4346	30.1568	chr5	3853184	3895564	1	protein_coding	Krit1	0.0407503	0.37266	24.6717	2.59929	29.7841	0.361669
ENSMUSG00000000605	0.342027	6.18617	4.42845	0.0519154	0.430464	74.3694	93.419	73.3543	74.5406	77.5663	65.3815	62.8662	57.8771	chr7	7285308	7303850	-1	protein_coding	Clcn4	0.0519154	0.430464	78.6499	8.40467	62.0416	3.81959
ENSMUSG00000000606	3.77016	-2.59036	6.26981	0.0256798	0.279878	0.177435	0.148371	0	0.0661655	0.0891759	0	0	0	chr14	51648277	51658178	1	protein_coding	Vmn2r88	0.0256798	0.279878	0.0962294	0.0698691	0	0
ENSMUSG00000000617	-0.00715804	-2.90771	1.28103e-06	0.999111	1	0	0	0.0698417	0	0	0	0.0446563	0	chr11	50741512	50757035	1	protein_coding	Grm6	0.999111	1	0.0139683	0.0312342	0.0148854	0.0257823
ENSMUSG00000000627	0.762018	-0.259557	2.67036	0.122226	0.673916	1.23886	1.52665	0.882179	0.507726	0.410643	0.717483	0.399536	0.326898	chr6	82888866	82916750	-1	protein_coding	Sema4f	0.122226	0.673916	0.913211	0.474423	0.481306	0.207735
ENSMUSG00000000628	0.420255	8.9687	4.53277	0.0495355	0.41722	566.377	435.709	543.586	524.788	691.206	539.364	378.245	320.273	chr6	82702006	82751435	-1	protein_coding	Hk2	0.0495355	0.41722	552.333	92.0861	412.627	113.521
ENSMUSG00000000631	0.850206	6.48637	14.9098	0.00143816	0.0383968	122.823	111.546	99.4461	77.5398	128.777	78.4957	55.0357	46.1333	chr11	77654072	77756806	1	protein_coding	Myo18a	0.00143816	0.0383968	108.026	20.402	59.8882	16.718
ENSMUSG00000000632	-1.07484	-0.172114	6.03328	0.0261629	0.283158	0.699184	0.27102	0.310706	0.895561	0.61006	0.950849	1.65563	0.864274	chr11	77821626	77869874	1	protein_coding	Sez6	0.0261629	0.283158	0.557306	0.264622	1.15692	0.434061
ENSMUSG00000000673	0.693184	-1.48825	1.19083	0.291713	0.880637	0.257327	0.357834	0.160846	0.392019	0.291134	0.213115	0.289491	0.0877208	chr17	84138585	84155392	-1	protein_coding	Haao	0.291713	0.880637	0.291832	0.0904742	0.196776	0.101873
ENSMUSG00000000682	-0.590911	0.633197	1.41291	0.252336	0.797298	0.757391	1.61611	0.989123	0.763091	1.86872	0.963947	2.81756	1.61611	chr4	133809759	133822393	-1	protein_coding	Cd52	0.252336	0.797298	1.19889	0.512735	1.79921	0.940275
ENSMUSG00000000686	1.10411	5.39912	13.2273	0.00229692	0.0535439	44.8907	75.1779	60.1767	59.189	26.8959	32.9387	27.9834	13.4009	chr11	77405947	77429433	1	protein_coding	Abhd15	0.00229692	0.0535439	53.266	18.2243	24.7743	10.1565
ENSMUSG00000000690	0.829943	1.95827	4.71473	0.0456821	0.397871	3.38785	3.45733	4.5108	4.10729	8.2005	3.1102	2.2731	2.54982	chr11	96183302	96192395	1	protein_coding	Hoxb6	0.0456821	0.397871	4.73275	1.99382	2.64437	0.426487
ENSMUSG00000000693	0.626658	2.07379	2.58906	0.127629	0.68419	6.59418	3.37568	3.33107	4.27719	6.35762	2.16442	2.35477	4.79414	chr6	83011154	83029543	1	protein_coding	Loxl3	0.127629	0.68419	4.78715	1.58936	3.10444	1.46641
ENSMUSG00000000701	0	-3.07703	0	1	1	0	0	0	0	0	0	0	0	chr12	105142603	105147404	1	protein_coding	Tcl1b5	1	1	0	0	0	0
ENSMUSG00000000706	2.85815	-2.81553	3.79693	0.0722566	0.518564	0.0850444	0	0	0.0627903	0.0902667	0	0	0	chr13	23641162	23650071	-1	protein_coding	Btn1a1	0.0722566	0.518564	0.0476203	0.0446788	0	0
ENSMUSG00000000708	-0.831458	5.13252	30.3269	5.21343e-05	0.00371116	25.5952	31.5993	28.1913	31.5854	20.4918	46.837	47.1682	52.9066	chr17	53873889	53979748	1	protein_coding	Kat2b	5.21343e-05	0.00371116	27.4926	4.65604	48.9706	3.41273
ENSMUSG00000000711	-0.559582	6.55026	5.609	0.0311378	0.315997	72.412	99.468	90.5214	98.1316	42.1792	119.981	128.765	107.543	chr10	128513044	128532133	-1	protein_coding	Rab5b	0.0311378	0.315997	80.5424	24.0051	118.763	10.6632
ENSMUSG00000000724	0.0404977	-2.46659	0.00116146	0.973245	1	0.0833877	0	0.0703409	0.147616	0	0	0.0925586	0.0906686	chr11	77609441	77616109	-1	protein_coding	Cryba1	0.973245	1	0.060269	0.0623101	0.0610757	0.0529016
ENSMUSG00000000730	1.30317	-1.29763	1.57869	0.22742	0.788106	0.602783	0.544144	0.81277	0.0283259	0.127271	0.317744	0	0.228788	chr10	77877781	77899456	1	protein_coding	Dnmt3l	0.22742	0.788106	0.423059	0.332469	0.182177	0.16392
ENSMUSG00000000731	-0.28413	-1.5136	0.181572	0.675841	1	0.0552094	0.369947	0.200582	0.281328	0.279153	0.329421	0.293928	0.170083	chr10	77865856	77879444	-1	protein_coding	Aire	0.675841	1	0.237244	0.1181	0.264477	0.083652
ENSMUSG00000000732	-0.0197886	1.35536	0.00245459	0.961114	1	2.4246	1.67282	2.33675	2.62935	3.04387	2.59571	2.5247	2.24144	chr10	77905136	77919747	1	protein_coding	Icosl	0.961114	1	2.42148	0.499566	2.45395	0.187429
ENSMUSG00000000738	-0.30439	6.5998	3.51231	0.0797472	0.548737	80.5143	87.7057	85.4937	90.7254	98.2021	119.672	105.449	102.791	chr8	123789681	123824499	1	protein_coding	Spg7	0.0797472	0.548737	88.5283	6.56735	109.304	9.07687
ENSMUSG00000000739	2.10276	2.095	24.3002	0.000161727	0.00836873	6.87021	3.61205	4.53434	10.8117	6.91569	1.78043	1.8648	0.917553	chr8	123866931	123885054	-1	protein_coding	Sult5a1	0.000161727	0.00836873	6.5488	2.78806	1.52093	0.524238
ENSMUSG00000000740	-0.195719	7.42148	1.14718	0.300414	0.898335	170.741	143.89	153.489	141.075	194.669	164.083	172.008	216.252	chr8	123829089	123831983	1	protein_coding	Rpl13	0.300414	0.898335	160.773	22.2169	184.114	28.1126
ENSMUSG00000000743	-0.0540085	5.80892	0.143576	0.709853	1	52.608	52.5	58.0246	58.088	54.129	57.1533	56.8637	57.5247	chr8	123931003	123939502	-1	protein_coding	Chmp1a	0.709853	1	55.0699	2.80134	57.1806	0.331324
ENSMUSG00000000751	-0.148457	4.96846	0.90878	0.354962	1	24.0756	32.8845	34.3307	36.0245	23.7734	34.3372	32.2603	33.9069	chr11	75188992	75239150	-1	protein_coding	Rpa1	0.354962	1	30.2177	5.85239	33.5015	1.09624
ENSMUSG00000000753	-0.192413	3.71473	0.766973	0.394426	1	13.1428	14.5093	7.60649	15.5285	12.2498	11.4655	19.9841	11.6613	chr11	75300595	75313527	-1	protein_coding	Serpinf1	0.394426	1	12.6074	3.06486	14.3703	4.86269
ENSMUSG00000000759	-0.136043	4.24334	1.09292	0.311737	0.921607	19.2569	21.7284	16.2068	17.9532	15.5612	18.4981	19.4519	21.777	chr8	12664277	12722248	-1	protein_coding	Tubgcp3	0.311737	0.921607	18.1413	2.4772	19.909	1.68652
ENSMUSG00000000766	1.51483	-2.98802	1.61096	0.23306	0.788106	0	0	0	0.0627283	0	0	0	0	chr10	6708506	6988198	1	protein_coding	Oprm1	0.23306	0.788106	0.0125457	0.028053	0	0
ENSMUSG00000000776	-0.121835	3.61193	0.339673	0.568339	1	12.0729	16.5512	11.9413	10.3126	8.96003	14.6856	8.53766	15.7172	chr14	70676197	70680887	-1	protein_coding	Polr3d	0.568339	1	11.9676	2.86381	12.9802	3.88174
ENSMUSG00000000782	0.0662495	-0.0342186	0.0194984	0.890732	1	0.936194	1.29314	1.05117	0.503043	0.643627	0.32384	1.31974	0.888921	chr11	52143198	52174158	-1	protein_coding	Tcf7	0.890732	1	0.885435	0.316607	0.844168	0.499457
ENSMUSG00000000787	0.392446	7.80337	3.89871	0.066278	0.49745	227.478	295.318	269.11	266.294	169.041	200.058	190.481	170.473	chrX	13147209	13160291	1	protein_coding	Ddx3x	0.066278	0.49745	245.448	49.0978	187.004	15.0957
ENSMUSG00000000791	-0.0989564	-1.76785	0.0120209	0.914091	1	0	0.26367	0.407248	0.120417	0	0.110837	0.255938	0.142765	chr8	71261093	71274068	1	protein_coding	Il12rb1	0.914091	1	0.158267	0.176516	0.169847	0.0762475
ENSMUSG00000000792	-1.0892	-2.34101	0.762324	0.395829	1	0	0.0924728	0	0.059898	0.0946026	0.162457	0.165361	0	chr8	71335533	71345401	-1	protein_coding	Slc5a5	0.395829	1	0.0493947	0.047142	0.109273	0.0946441
ENSMUSG00000000794	1.34334	-1.4104	4.41798	0.0521616	0.431454	0.237748	0.182524	0.384946	0.140865	0.721347	0.12846	0.10078	0.169603	chr3	89427471	89582439	1	protein_coding	Kcnn3	0.0521616	0.431454	0.333486	0.23566	0.132947	0.0346306
ENSMUSG00000000804	-0.138123	4.70058	0.429592	0.521728	1	24.6308	23.3882	28.4797	36.1059	14.1307	31.7342	27.4338	24.6066	chr11	84875268	85030987	-1	protein_coding	Usp32	0.521728	1	25.3471	7.99566	27.9249	3.58907
ENSMUSG00000000805	-0.561132	5.46795	6.66571	0.020351	0.240136	51.2929	25.3835	30.1917	33.6772	46.9015	44.055	53.2696	68.3702	chr11	84848612	84856870	1	protein_coding	Car4	0.020351	0.240136	37.4893	11.1071	55.2316	12.2758
ENSMUSG00000000811	-0.694358	3.97449	12.388	0.00293473	0.06397	12.2251	15.0108	13.4831	15.8029	6.83447	18.8423	18.7562	24.2443	chr6	89620970	89652511	1	protein_coding	Txnrd3	0.00293473	0.06397	12.6713	3.54284	20.6143	3.14402
ENSMUSG00000000817	0	-3.07703	0	1	1	0	0	0	0	0	0	0	0	chr1	161608258	161616064	-1	protein_coding	Fasl	1	1	0	0	0	0
ENSMUSG00000000823	-0.370556	4.14788	4.33709	0.0541099	0.441525	15.5537	11.4755	13.3646	18.5102	19.7919	15.5362	20.7437	24.5342	chr2	181223896	181234596	-1	protein_coding	Zfp512b	0.0541099	0.441525	15.7392	3.46246	20.2714	4.51756
ENSMUSG00000000826	0.0120939	6.42761	0.00364864	0.9526	1	80.537	92.2496	102.042	104.4	57.4256	89.3064	90.9041	79.5975	chr2	181162278	181196926	1	protein_coding	Dnajc5	0.9526	1	87.331	19.1864	86.6027	6.11903
ENSMUSG00000000827	-0.0892348	5.8339	0.327	0.57557	1	52.6187	65.4854	58.9005	53.445	47.7238	58.1817	63.1383	56.2609	chr2	181138935	181159759	1	protein_coding	Tpd52l2	0.57557	1	55.6347	6.78553	59.1936	3.54864
ENSMUSG00000000838	-0.167115	4.61325	1.07282	0.316083	0.92962	27.6734	24.5027	23.0533	26.3019	15.2639	24.0621	27.4586	27.23	chrX	67722147	67761569	1	protein_coding	Fmr1	0.316083	0.92962	23.359	4.85301	26.2502	1.89846
ENSMUSG00000000861	-1.04866	-2.49005	0.643125	0.434615	1	0.0965418	0.0473104	0	0.0632407	0	0.1983	0.0244063	0.105874	chr11	24028056	24124123	1	protein_coding	Bcl11a	0.434615	1	0.0414186	0.0417747	0.109526	0.0870042
ENSMUSG00000000869	0.178895	-1.59466	0.0724518	0.791324	1	0.335307	0.364868	0.142524	0.130089	0.174563	0.0864437	0.231512	0.286752	chr11	53493809	53509496	-1	protein_coding	Il4	0.791324	1	0.22947	0.111786	0.201569	0.103456
ENSMUSG00000000876	0.697838	6.16648	18.4383	0.000586885	0.0203687	82.1205	92.6974	89.3571	83.8499	74.2795	51.8091	47.948	56.4659	chr2	154427678	154445628	-1	protein_coding	Pxmp4	0.000586885	0.0203687	84.4609	7.09443	52.0743	4.26515
ENSMUSG00000000881	-0.153544	3.10425	0.784392	0.389235	1	9.49915	8.99675	7.8796	7.02761	7.34228	8.13605	9.88798	9.15154	chrX	99811328	99862016	1	protein_coding	Dlg3	0.389235	1	8.14908	1.0633	9.05852	0.879663
ENSMUSG00000000884	-0.345094	1.04313	0.494642	0.492217	1	3.30445	1.49994	0.916789	1.24999	1.87311	2.12248	1.56912	2.94671	chr16	18317463	18385429	1	protein_coding	Gnb1l	0.492217	1	1.76886	0.926886	2.21277	0.693221
ENSMUSG00000000889	1.56607	-2.98668	1.63244	0.23306	0.788106	0	0	0.0700006	0	0	0	0	0	chr2	27055245	27073212	1	protein_coding	Dbh	0.23306	0.788106	0.0140001	0.0313052	0	0
ENSMUSG00000000901	-0.668354	1.81349	2.74337	0.117609	0.673916	2.32141	1.53833	3.38276	3.69887	2.76009	2.56948	4.10189	6.37548	chr10	75759056	75772330	-1	protein_coding	Mmp11	0.117609	0.673916	2.74029	0.859099	4.34895	1.91499
ENSMUSG00000000902	-0.237824	4.98147	3.0575	0.0999898	0.61557	29.1656	30.5489	28.9985	25.9161	32.3379	34.2775	29.4099	40.2192	chr10	75732603	75757451	-1	protein_coding	Smarcb1	0.0999898	0.61557	29.3934	2.36141	34.6355	5.41352
ENSMUSG00000000903	0.140004	-1.37834	0.033316	0.857518	1	0	0.0816928	0.382541	0.236332	0.702291	0.0949468	0.206501	0.472631	chr10	75778891	75785491	1	protein_coding	Vpreb3	0.857518	1	0.280571	0.277703	0.258026	0.194042
ENSMUSG00000000915	0.999002	5.74728	20.6853	0.000348883	0.0141052	72.4419	89.7057	62.0868	66.055	45.5885	41.7897	33.716	25.2245	chr5	124111691	124143621	1	protein_coding	Hip1r	0.000348883	0.0141052	67.1756	16.0351	33.5767	8.28347
ENSMUSG00000000916	0.0926586	4.53921	0.294945	0.594736	1	24.3855	22.3987	28.4343	23.7874	19.4296	28.9895	21.6345	16.1411	chr5	135398807	135405659	1	protein_coding	Nsun5	0.594736	1	23.6871	3.27184	22.255	6.44667
ENSMUSG00000000934	-0.402974	3.67088	10.0277	0.00612899	0.105952	12.4298	11.384	11.4256	9.57874	11.1469	14.3856	14.4065	15.5795	chr15	75528884	75550649	-1	protein_coding	Top1mt	0.00612899	0.105952	11.193	1.02814	14.7905	0.683337
ENSMUSG00000000938	0.131614	-2.90542	0.00549309	0.94186	1	0	0	0	0	0.0909593	0.042957	0	0	chr6	52208177	52217834	-1	protein_coding	Hoxa10	0.94186	1	0.0181919	0.0406782	0.014319	0.0248012
ENSMUSG00000000942	-0.165659	3.27969	0.946992	0.345319	0.987134	7.75545	10.7095	8.55683	7.77152	11.3761	10.4978	10.8341	9.61385	chr6	52166651	52168733	-1	protein_coding	Hoxa4	0.345319	0.987134	9.23387	1.69919	10.3153	0.630276
ENSMUSG00000000948	0.191382	-0.67454	0.202833	0.658633	1	0.376446	0.493769	0.693283	0.869048	0.302035	0.359604	0.672883	0.453348	chr7	59623897	59654812	-1	protein_coding	Gm38393	0.658633	1	0.546916	0.23294	0.495278	0.160794
ENSMUSG00000000957	0.160305	3.28855	0.480912	0.498195	1	13.7255	6.98522	8.72659	7.83406	12.5259	6.43742	10.2527	9.96963	chr14	54669069	54682821	1	protein_coding	Mmp14	0.498195	1	9.95946	2.98552	8.88659	2.12577
ENSMUSG00000000958	1.06292	1.58384	7.01685	0.0177719	0.220134	2.84032	4.9107	3.98891	3.44116	2.67455	1.48572	1.95639	1.67669	chr14	54606899	54655237	-1	protein_coding	Slc7a7	0.0177719	0.220134	3.57113	0.911568	1.70627	0.236722
ENSMUSG00000000959	0.319067	6.82556	3.58477	0.0769914	0.536542	119.183	113.646	140.578	125.242	111.214	102.62	97.691	93.0345	chr14	54598291	54607130	1	protein_coding	Oxa1l	0.0769914	0.536542	121.973	11.7232	97.782	4.79367
ENSMUSG00000000976	0.0710135	3.622	0.226631	0.640624	1	11.9472	10.0276	14.4445	13.7089	12.1346	13.1607	12.264	10.1652	chr11	83644522	83674580	1	protein_coding	Heatr6	0.640624	1	12.4526	1.71632	11.8633	1.53745
ENSMUSG00000000982	-0.245911	-2.43375	0.0359394	0.852083	1	0.0844655	0	0	0.128422	0.089968	0.0849375	0	0.135562	chr11	83538670	83540181	-1	protein_coding	Ccl3	0.852083	1	0.0605711	0.0578286	0.0734999	0.068501
ENSMUSG00000000983	1.68691	-2.98305	1.67707	0.23306	0.788106	0	0	0	0	0.0908409	0	0	0	chr11	83599841	83602174	1	protein_coding	Wfdc18	0.23306	0.788106	0.0181682	0.0406253	0	0
ENSMUSG00000001014	2.43826	-1.47967	9.37199	0.00762639	0.123044	0.394821	0.78482	0.190389	0.192679	0.553415	0.112916	0	0.0893819	chr9	20940669	20941891	1	protein_coding	Icam4	0.00762639	0.123044	0.423225	0.252919	0.0674328	0.0595723
ENSMUSG00000001016	0.210958	4.73429	2.46011	0.136807	0.705873	26.5107	27.7829	32.4638	25.627	26.6913	21.7081	22.0954	28.322	chr3	90383433	90395686	1	protein_coding	Ilf2	0.136807	0.705873	27.8151	2.7094	24.0418	3.71178
ENSMUSG00000001017	-0.13721	5.92551	0.846511	0.371535	1	60.5919	53.7096	57.1007	55.0054	64.8341	64.9748	61.313	65.8596	chr3	90406263	90416805	-1	protein_coding	Chtop	0.371535	1	58.2484	4.50829	64.0491	2.4105
ENSMUSG00000001018	-0.37982	5.12905	8.02	0.0122395	0.169298	32.6632	33.7219	29.3945	33.6805	27.255	39.8004	37.0554	45.5342	chr3	90395333	90398340	-1	protein_coding	Snapin	0.0122395	0.169298	31.343	2.88853	40.7967	4.32632
ENSMUSG00000001020	0.418936	0.468386	0.633284	0.438083	1	1.99267	0.98019	1.32241	0.759749	2.08202	0.431512	1.75145	0.994867	chr3	90511078	90513352	1	protein_coding	S100a4	0.438083	1	1.42741	0.59263	1.05928	0.662324
ENSMUSG00000001021	0	-3.07703	0	1	1	0	0	0	0	0	0	0	0	chr3	90491966	90510009	1	protein_coding	S100a3	1	1	0	0	0	0
ENSMUSG00000001023	0	-3.07703	0	1	1	0	0	0	0	0	0	0	0	chr3	90515830	90519087	1	protein_coding	S100a5	1	1	0	0	0	0
ENSMUSG00000001025	0.630265	3.59359	5.46569	0.0330592	0.328748	16.7827	10.7451	11.2785	7.30239	22.0251	7.24209	10.3537	8.61363	chr3	90520189	90531488	1	protein_coding	S100a6	0.0330592	0.328748	13.6268	5.79457	8.73647	1.55944
ENSMUSG00000001027	4.35438	0.345955	10.1418	0.00590418	0.102929	0.404522	0.234264	1.61087	0.0594258	9.37548	0.124788	0	0.179127	chr11	106209418	106244114	-1	protein_coding	Scn4a	0.00590418	0.102929	2.33691	3.98154	0.101305	0.0918433
ENSMUSG00000001029	0.384339	3.65713	4.95882	0.0410476	0.374082	13.4993	12.1728	12.8992	10.4708	18.9442	11.3898	10.2592	9.49038	chr11	106268482	106278901	-1	protein_coding	Icam2	0.0410476	0.374082	13.5973	3.19728	10.3798	0.955457
ENSMUSG00000001034	-0.0534192	2.82201	0.0622397	0.806242	1	6.87225	7.10417	6.86291	5.11299	8.254	7.13583	6.06221	8.05571	chr11	61379638	61385232	-1	protein_coding	Mapk7	0.806242	1	6.84126	1.12398	7.08458	0.997737
ENSMUSG00000001036	-0.713139	5.18643	30.0673	5.45596e-05	0.00381391	32.6642	30.6866	26.9113	30.2065	26.9266	47.8178	51.968	45.1925	chr11	61408075	61470513	-1	protein_coding	Epn2	5.45596e-05	0.00381391	29.479	2.51202	48.3261	3.41623
ENSMUSG00000001039	0.183458	0.457005	0.152699	0.701249	1	2.05586	0.826951	1.64187	0.932791	1.09349	1.52173	0.689908	1.25105	chr11	61395970	61403757	1	protein_coding	B9d1	0.701249	1	1.31019	0.521763	1.15423	0.424276
ENSMUSG00000001052	-0.474885	5.04871	13.0033	0.00245018	0.05632	30.7639	31.5795	28.1315	28.8216	25.7257	35.8748	39.353	45.7332	chr3	129776408	129855202	-1	protein_coding	Sec24b	0.00245018	0.05632	29.0045	2.30609	40.3203	4.99991
ENSMUSG00000001053	0.142021	3.74889	0.416105	0.52825	1	12.4379	12.3814	11.0923	10.0978	22.9417	10.975	11.635	14.5989	chr11	51533890	51541669	-1	protein_coding	N4bp3	0.52825	1	13.7902	5.20758	12.403	1.93016
ENSMUSG00000001054	0.577575	4.00575	20.1635	0.000392437	0.0153766	17.0752	19.1711	19.048	16.1179	20.3076	13.9111	11.5913	11.3017	chr11	51514498	51526723	-1	protein_coding	Rmnd5b	0.000392437	0.0153766	18.344	1.703	12.268	1.43026
ENSMUSG00000001056	0.160214	4.46134	0.669924	0.425392	1	24.3492	18.6233	19.4168	17.367	33.7296	16.6642	19.6961	24.3705	chr11	51510562	51514541	1	protein_coding	Nhp2	0.425392	1	22.6972	6.71214	20.2436	3.88217
ENSMUSG00000001062	-0.293873	4.23251	4.96401	0.0409552	0.373811	15.4861	21.5068	16.0019	16.5618	17.3103	21.7748	18.7794	23.2501	chr8	123969095	123981087	-1	protein_coding	Vps9d1	0.0409552	0.373811	17.3734	2.40782	21.2681	2.27802
ENSMUSG00000001065	-0.114068	4.1641	0.807873	0.382399	1	16.1627	15.4147	18.0874	17.2567	19.1741	21.4129	18.3948	16.1184	chr8	123980934	123996484	1	protein_coding	Zfp276	0.382399	1	17.2191	1.49578	18.642	2.65587
ENSMUSG00000001076	0	-3.07703	0	1	1	0	0	0	0	0	0	0	0	chr15	98981967	98985698	-1	protein_coding	C1ql4	1	1	0	0	0	0
ENSMUSG00000001082	-0.0847907	2.88592	0.173198	0.682948	1	6.54	8.06561	6.91726	7.71006	6.38027	6.20192	9.39482	7.07601	chr5	34790986	34794556	-1	protein_coding	Mfsd10	0.682948	1	7.12264	0.73604	7.55758	1.65003
ENSMUSG00000001089	0.32402	5.36881	3.07171	0.0992703	0.612736	51.989	47.2894	35.3887	37.7642	53.4332	46.0269	31.1321	30.9519	chr4	136197072	136282091	1	protein_coding	Luzp1	0.0992703	0.612736	45.1729	8.21267	36.037	8.65196
ENSMUSG00000001095	0.965275	-1.36358	2.39217	0.141966	0.716884	0.579649	0.0862798	0.603309	0.186086	0.280315	0.169267	0.175915	0.182187	chr11	78287913	78313043	-1	protein_coding	Slc13a2	0.141966	0.716884	0.347128	0.233524	0.17579	0.00646123
ENSMUSG00000001098	0.641599	5.9008	15.0862	0.00137154	0.0374223	76.3739	63.4334	67.6978	61.1416	74.0563	51.6381	39.8296	40.2923	chr5	114501628	114518569	-1	protein_coding	Kctd10	0.00137154	0.0374223	68.5406	6.5826	43.92	6.68812
ENSMUSG00000001100	0.186077	7.81925	1.17693	0.294446	0.885798	236.496	250.854	248.882	254.463	191.89	221.926	208.3	193.501	chr11	78403019	78413562	1	protein_coding	Poldip2	0.294446	0.885798	236.517	25.8462	207.909	14.2166
ENSMUSG00000001103	1.51483	-2.98802	1.61096	0.23306	0.788106	0	0	0	0.0627283	0	0	0	0	chr11	78394273	78395907	1	protein_coding	Sebox	0.23306	0.788106	0.0125457	0.028053	0	0
ENSMUSG00000001105	-0.684361	4.66865	35.4433	2.23757e-05	0.00208113	21.1486	20.8068	19.7259	20.2369	21.1813	35.4674	29.3871	34.5421	chr11	78427187	78432563	1	protein_coding	Ift20	2.23757e-05	0.00208113	20.6199	0.627613	33.1322	3.27616
ENSMUSG00000001119	-0.627743	5.58642	13.5388	0.00210146	0.0501042	51.7146	42.7778	33.4124	35.6012	35.5567	56.1925	71.537	56.7494	chr10	76544626	76562002	-1	protein_coding	Col6a1	0.00210146	0.0501042	39.8125	7.5376	61.4929	8.70284
ENSMUSG00000001120	0.451994	2.37667	2.62959	0.1249	0.679133	5.85145	6.79298	5.91953	3.73674	6.05027	4.35727	3.81803	4.21962	chr10	76597691	76797721	-1	protein_coding	Pcbp3	0.1249	0.679133	5.67019	1.14438	4.13164	0.280178
ENSMUSG00000001123	-0.130567	4.6774	1.07594	0.315402	0.928027	26.7118	21.9362	27.3557	24.4623	22.5155	26.6621	29.7281	24.4289	chr11	78853800	78875772	-1	protein_coding	Lgals9	0.315402	0.928027	24.5963	2.42454	26.9397	2.66047
ENSMUSG00000001127	-0.204427	5.93282	1.90531	0.186924	0.788106	51.5876	57.2919	63.3914	58.8509	57.3302	66.9003	65.2472	67.2892	chrX	20664053	20726758	1	protein_coding	Araf	0.186924	0.788106	57.6904	4.22436	66.4789	1.08426
ENSMUSG00000001128	-0.497439	2.14091	2.20392	0.157564	0.737253	5.17316	2.46904	2.77349	3.57284	4.64486	5.18757	6.49665	4.0337	chrX	20791693	20797794	-1	protein_coding	Cfp	0.157564	0.737253	3.72668	1.16718	5.2393	1.23229
ENSMUSG00000001131	0.867007	-1.24003	2.42007	0.13982	0.710173	0.586085	0.314726	0.273439	0.252195	0.563945	0.128242	0.133893	0.3697	chrX	20736405	20740974	1	protein_coding	Timp1	0.13982	0.710173	0.398078	0.163266	0.210612	0.137804
ENSMUSG00000001134	-0.0279461	4.09897	0.0285879	0.867905	1	19.8439	17.1264	15.6686	11.6816	21.0263	16.9796	19.4148	15.4934	chrX	20807961	20828256	-1	protein_coding	Uxt	0.867905	1	17.0694	3.68607	17.2959	1.97977
ENSMUSG00000001138	-0.699516	4.10543	9.93302	0.00632296	0.108209	18.2827	20.2587	12.9244	12.3188	7.30389	22.7249	21.3352	24.3279	chr1	36550948	36567318	1	protein_coding	Cnnm3	0.00632296	0.108209	14.2177	5.15016	22.796	1.49763
ENSMUSG00000001143	-0.27156	5.44074	2.23812	0.154579	0.728622	36.3845	44.086	42.953	52.3537	27.0246	47.0033	49.7178	50.2683	chr1	36458952	36484352	-1	protein_coding	Lman2l	0.154579	0.728622	40.5604	9.45905	48.9965	1.74797
ENSMUSG00000001150	-0.275323	4.55546	0.971607	0.339306	0.975325	22.1696	17.5595	17.992	13.2752	46.0267	24.6786	28.2389	29.2552	chr10	76304761	76351691	1	protein_coding	Mcm3ap	0.339306	0.975325	23.4046	13.0322	27.3909	2.40325
ENSMUSG00000001151	-0.048605	3.95866	0.0791804	0.782105	1	17.0215	16.1322	10.0677	17.3577	16.065	13.6146	14.6703	19.0804	chr10	76187097	76278620	-1	protein_coding	Pcnt	0.782105	1	15.3288	2.99369	15.7884	2.89935
ENSMUSG00000001155	-1.61674	-2.70509	1.2348	0.28329	0.862833	0	0	0.0651023	0	0	0.130678	0.0433666	0	chr10	76411482	76426172	1	protein_coding	Ftcd	0.28329	0.862833	0.0130205	0.0291146	0.0580148	0.066559
ENSMUSG00000001156	-1.0812	3.25375	27.0636	9.42628e-05	0.00565302	6.71626	7.06959	5.57016	8.10625	5.68317	9.28172	14.3415	18.5868	chr6	86624024	86646143	-1	protein_coding	Mxd1	9.42628e-05	0.00565302	6.62908	1.04878	14.07	4.65849
ENSMUSG00000001157	-0.559263	3.34884	9.54347	0.00719802	0.11859	9.81553	9.65339	7.73621	9.10029	6.33245	9.76531	13.0545	14.9129	chr6	86668750	86710365	-1	protein_coding	Gmcl1	0.00719802	0.11859	8.52757	1.47471	12.5776	2.60674
ENSMUSG00000001158	0.0175756	4.68684	0.0171722	0.897415	1	29.4071	24.4372	21.2786	24.5506	28.2828	25.8078	22.5222	27.4489	chr6	86652133	86661504	-1	protein_coding	Snrnp27	0.897415	1	25.5913	3.27179	25.2596	2.50868
ENSMUSG00000001166	-0.863053	-0.244097	4.24158	0.0565211	0.451247	0.490809	0.397054	0.48521	0.509459	0.876946	0.723823	0.647089	1.52891	chr5	120938259	120950579	-1	protein_coding	Oas1c	0.0565211	0.451247	0.551896	0.186824	0.966606	0.488475
ENSMUSG00000001168	-1.28227	-2.83445	0.656178	0.472046	1	0	0	0	0.0446666	0	0	0.125143	0	chr5	120999484	121011569	1	protein_coding	Oas1h	0.472046	1	0.00893332	0.0199755	0.0417143	0.0722513
ENSMUSG00000001173	-0.148761	3.49928	0.934089	0.348532	0.993189	12.6136	11.4307	9.27436	11.6345	8.90727	10.5325	12.0206	13.2825	chrX	47001264	47054745	1	protein_coding	Ocrl	0.348532	0.993189	10.7721	1.60385	11.9452	1.37656
ENSMUSG00000001175	0.420087	8.23744	4.08836	0.0606569	0.472003	293.76	384.325	397.905	373.142	213.916	263.689	251.641	230.37	chr12	100165694	100176073	1	protein_coding	Calm1	0.0606569	0.472003	332.61	77.7467	248.567	16.8712
ENSMUSG00000001211	0.320038	9.42616	4.5628	0.0488742	0.413867	701.8	718.956	858.609	775.327	617.825	589.578	620.289	555.338	chr10	78105012	78188323	-1	protein_coding	Agpat3	0.0488742	0.413867	734.503	89.4339	588.402	32.4913
ENSMUSG00000001225	1.85864	-2.13757	2.94909	0.105687	0.638357	0.249341	0.0962785	0.290553	0.0844236	0.219872	0.11911	0	0.027922	chr12	31440870	31523916	1	protein_coding	Slc26a3	0.105687	0.638357	0.188094	0.0927853	0.0490108	0.0622927
ENSMUSG00000001227	0.0220128	4.64266	0.0111283	0.917329	1	35.1833	17.9015	21.563	16.729	31.3501	22.3175	26.1721	23.8893	chr17	56430085	56447343	-1	protein_coding	Sema6b	0.917329	1	24.5454	8.27043	24.1263	1.93821
ENSMUSG00000001228	-1.79804	2.14739	28.0228	7.8825e-05	0.00499639	2.54738	1.25512	2.47129	2.19003	2.78736	7.38761	10.7152	5.38794	chr17	56610321	56630486	1	protein_coding	Uhrf1	7.8825e-05	0.00499639	2.25024	0.595723	7.83025	2.69108
ENSMUSG00000001229	0.152656	4.90371	1.19934	0.290056	0.877298	31.1863	36.052	31.9792	31.8127	24.1065	28.9112	28.993	25.8659	chr17	56493807	56525905	-1	protein_coding	Dpp9	0.290056	0.877298	31.0273	4.32129	27.9234	1.78229
ENSMUSG00000001240	-0.288351	4.61235	2.41996	0.139828	0.710173	23.328	16.9884	20.2452	17.6008	33.402	26.5187	24.8521	30.1476	chr11	101136854	101150372	1	protein_coding	Ramp2	0.139828	0.710173	22.3129	6.68634	27.1728	2.70768
ENSMUSG00000001247	-0.0388923	-0.736179	0.00698073	0.934475	1	0.833676	0.230154	0.52427	0.217971	0.560289	0.401241	0.350315	0.702437	chr7	30657195	30672889	-1	protein_coding	Lsr	0.934475	1	0.473272	0.257074	0.484664	0.190308
ENSMUSG00000001248	-0.562427	5.92549	8.21208	0.0114215	0.161214	47.611	43.9711	45.1327	47.4165	70.3681	60.3087	70.1292	94.8009	chr7	30829552	30855321	-1	protein_coding	Gramd1a	0.0114215	0.161214	50.8999	10.9913	75.0796	17.771
ENSMUSG00000001249	-1.30789	0.443848	3.72564	0.0719491	0.518135	0.42575	0.820209	0.496878	0.993222	1.95886	0.41569	1.23669	5.14747	chr7	30798150	30814715	-1	protein_coding	Hpn	0.0719491	0.518135	0.938983	0.615641	2.26662	2.52844
ENSMUSG00000001260	0	-3.07703	0	1	1	0	0	0	0	0	0	0	0	chr5	70908390	70999960	-1	protein_coding	Gabrg1	1	1	0	0	0	0
ENSMUSG00000001270	4.95498	8.90654	361.884	3.1959e-12	4.34522e-08	859.594	692.851	992.832	530.541	734.121	29.5093	24.15	19.9969	chr12	111635795	111638772	-1	protein_coding	Ckb	3.1959e-12	4.34522e-08	761.988	174.6	24.552	4.7689
ENSMUSG00000001280	-0.385427	5.00226	8.10367	0.0118752	0.166152	29.5033	28.1971	30.0287	31.7235	24.1193	33.7516	35.8969	42.9528	chr15	102314578	102344839	1	protein_coding	Sp1	0.0118752	0.166152	28.7144	2.863	37.5338	4.81406
ENSMUSG00000001281	-0.260401	0.759826	0.18338	0.674332	1	3.17725	1.02904	0.324165	1.80028	1.64421	0.898037	2.53216	2.08397	chr15	102124430	102140379	-1	protein_coding	Itgb7	0.674332	1	1.59499	1.0587	1.83806	0.84436
ENSMUSG00000001285	0.380786	3.99641	9.76671	0.0066808	0.112175	15.6665	16.8944	18.4608	16.3421	19.9507	13.0368	14.0359	13.1026	chr15	102240144	102246574	1	protein_coding	Myg1	0.0066808	0.112175	17.4629	1.73145	13.3918	0.55879
ENSMUSG00000001288	-0.226908	4.41786	1.24305	0.281748	0.859771	14.7695	22.6076	13.1481	23.8226	26.438	19.3282	27.9679	23.1255	chr15	102143373	102165952	-1	protein_coding	Rarg	0.281748	0.859771	20.1571	5.85327	23.4739	4.33039
ENSMUSG00000001289	-0.388921	5.45687	4.09648	0.0604291	0.470904	39.3924	26.8543	39.1557	36.6065	54.4742	47.6203	46.0774	60.5606	chr15	102234551	102240308	1	protein_coding	Pfdn5	0.0604291	0.470904	39.2966	9.90499	51.4194	7.95401
ENSMUSG00000001300	0.103059	4.45152	0.342574	0.566709	1	27.9272	22.8862	16.3712	17.7578	26.4761	24.3262	20.4525	17.2743	chr8	8667434	8711242	-1	protein_coding	Efnb2	0.566709	1	22.2837	5.12907	20.6843	3.53169
ENSMUSG00000001305	0.260807	3.07597	1.65524	0.216992	0.788106	10.8405	10.3524	8.39388	7.9195	6.98814	9.14042	6.97415	6.14393	chr1	186453175	186481555	-1	protein_coding	Rrp15	0.216992	0.788106	8.89888	1.63919	7.4195	1.54709
ENSMUSG00000001313	-0.214995	1.2409	0.267475	0.612278	1	1.72391	1.66392	2.03568	1.93642	3.17067	2.4171	2.67533	2.22945	chr11	101355825	101362679	1	protein_coding	Rnd2	0.612278	1	2.10612	0.614137	2.44063	0.223867
ENSMUSG00000001323	-0.637789	5.16362	9.30502	0.00780151	0.125009	26.1109	39.168	28.9184	37.4076	17.5085	49.6823	51.2683	38.4637	chr11	74797185	74816774	-1	protein_coding	Srr	0.00780151	0.125009	29.8227	8.81903	46.4714	6.98009
ENSMUSG00000001333	0.265968	-1.13736	0.266762	0.612748	1	0.32922	0.168394	0.265423	0.357072	0.755681	0.253318	0.235576	0.421561	chr4	129181410	129202352	1	protein_coding	Sync	0.612748	1	0.375158	0.224738	0.303485	0.102641
ENSMUSG00000001334	3.21822	4.05604	177.009	6.22835e-10	3.067e-06	21.7724	23.2653	29.4895	22.9876	25.677	4.08952	2.29413	1.50746	chr4	129030792	129038386	1	protein_coding	Fndc5	6.22835e-10	3.067e-06	24.6383	3.05925	2.63037	1.32346
ENSMUSG00000001348	0.114734	7.50161	0.473932	0.501283	1	183.565	196.921	176.067	205.526	169.159	169.467	163.573	183.012	chr9	22038023	22047007	-1	protein_coding	Acp5	0.501283	1	186.248	14.9032	172.017	9.96737
ENSMUSG00000001349	1.3595	2.35406	14.6121	0.00155909	0.0405893	10.5905	7.88799	3.92755	5.61862	5.43974	2.45764	2.00125	3.34482	chr9	22010512	22020926	1	protein_coding	Cnn1	0.00155909	0.0405893	6.69288	2.59765	2.60124	0.6832
ENSMUSG00000001366	0.0941077	5.91453	0.323243	0.57775	1	62.0458	59.7002	74.1618	63.7178	48.9963	57.7406	54.0691	61.7214	chr9	77988781	78016347	-1	protein_coding	Fbxo9	0.57775	1	61.7244	9.01205	57.8437	3.82718
ENSMUSG00000001376	0.367033	4.12201	7.45292	0.0150746	0.195944	16.4937	20.9922	18.88	21.5427	16.2473	12.8588	15.4998	15.5815	chr6	3498382	3603531	1	protein_coding	Vps50	0.0150746	0.195944	18.8312	2.45789	14.6467	1.5489
ENSMUSG00000001380	0.313511	5.38387	5.25262	0.0361752	0.347289	40.9057	49.8093	47.5338	45.2231	41.1735	36.0987	36.8204	35.5646	chr18	36899581	36916258	-1	protein_coding	Hars	0.0361752	0.347289	44.9291	3.90447	36.1612	0.63024
ENSMUSG00000001383	0.0105587	5.05593	0.00579141	0.940305	1	33.8466	28.8928	35.1154	29.8123	37.9749	28.8876	33.8587	35.8765	chr18	36926929	36932719	1	protein_coding	Zmat2	0.940305	1	33.1284	3.77123	32.8743	3.59695
ENSMUSG00000001403	-0.272434	-0.223483	0.4021	0.535185	1	0.833727	0.481392	0.437859	0.457091	1.20398	0.509712	0.9863	0.934444	chr2	164611818	164620742	1	protein_coding	Ube2c	0.535185	1	0.682809	0.333882	0.810152	0.261477
ENSMUSG00000001415	0.853118	6.35819	21.2224	0.000309668	0.0129449	108.696	83.9374	96.6003	82.2227	117.485	58.1445	57.329	46.8442	chr3	88243567	88269645	1	protein_coding	Smg5	0.000309668	0.0129449	97.7883	15.35	54.1059	6.30203
ENSMUSG00000001416	0.211502	6.68522	0.955696	0.343175	0.983043	118.132	84.5158	114.244	84.9427	147.789	115.905	89.2339	79.3655	chr3	88204423	88229074	1	protein_coding	Cct3	0.343175	0.983043	109.925	26.4074	94.8349	18.9029
ENSMUSG00000001418	0.096024	6.04816	0.337218	0.569725	1	60.4622	57.6725	71.7176	69.2749	79.2955	69.364	61.7732	58.8075	chr3	88232330	88238620	1	protein_coding	Glmp	0.569725	1	67.6846	8.74661	63.3149	5.44448
ENSMUSG00000001419	0.68034	7.16993	9.49806	0.00730871	0.119688	160.737	177.436	194.078	185.735	122.229	137.149	100.604	76.8481	chr3	88049679	88079393	1	protein_coding	Mef2d	0.00730871	0.119688	168.043	28.4225	104.867	30.3754
ENSMUSG00000001420	-0.34023	6.53277	2.82565	0.112655	0.658014	75.9607	94.2043	100.141	89.4065	63.8617	127.185	115.507	79.1107	chr3	88235962	88243455	-1	protein_coding	Tmem79	0.112655	0.658014	84.7149	14.6758	107.268	25.074
ENSMUSG00000001424	-0.287541	5.26451	2.71575	0.11933	0.673916	44.0461	33.6899	37.8783	36.6238	25.9638	35.3205	52.2706	42.9684	chr6	28475138	28935161	1	protein_coding	Snd1	0.11933	0.673916	35.6404	6.59684	43.5198	8.48851
ENSMUSG00000001435	0.162322	4.33612	0.921737	0.351649	0.999656	20.9774	20.7494	13.357	23.2089	26.3399	18.2692	18.9793	18.5507	chr10	76888012	77002382	-1	protein_coding	Col18a1	0.351649	0.999656	20.9265	4.79179	18.5997	0.357594
ENSMUSG00000001436	-0.542248	4.57108	19.6112	0.000445374	0.0168323	21.648	22.147	21.8037	17.9514	17.6539	28.8657	28.3019	31.2541	chr10	76868075	76896836	1	protein_coding	Slc19a1	0.000445374	0.0168323	20.2408	2.2355	29.4739	1.56724
ENSMUSG00000001440	-0.177836	6.78082	1.01468	0.329138	0.955088	97.4227	119.563	107.619	117.502	82.1642	115.499	119.227	121.174	chr11	97050540	97078707	-1	protein_coding	Kpnb1	0.329138	0.955088	104.854	15.4436	118.633	2.88385
ENSMUSG00000001441	-0.3413	6.00471	3.67494	0.0737176	0.522975	78.0742	53.1879	47.8193	54.7489	60.4284	67.5599	79.0495	76.8415	chr11	97096668	97171464	-1	protein_coding	Npepps	0.0737176	0.522975	58.8518	11.6471	74.4836	6.09691
ENSMUSG00000001444	-1.86314	-0.319406	12.8599	0.00255442	0.0582639	0.0832712	0.283797	0.0660391	0.673253	0.400047	1.18489	1.48609	0.74541	chr11	96988897	97006157	-1	protein_coding	Tbx21	0.00255442	0.0582639	0.301282	0.250645	1.1388	0.372485
ENSMUSG00000001445	0.0373183	6.58142	0.0459554	0.833031	1	91.3772	101.328	100.498	112.198	78.6409	103.818	90.4109	88.8286	chr11	96932386	96940039	1	protein_coding	Mrpl10	0.833031	1	96.8083	12.5542	94.3525	8.23544
ENSMUSG00000001467	0.0477731	5.37683	0.0259938	0.873983	1	29.7819	53.2869	29.5725	65.3487	33.7969	63.2459	35.137	24.6686	chr5	4131145	4154746	-1	protein_coding	Cyp51	0.873983	1	42.3574	16.1472	41.0172	19.9495
ENSMUSG00000001472	-0.268798	7.62229	2.5595	0.129665	0.685908	168.433	190.181	185.867	208.072	163.215	239.111	215.988	206.936	chr8	124100492	124130574	1	protein_coding	Tcf25	0.129665	0.685908	183.154	17.9717	220.678	16.5923
ENSMUSG00000001473	1.12092	4.17198	71.0131	3.35718e-07	0.000117038	26.3292	22.9399	20.5035	19.3506	23.0569	11.2924	9.81575	9.77653	chr18	67523787	67535819	1	protein_coding	Tubb6	3.35718e-07	0.000117038	22.436	2.69494	10.2949	0.864085
ENSMUSG00000001482	0.583601	5.17299	11.3906	0.00397014	0.0785844	44.2236	44.2149	40.1423	48.6363	28.6793	32.1863	26.2419	24.0512	chr8	124150266	124190009	1	protein_coding	Def8	0.00397014	0.0785844	41.1793	7.60615	27.4931	4.20942
ENSMUSG00000001493	1.37365	2.69622	19.6423	0.00044219	0.0167469	7.15988	6.77877	5.64431	7.97867	13.7074	4.19215	2.74598	2.57515	chr11	101768336	101785200	-1	protein_coding	Meox1	0.00044219	0.0167469	8.25381	3.16225	3.1711	0.888375
ENSMUSG00000001494	-0.506178	-2.49032	0.143705	0.70973	1	0.0850212	0	0	0.0631869	0.101025	0	0.0409624	0.174523	chr11	101853284	101857841	-1	protein_coding	Sost	0.70973	1	0.0498466	0.0474441	0.0718285	0.0912639
ENSMUSG00000001496	2.40767	-2.89496	2.48679	0.137747	0.708335	0	0.164431	0	0	0	0	0	0	chr12	56578743	56583693	-1	protein_coding	Nkx2-1	0.137747	0.708335	0.0328862	0.0735358	0	0
ENSMUSG00000001497	0.0873798	-2.73673	0.00309313	0.956353	1	0	0	0	0.0678167	0.0979358	0.0901583	0	0	chr12	56738552	56759607	1	protein_coding	Pax9	0.956353	1	0.0331505	0.0466255	0.0300528	0.0520529
ENSMUSG00000001504	-1.68352	-1.28767	5.83975	0.0283087	0.297674	0	0.0461954	0.303228	0.0584647	0.366272	0.373366	0.245044	0.437846	chr13	72776939	72782317	1	protein_coding	Irx2	0.0283087	0.297674	0.154832	0.167175	0.352085	0.0981469
ENSMUSG00000001506	-0.374231	5.97305	1.37498	0.258535	0.811054	107.417	53.4743	32.3594	32.4421	54.0633	60.0342	94.7083	62.5773	chr11	94827050	94843868	1	protein_coding	Col1a1	0.258535	0.811054	55.9511	30.6905	72.4399	19.3268
ENSMUSG00000001507	-0.00110883	3.75825	5.29064e-05	0.994289	1	16.2196	11.2916	10.9579	12.5375	15.8022	12.9166	12.563	14.5621	chr11	94935300	94967627	-1	protein_coding	Itga3	0.994289	1	13.3618	2.49332	13.3473	1.06684
ENSMUSG00000001508	1.65578	-0.845193	2.62518	0.125194	0.680187	0.310534	0.363037	0.212676	0.119745	1.69907	0.0812564	0.0281369	1.11646	chr11	94853617	94867153	-1	protein_coding	Sgca	0.125194	0.680187	0.541011	0.654055	0.408619	0.613586
ENSMUSG00000001510	0	-3.07703	0	1	1	0	0	0	0	0	0	0	0	chr11	95010945	95016122	1	protein_coding	Dlx3	1	1	0	0	0	0
ENSMUSG00000001517	0.922862	-0.319536	3.86519	0.067334	0.501466	1.36582	0.289076	0.725307	1.21934	1.04903	0.382659	0.395689	0.589658	chr6	128339930	128353109	1	protein_coding	Foxm1	0.067334	0.501466	0.929715	0.430264	0.456002	0.115933
ENSMUSG00000001518	0.184177	4.06065	0.484263	0.496724	1	19.483	17.5559	28.905	13.4983	11.4425	13.384	23.3386	11.2983	chr6	128386407	128401894	-1	protein_coding	Itfg2	0.496724	1	18.1769	6.79014	16.007	6.43448
ENSMUSG00000001520	-0.150465	1.78099	0.152738	0.701212	1	4.35888	2.94092	3.285	1.90069	3.35479	2.30047	4.07631	4.159	chr6	128376259	128393390	1	protein_coding	Nrip2	0.701212	1	3.16806	0.8838	3.51193	1.04996
ENSMUSG00000001521	0.360939	3.3405	2.58793	0.127706	0.68419	10.0182	11.2431	12.8179	12.0789	9.17496	5.94836	13.0213	7.01119	chr6	128298124	128332814	-1	protein_coding	Tulp3	0.127706	0.68419	11.0666	1.48327	8.66029	3.81396
ENSMUSG00000001524	-0.0275364	3.67278	0.0313231	0.861796	1	11.3642	12.3595	12.1078	10.4765	16.6328	13.86	11.1262	13.2822	chr17	35978622	35984631	-1	protein_coding	Gtf2h4	0.861796	1	12.5882	2.37694	12.7561	1.44087
ENSMUSG00000001525	0.729515	6.0935	18.3178	0.000604099	0.0208464	82.521	71.3834	75.2371	68.9812	98.1179	47.2555	47.3335	48.7515	chr17	36144813	36149198	-1	protein_coding	Tubb5	0.000604099	0.0208464	79.2481	11.7275	47.7802	0.842066
ENSMUSG00000001542	-0.0972597	5.51916	0.141438	0.711915	1	38.3464	58.1168	52.4708	53.6295	24.5345	67.2262	45.5374	33.0572	chr13	75854876	75920483	1	protein_coding	Ell2	0.711915	1	45.4196	13.8253	48.6069	17.2901
ENSMUSG00000001552	0.935065	6.9428	16.7343	0.000892845	0.0274335	153.95	127.021	127.594	117.496	216.194	79.4004	62.1196	91.3422	chr11	100259784	100288589	-1	protein_coding	Jup	0.000892845	0.0274335	148.451	40.2237	77.6207	14.6924
ENSMUSG00000001555	0.872314	2.39337	7.43563	0.0151721	0.196882	5.84252	3.60382	6.81633	5.40823	9.69202	3.1717	3.32514	3.75435	chr11	100306523	100315650	1	protein_coding	Fkbp10	0.0151721	0.196882	6.27258	2.23845	3.41706	0.302008
ENSMUSG00000001558	-0.431864	-2.0383	0.208409	0.654302	1	0	0.234091	0.0683577	0.0625415	0.185459	0.215199	0.0900378	0.139221	chr11	100332743	100347848	1	protein_coding	Klhl10	0.654302	1	0.11009	0.096409	0.148152	0.0630567
ENSMUSG00000001566	0	-3.07703	0	1	1	0	0	0	0	0	0	0	0	chr5	29678032	29683468	-1	protein_coding	Mnx1	1	1	0	0	0	0
ENSMUSG00000001569	-0.122293	4.33403	0.365703	0.554041	1	14.4886	25.3746	14.7229	25.0899	19.6011	26.5639	16.0387	22.0124	chr5	29639662	29662841	1	protein_coding	Nom1	0.554041	1	19.8554	5.31674	21.5383	5.27858
ENSMUSG00000001576	0.866162	7.37258	12.4792	0.00285646	0.0628298	167.465	248.435	220.861	205.976	147.713	150.171	103.404	72.458	chr17	26780463	26875908	1	protein_coding	Ergic1	0.00285646	0.0628298	198.09	40.5926	108.678	39.1239
ENSMUSG00000001583	0.0130898	-1.99104	0.000288334	0.986667	1	0.238662	0	0.106297	0.312683	0	0.235329	0.17437	0.0358316	chr11	69741831	69749556	-1	protein_coding	Tnk1	0.986667	1	0.131528	0.141006	0.14851	0.102232
ENSMUSG00000001588	-0.38209	0.635092	0.678689	0.422442	1	0.996944	1.04744	0.962431	1.37092	2.02019	0.982315	2.33108	1.6726	chr11	69772393	69786365	-1	protein_coding	Acap1	0.422442	1	1.27959	0.444749	1.662	0.674444
ENSMUSG00000001604	2.10226	-0.161817	6.83487	0.0190584	0.229645	0.330916	0.311193	1.01663	0.286701	4.00429	0.347269	0.200752	0.251113	chr4	135975040	136002209	1	protein_coding	Tcea3	0.0190584	0.229645	1.18995	1.60285	0.266378	0.0744418
ENSMUSG00000001622	2.1707	-1.67672	5.73085	0.0296051	0.306506	0.566684	0.150333	0.582058	0.12287	0.222348	0.0651207	0.131466	0	chr5	88073438	88080524	1	protein_coding	Csn3	0.0296051	0.306506	0.328859	0.227111	0.065529	0.0657341
ENSMUSG00000001627	0.602632	5.8828	6.43256	0.0223011	0.254907	69.3807	52.155	73.8368	75.5185	58.4538	35.4688	29.0086	65.6732	chr12	40251566	40298503	-1	protein_coding	Ifrd1	0.0223011	0.254907	65.869	10.1488	43.3835	19.5718
ENSMUSG00000001630	-0.388125	4.68155	4.52228	0.049769	0.418409	19.6107	25.4381	26.2695	28.2639	15.7618	23.1031	33.0712	34.5596	chr6	146626493	146680310	1	protein_coding	Stk38l	0.049769	0.418409	23.0688	5.20091	30.2446	6.22934
ENSMUSG00000001632	-0.190864	5.096	2.17052	0.160548	0.746209	34.8233	28.9157	36.1518	31.6598	29.9037	35.0095	37.3578	38.2559	chr6	113284098	113301821	1	protein_coding	Brpf1	0.160548	0.746209	32.2908	3.11485	36.8744	1.67632
ENSMUSG00000001642	0.497143	5.99246	7.35018	0.0156651	0.201311	54.8765	66.3043	83.4261	69.4362	83.5724	56.0082	42.6462	53.3031	chr6	34279369	34294413	-1	protein_coding	Akr1b3	0.0156651	0.201311	71.5231	12.2021	50.6525	7.06436
ENSMUSG00000001655	2.44149	-2.89496	2.77525	0.118559	0.673916	0.0816409	0	0	0	0.0941227	0	0	0	chr15	102829538	102837249	1	protein_coding	Hoxc13	0.118559	0.673916	0.0351527	0.0483367	0	0
ENSMUSG00000001656	0	-3.07703	0	1	1	0	0	0	0	0	0	0	0	chr15	102862862	102866143	1	protein_coding	Hoxc11	1	1	0	0	0	0
ENSMUSG00000001657	0.0726391	3.22915	0.0474893	0.830313	1	6.12407	12.9845	7.69601	9.61747	10.2441	3.35686	9.05612	14.2066	chr15	102899039	102902543	1	protein_coding	Hoxc8	0.830313	1	9.33322	2.60869	8.87321	5.4272
ENSMUSG00000001661	-0.196472	3.64623	0.808988	0.382079	1	9.22311	15.4305	13.8791	13.4025	7.07351	10.1312	15.8223	14.8109	chr15	102906689	102920313	1	protein_coding	Hoxc6	0.382079	1	11.8018	3.50185	13.5881	3.03621
ENSMUSG00000001663	-0.752229	2.91495	12.2124	0.00309227	0.0661578	4.05549	5.39618	7.01177	6.94067	5.85594	10.8173	8.06117	10.7638	chr10	75619647	75634418	-1	protein_coding	Gstt1	0.00309227	0.0661578	5.85201	1.22122	9.88075	1.57602
ENSMUSG00000001665	-0.265362	2.17426	0.798037	0.385241	1	5.22286	3.06712	3.32804	4.36901	4.11163	4.71725	5.13181	4.65868	chr10	75609949	75617248	-1	protein_coding	Gstt3	0.385241	1	4.01973	0.860792	4.83591	0.257924
ENSMUSG00000001666	1.40053	7.74956	59.5814	1.02871e-06	0.000242339	288.396	228.145	274.816	291.658	313.794	112.053	98.1867	107.203	chr10	75607064	75609248	-1	protein_coding	Ddt	1.02871e-06	0.000242339	279.362	31.868	105.814	7.03681
ENSMUSG00000001670	3.72489	-2.59867	5.9439	0.0291278	0.30289	0	0.228626	0.097435	0.0882029	0.0654222	0	0	0	chr8	110717069	110726435	1	protein_coding	Tat	0.0291278	0.30289	0.0959371	0.0833717	0	0
ENSMUSG00000001672	-1.57253	-2.99306	1.48951	0.246488	0.788106	0	0	0	0	0	0	0.0445549	0	chr8	110674546	110688835	-1	protein_coding	Marveld3	0.246488	0.788106	0	0	0.0148516	0.0257238
ENSMUSG00000001674	-0.147824	3.89417	0.789915	0.387611	1	13.4254	12.2236	19.4286	15.881	10.8889	17.2663	16.3427	14.0925	chr1	121481564	121495718	-1	protein_coding	Ddx18	0.387611	1	14.3695	3.37229	15.9005	1.63244
ENSMUSG00000001687	0.0786954	6.55735	0.149457	0.704271	1	88.341	115.629	107.01	108.595	64.2034	100.632	94.5495	79.7203	chr5	148441445	148489599	-1	protein_coding	Ubl3	0.704271	1	96.7556	20.8085	91.6338	10.7562
ENSMUSG00000001700	0.83901	3.49807	22.0666	0.000257696	0.011422	13.8034	15.6562	13.6802	14.9915	8.94989	7.99546	7.99224	6.53852	chr18	56533409	56636864	1	protein_coding	Gramd3	0.000257696	0.011422	13.4162	2.62995	7.50874	0.840237
ENSMUSG00000001707	0.522023	3.4465	6.57053	0.0211224	0.246458	14.8829	13.9821	12.9232	11.5716	7.73571	10.0912	8.78154	6.64644	chr13	38828183	38843034	-1	protein_coding	Eef1e1	0.0211224	0.246458	12.2191	2.79374	8.5064	1.7388
ENSMUSG00000001729	0.31363	6.75929	3.54195	0.0786061	0.543754	114.517	126.452	115.523	122.077	102.85	90.4088	89.1292	101.17	chr12	112620255	112641318	-1	protein_coding	Akt1	0.0786061	0.543754	116.284	8.95991	93.5692	6.61326
ENSMUSG00000001739	0.203467	4.01838	0.637039	0.436755	1	18.5567	12.5302	14.6106	14.0249	23.6655	8.68161	12.2797	22.4658	chr5	136995470	137004712	1	protein_coding	Cldn15	0.436755	1	16.6776	4.49643	14.4757	7.14968
ENSMUSG00000001741	-1.4643	1.91545	11.746	0.00355981	0.0729062	2.78815	3.09383	1.15264	1.34186	2.93366	3.16934	8.30283	7.08644	chr7	83292033	83394934	-1	protein_coding	Il16	0.00355981	0.0729062	2.26203	0.935045	6.1862	2.68253
ENSMUSG00000001750	-0.0296465	4.49504	0.0186796	0.893035	1	21.6952	14.4368	21.7559	19.5978	35.5283	18.0643	23.3242	27.3571	chr19	3946050	3957133	-1	protein_coding	Tcirg1	0.893035	1	22.6028	7.81542	22.9152	4.65985
ENSMUSG00000001751	-0.166055	3.26725	1.03825	0.323755	0.944452	8.30538	9.66635	9.16434	10.8272	7.37502	10.9717	10.3767	9.24852	chr11	100960838	100968498	1	protein_coding	Naglu	0.323755	0.944452	9.06765	1.31432	10.199	0.875216
ENSMUSG00000001755	-0.293133	6.93294	2.93031	0.106713	0.641365	109.221	120.956	104.348	130.385	99.3415	151.418	135.998	127.456	chr11	100973391	100977445	1	protein_coding	Coasy	0.106713	0.641365	112.85	12.6601	138.291	12.1445
ENSMUSG00000001761	-0.601322	2.98864	10.2977	0.00561206	0.0994268	6.25495	7.08734	5.07681	6.54774	7.73365	9.88204	10.8355	8.975	chr6	29735502	29761364	1	protein_coding	Smo	0.00561206	0.0994268	6.5401	0.993305	9.89751	0.930341
ENSMUSG00000001763	0.25378	-0.512122	0.238647	0.631973	1	1.10898	0.487231	0.511032	0.351478	0.778904	0.385441	1.04503	0.192509	chr6	29694221	29718558	1	protein_coding	Tspan33	0.631973	1	0.647524	0.300901	0.540993	0.447041
ENSMUSG00000001767	-0.263826	3.44887	2.8784	0.109612	0.648668	10.8439	11.0562	9.98498	11.0387	7.2177	11.937	11.949	12.3298	chr2	145759399	145776934	-1	protein_coding	Crnkl1	0.109612	0.648668	10.0283	1.63125	12.0719	0.223397
ENSMUSG00000001768	-0.377999	4.82301	5.65223	0.0305838	0.312827	23.552	30.7681	25.7718	23.0817	23.8217	29.5471	42.7896	26.6928	chr2	145517135	145729536	1	protein_coding	Rin2	0.0305838	0.312827	25.3991	3.17156	33.0098	8.58894
ENSMUSG00000001773	-0.870675	-2.62215	0.334199	0.571439	1	0	0	0	0	0.162829	0.150558	0.0426082	0	chr7	86368185	86425151	-1	protein_coding	Folh1	0.571439	1	0.0325658	0.0728193	0.0643887	0.0776061
ENSMUSG00000001774	-0.723254	5.46337	8.85451	0.00910625	0.138607	37.927	41.9706	44.6001	34.8785	20.664	84.1158	54.4039	39.5903	chr9	18203421	18228738	1	protein_coding	Chordc1	0.00910625	0.138607	36.0081	9.35112	59.37	22.6744
ENSMUSG00000001783	-0.286975	5.94269	3.37876	0.0851391	0.572843	52.3443	56.9558	66.2821	60.0363	48.7686	68.2445	68.9671	71.05	chr10	85774501	85793687	-1	protein_coding	Rtcb	0.0851391	0.572843	56.8774	6.79585	69.4205	1.4567
ENSMUSG00000001785	-0.0452254	3.34624	0.0590683	0.811138	1	10.4621	11.5652	11.6186	9.53506	6.54145	10.3405	8.84949	11.6499	chr10	85665358	85724960	1	protein_coding	Pwp1	0.811138	1	9.94448	2.08839	10.28	1.4012
ENSMUSG00000001786	-0.593917	3.36187	15.0223	0.00139524	0.0377305	7.66811	7.63943	9.65955	9.86212	7.58845	11.778	12.8072	13.9404	chr10	85857836	85887737	1	protein_coding	Fbxo7	0.00139524	0.0377305	8.48353	1.16856	12.8419	1.08162
ENSMUSG00000001794	-0.174368	8.02325	1.19608	0.290688	0.878576	229.598	229.106	259.525	264.279	257.014	291.509	273.146	274.632	chr7	29886361	29898236	-1	protein_coding	Capns1	0.290688	0.878576	247.904	17.1367	279.762	10.1999
ENSMUSG00000001802	-0.0307673	4.60635	0.0328921	0.858417	1	17.3758	25.0574	24.5832	31.4403	21.8061	25.4417	20.1011	28.3632	chr7	34899452	34914923	-1	protein_coding	Lrp3	0.858417	1	24.0526	5.13558	24.6353	4.18966
ENSMUSG00000001804	0	-3.07703	0	1	1	0	0	0	0	0	0	0	0	chr18	20569232	20604878	1	protein_coding	Dsg4	1	1	0	0	0	0
ENSMUSG00000001815	0	-3.07703	0	1	1	0	0	0	0	0	0	0	0	chr2	74483335	74489901	-1	protein_coding	Evx2	1	1	0	0	0	0
ENSMUSG00000001819	0	-3.07703	0	1	1	0	0	0	0	0	0	0	0	chr2	74498654	74501943	1	protein_coding	Hoxd13	1	1	0	0	0	0
ENSMUSG00000001823	0	-3.07703	0	1	1	0	0	0	0	0	0	0	0	chr2	74505357	74508049	1	protein_coding	Hoxd12	1	1	0	0	0	0
ENSMUSG00000001827	-0.880203	-2.00715	0.797073	0.385521	1	0.19077	0	0.0749778	0.172468	0	0.164328	0.0856042	0.266817	chr7	101507538	101519995	-1	protein_coding	Folr1	0.385521	1	0.0876433	0.0913148	0.17225	0.0908659
ENSMUSG00000001829	-1.25486	6.69018	42.631	7.82192e-06	0.000945323	66.7809	82.2143	85.3588	72.9805	49.1251	154.117	179.093	177.287	chr7	101312840	101444713	1	protein_coding	Clpb	7.82192e-06	0.000945323	71.2919	14.42	170.166	13.928
ENSMUSG00000001833	0.0615882	6.09647	0.141767	0.711597	1	63.3756	78.6599	69.628	76.6419	58.5157	70.6656	62.5385	66.2312	chr9	25163735	25219867	1	protein_coding	Septin7	0.711597	1	69.3642	8.55862	66.4784	4.06921
ENSMUSG00000001844	-0.356695	4.26868	8.28179	0.0111402	0.158893	15.3856	18.5129	16.2787	18.3804	17.8787	19.873	20.9201	25.6105	chr5	143302244	143315011	-1	protein_coding	Zdhhc4	0.0111402	0.158893	17.2872	1.38568	22.1345	3.05545
ENSMUSG00000001847	-0.0384054	7.18126	0.0513584	0.823656	1	136.894	158.55	157.301	139.075	125.646	152.137	153.168	136.793	chr5	143489389	143513791	-1	protein_coding	Rac1	0.823656	1	143.493	14.1329	147.366	9.17082
ENSMUSG00000001855	-0.285327	3.98587	0.80114	0.384341	1	5.86053	13.0179	17.6496	15.2476	28.0171	14.9553	17.1289	24.5784	chr2	31864448	31943987	1	protein_coding	Nup214	0.384341	1	15.9585	8.0528	18.8875	5.04687
ENSMUSG00000001864	0.379231	1.31435	0.711706	0.411614	1	3.08835	1.74552	3.87539	2.33456	2.26349	1.28272	2.06033	2.7918	chr2	31840151	31863454	1	protein_coding	Aif1l	0.411614	1	2.66146	0.830668	2.04495	0.754659
ENSMUSG00000001865	-0.643581	-0.953744	1.51053	0.237257	0.788106	0.388489	0.0685548	0.196399	0.523838	0.477084	0.393556	0.415376	0.891849	chr3	20269784	20296345	-1	protein_coding	Cpa3	0.237257	0.788106	0.330873	0.19289	0.566927	0.281602
ENSMUSG00000001870	0.905149	2.6477	7.31145	0.0158946	0.203013	5.49403	7.29004	5.3703	10.4621	11.9492	4.23495	2.66979	6.10874	chr17	75312563	75699507	1	protein_coding	Ltbp1	0.0158946	0.203013	8.11313	2.97041	4.33783	1.72178
ENSMUSG00000001891	-0.303128	7.15808	2.14581	0.162801	0.753525	113.43	156.29	149.516	146.284	94.3878	199.794	149.289	139.538	chr11	21271138	21321201	-1	protein_coding	Ugp2	0.162801	0.753525	131.981	26.7411	162.874	32.3435
ENSMUSG00000001901	7.65584	2.27929	74.2995	2.50145e-07	9.87988e-05	7.96386	14.8633	9.41866	2.19078	4.10547	0	0.0980226	0	chr11	105898950	105925375	1	protein_coding	Kcnh6	2.50145e-07	9.87988e-05	7.70842	4.93985	0.0326742	0.0565934
ENSMUSG00000001909	0.0170765	4.72636	0.0155148	0.902462	1	27.5972	24.0933	24.6161	23.4081	33.0985	27.5833	23.7017	27.2171	chr8	85412936	85426437	1	protein_coding	Trmt1	0.902462	1	26.5627	3.98829	26.1674	2.14319
ENSMUSG00000001910	0.332914	6.24391	2.73834	0.11792	0.673916	73.324	108.056	87.7001	83.7381	60.3134	72.9483	70.1938	53.6567	chr8	85397108	85414531	-1	protein_coding	Nacc1	0.11792	0.673916	82.6262	17.7343	65.5996	10.4341
ENSMUSG00000001911	0.45112	6.86556	5.2413	0.0363501	0.348054	114.826	164.085	134.131	143.783	100.129	104.355	101.347	82.6145	chr8	85426505	85526973	-1	protein_coding	Nfix	0.0363501	0.348054	131.391	24.9083	96.1055	11.7799
ENSMUSG00000001918	-1.04245	9.22031	32.2857	3.72991e-05	0.00292293	422.806	330.662	406.494	579.389	397.605	713.486	921.215	1006.57	chr7	16515265	16532199	1	protein_coding	Slc1a5	3.72991e-05	0.00292293	427.391	91.9304	880.424	150.741
ENSMUSG00000001924	-0.102036	7.77235	0.307408	0.587128	1	215.232	225.301	232.464	232.138	153.709	208.097	224.986	248.945	chrX	20524565	20549418	1	protein_coding	Uba1	0.587128	1	211.769	33.2011	227.343	20.5258
ENSMUSG00000001930	1.13989	4.87469	13.0659	0.00240621	0.0555911	47.3534	18.5893	28.3214	25.1986	67.5804	18.6009	15.0594	16.9675	chr6	125523737	125663642	1	protein_coding	Vwf	0.00240621	0.0555911	37.4086	19.9691	16.8759	1.77251
ENSMUSG00000001942	-0.385893	3.88268	4.48061	0.0507092	0.423304	13.9337	13.6527	13.9741	16.5401	8.47087	16.0956	21.6537	14.592	chr9	37466994	37560951	1	protein_coding	Siae	0.0507092	0.423304	13.3143	2.9495	17.4471	3.7198
ENSMUSG00000001943	0.115174	2.80556	0.268665	0.611494	1	6.7876	5.38853	7.94467	6.00781	9.29741	6.5537	6.85481	6.17688	chr9	37450551	37455501	1	protein_coding	Vsig2	0.611494	1	7.0852	1.5621	6.52846	0.339671
ENSMUSG00000001946	0.196	6.14161	1.12929	0.304085	0.905578	82.0172	65.343	68.7165	59.5452	91.0658	63.1105	55.144	73.7503	chr9	37439374	37449615	1	protein_coding	Esam	0.304085	0.905578	73.3375	12.895	64.0016	9.33509
ENSMUSG00000001948	-0.00144653	1.50097	1.41837e-05	0.997043	1	2.04347	3.31772	2.48165	2.45661	3.30312	2.95542	2.79908	2.40647	chr9	37514586	37525018	-1	protein_coding	Spa17	0.997043	1	2.72052	0.565942	2.72032	0.282825
ENSMUSG00000001962	0.0843907	4.75822	0.427989	0.522495	1	26.2309	26.8051	30.7062	23.7332	30.3348	26.5014	27.9598	23.4711	chrX	73356639	73363755	1	protein_coding	Fam50a	0.522495	1	27.562	2.94019	25.9774	2.2898
ENSMUSG00000001964	-0.19835	3.74609	1.82395	0.196091	0.788106	10.6776	11.3511	14.3531	13.5137	13.4523	16.4355	15.4272	11.7998	chrX	73298293	73305154	1	protein_coding	Emd	0.196091	0.788106	12.6696	1.57048	14.5542	2.43804
ENSMUSG00000001983	0.473599	5.67567	2.56041	0.129602	0.685806	45.7513	75.139	69.2179	74.0029	22.6176	46.6402	44.2679	33.1181	chr11	105956887	105964438	1	protein_coding	Taco1	0.129602	0.685806	57.3457	22.7787	41.3421	7.22028
ENSMUSG00000001985	0.411369	-0.281257	1.00533	0.331307	0.959743	0.913566	0.504501	1.10968	0.635083	0.773765	0.359336	0.857143	0.562198	chr4	125384493	125607966	1	protein_coding	Grik3	0.331307	0.959743	0.787319	0.236221	0.592892	0.250319
ENSMUSG00000001986	0.130443	-0.832394	0.0871315	0.771744	1	0.477357	0.437042	0.216751	0.434344	0.655682	0.283157	0.306828	0.649566	chrX	40489731	40767478	1	protein_coding	Gria3	0.771744	1	0.444235	0.15629	0.413184	0.205055
ENSMUSG00000001988	1.38719	-1.38295	5.45266	0.0332405	0.32971	0.670548	0.301185	0.32519	0.361732	0.19981	0.0812295	0.122547	0.215112	chr7	16189646	16211653	-1	protein_coding	Npas1	0.0332405	0.32971	0.371693	0.177547	0.139629	0.0685562
ENSMUSG00000001995	1.01186	4.02489	34.6626	2.53101e-05	0.00228653	22.8512	19.2226	19.9444	17.5116	19.7839	12.5407	10.2118	6.72792	chr8	126144802	126296547	-1	protein_coding	Sipa1l2	2.53101e-05	0.00228653	19.8627	1.92881	9.82682	2.92547
ENSMUSG00000001998	0.20339	2.60236	0.807449	0.382521	1	6.91414	7.01558	5.79511	5.60865	5.86547	5.95	5.0356	5.26177	chr2	126850637	126909829	1	protein_coding	Ap4e1	0.382521	1	6.23979	0.669476	5.41579	0.476262
ENSMUSG00000001999	-0.801233	4.57211	41.1087	9.6597e-06	0.00110135	19.869	17.4372	20.8739	17.3256	17.4735	27.7294	34.366	35.1562	chr2	126912585	126939004	1	protein_coding	Blvra	9.6597e-06	0.00110135	18.5958	1.66026	32.4172	4.07894
ENSMUSG00000002006	-0.06388	0.357083	0.0214201	0.885513	1	1.2152	0.524185	1.16437	1.07123	1.755	1.12821	1.22259	1.22457	chrX	72836965	72868575	-1	protein_coding	Pdzd4	0.885513	1	1.146	0.43825	1.19179	0.0550724
ENSMUSG00000002007	0.390243	0.236675	0.680216	0.421931	1	0.491396	1.49996	1.57845	1.33292	1.28292	0.538723	1.19264	1.09186	chrX	72818011	72822531	1	protein_coding	Srpk3	0.421931	1	1.23713	0.43387	0.941072	0.35207
ENSMUSG00000002010	-0.507847	9.58131	9.74302	0.00673363	0.112888	659.812	702.478	776.625	686.214	500.427	1057	992.652	787.784	chrX	72822569	72830503	-1	protein_coding	Idh3g	0.00673363	0.112888	665.111	101.767	945.811	140.586
ENSMUSG00000002012	0.0198381	-1.27635	0.00103591	0.974732	1	0.652452	0.138374	0.160525	0.102217	0.457981	0.355841	0.323358	0.190037	chrX	72699600	72703723	-1	protein_coding	Pnck	0.974732	1	0.30231	0.241789	0.289745	0.0878641
ENSMUSG00000002014	-0.040955	5.79471	0.0718224	0.792209	1	60.477	49.4924	52.5755	51.5494	58.4988	51.3507	53.5769	63.3189	chrX	72830634	72834436	1	protein_coding	Ssr4	0.792209	1	54.5186	4.72227	56.0822	6.36527
ENSMUSG00000002015	-0.0314111	7.69221	0.0309622	0.862586	1	197.767	216.705	207.304	244.925	160.454	218.985	199.967	210.974	chrX	72729784	72759781	-1	protein_coding	Bcap31	0.862586	1	205.431	30.7085	209.975	9.54854
ENSMUSG00000002017	0.064127	4.77897	0.186322	0.671896	1	25.7369	34.4482	26.3261	30.4688	21.9554	29.621	25.9381	24.2387	chr17	75844081	75858941	-1	protein_coding	Fam98a	0.671896	1	27.7871	4.79343	26.5993	2.75137
ENSMUSG00000002020	-0.859304	7.08266	13.9926	0.00184954	0.0459723	94.3535	129.495	124.431	110.101	68.556	175.141	253.293	145.192	chr12	84829986	84923306	-1	protein_coding	Ltbp2	0.00184954	0.0459723	105.387	24.7202	191.208	55.8128
ENSMUSG00000002028	-0.384504	4.69552	10.1866	0.00581852	0.102012	25.3767	21.0752	21.6524	21.9301	25.6231	29.9237	28.6533	31.9358	chr9	44714652	44792594	-1	protein_coding	Kmt2a	0.00581852	0.102012	23.1315	2.18566	30.171	1.65515
ENSMUSG00000002031	-0.645821	3.62082	19.5402	0.000452747	0.0169812	11.3198	10.2673	11.1288	8.24021	9.9465	13.3188	16.5618	17.8104	chr9	44679205	44704744	1	protein_coding	Ift46	0.000452747	0.0169812	10.1805	1.22722	15.897	2.31841
ENSMUSG00000002032	-0.147508	1.57735	0.110735	0.743734	1	3.08735	2.55699	2.9419	4.23677	0.994553	3.5134	2.55563	3.14903	chr9	44705066	44710604	-1	protein_coding	Tmem25	0.743734	1	2.76351	1.17037	3.07269	0.483425
ENSMUSG00000002033	-1.71358	-1.30951	4.03138	0.0622847	0.479399	0.162922	0.220851	0	0.245141	0.172212	0.100497	1.58973	0.239325	chr9	44880870	44891729	-1	protein_coding	Cd3g	0.0622847	0.479399	0.160225	0.0957983	0.643183	0.822665
ENSMUSG00000002043	-0.77944	4.19068	23.0202	0.000210483	0.00989378	16.572	13.4145	10.0785	12.3534	16.9895	21.543	21.5053	28.1661	chr7	19242320	19250070	1	protein_coding	Trappc6a	0.000210483	0.00989378	13.8816	2.91181	23.7381	3.83477
ENSMUSG00000002052	0.318867	6.20692	3.72023	0.0721356	0.518564	78.9777	81.7288	82.5418	83.8557	68.4667	68.2287	68.0837	53.9933	chr11	78097572	78136813	-1	protein_coding	Supt6	0.0721356	0.518564	79.1141	6.21399	63.4352	8.17724
ENSMUSG00000002055	-1.45627	-1.27668	2.28034	0.150989	0.724109	0.166555	0.043687	0.0757215	2.10916	0.101733	0.0717347	0.520411	0.960871	chr11	78192355	78213283	1	protein_coding	Spag5	0.150989	0.724109	0.499372	0.901033	0.517672	0.444575
ENSMUSG00000002057	-1.58047	-2.99165	1.49366	0.245868	0.788106	0	0	0	0	0	0	0	0.0451647	chr11	78248403	78277384	-1	protein_coding	Foxn1	0.245868	0.788106	0	0	0.0150549	0.0260759
ENSMUSG00000002058	-1.13356	3.14311	40.3108	1.08147e-05	0.00119544	6.73011	6.14623	4.88141	4.89796	7.3706	13.9413	12.2092	13.1782	chr11	78234308	78239990	1	protein_coding	Unc119	1.08147e-05	0.00119544	6.00526	1.10664	13.1096	0.868082
ENSMUSG00000002059	0.0294993	6.1424	0.0272036	0.871111	1	69.5371	60.8981	65.2542	83.7741	72.8905	53.8224	76.0217	77.3437	chr11	78079256	78083019	1	protein_coding	Rab34	0.871111	1	70.4708	8.69704	69.0626	13.215
ENSMUSG00000002064	0.132512	4.72959	1.19652	0.290604	0.878417	24.1764	28.2798	25.0921	28.6108	30.0519	24.6326	25.6252	24.2709	chr11	78136572	78146322	1	protein_coding	Sdf2	0.290604	0.878417	27.2422	2.4933	24.8429	0.701232
ENSMUSG00000002068	-1.29841	1.32485	7.97277	0.0124508	0.17147	1.10442	1.3786	1.5442	1.58246	1.9252	1.52633	3.98533	5.60141	chr7	37797409	37806959	-1	protein_coding	Ccne1	0.0124508	0.17147	1.50698	0.30022	3.70436	2.05202
ENSMUSG00000002076	-0.845221	-2.43511	0.417449	0.527594	1	0.113134	0	0	0.119977	0	0.0549288	0.168013	0.0616252	chr17	32163743	32255323	-1	protein_coding	Hsf2bp	0.527594	1	0.0466223	0.063886	0.0948557	0.0634446
ENSMUSG00000002083	-1.43652	3.25458	49.951	3.05064e-06	0.000491875	5.90512	4.8931	4.2224	8.59977	5.12548	14.5363	14.5683	17.7055	chr7	16042318	16052130	1	protein_coding	Bbc3	3.05064e-06	0.000491875	5.74917	1.70317	15.6034	1.82055
ENSMUSG00000002100	-1.57253	-2.99306	1.48951	0.246488	0.788106	0	0	0	0	0	0	0.0445549	0	chr2	90948489	90966861	1	protein_coding	Mybpc3	0.246488	0.788106	0	0	0.0148516	0.0257238
ENSMUSG00000002102	0.145056	6.58465	0.763289	0.395537	1	101.118	84.5591	102.549	96.5211	109.286	86.7302	85.6534	95.6638	chr2	90884354	90896714	1	protein_coding	Psmc3	0.395537	1	98.8067	9.18406	89.3491	5.49509
ENSMUSG00000002103	-0.277096	5.09491	3.39889	0.0842992	0.569163	32.3283	29.1054	32.9155	36.8488	27.9115	40.1383	45.023	30.6129	chr2	91033230	91044443	1	protein_coding	Acp2	0.0842992	0.569163	31.8219	3.514	38.5914	7.32853
ENSMUSG00000002104	-0.679043	-1.04765	0.906891	0.355448	1	0.392595	0	0.591516	0.0582166	0.4468	0.137388	0.404209	0.791378	chr2	90865965	90876074	1	protein_coding	Rapsn	0.355448	1	0.297825	0.256681	0.444325	0.328836
ENSMUSG00000002105	0.0140195	4.78552	0.0125883	0.912096	1	24.8576	26.1465	28.9009	31.918	25.6491	27.6615	25.9171	28.2095	chr2	90892136	90900762	-1	protein_coding	Slc39a13	0.912096	1	27.4944	2.90349	27.2627	1.19707
ENSMUSG00000002107	0.306154	6.9578	3.19257	0.0933973	0.589601	132.437	149.832	116.632	139.224	128.173	102.823	101.619	118.897	chr2	6544505	7514374	-1	protein_coding	Celf2	0.0933973	0.589601	133.26	12.3818	107.78	9.64665
ENSMUSG00000002108	0.603378	6.43121	14.2471	0.00172337	0.043982	94.6369	94.3644	101.614	103.67	97.9616	68.8828	62.4724	63.0495	chr2	91014406	91033179	-1	protein_coding	Nr1h3	0.00172337	0.043982	98.4494	4.1451	64.8016	3.54621
ENSMUSG00000002109	-0.43548	2.57045	2.68785	0.121101	0.673916	7.04718	3.41865	4.86618	4.91036	5.56002	6.35421	5.99621	8.54824	chr2	91041917	91067327	-1	protein_coding	Ddb2	0.121101	0.673916	5.16048	1.31362	6.96622	1.38171
ENSMUSG00000002111	-0.898923	0.739542	3.11531	0.0971021	0.604522	1.42676	0.837758	1.05722	0.666271	2.09788	1.16294	3.54811	2.02915	chr2	90912735	90946101	1	protein_coding	Spi1	0.0971021	0.604522	1.21718	0.568463	2.24673	1.20738
ENSMUSG00000002129	0.349051	4.7474	6.95318	0.0182103	0.22361	26.1598	25.6906	30.9056	28.4442	34.468	23.2359	20.9604	24.3515	chr11	4110350	4132541	1	protein_coding	Sf3a1	0.0182103	0.22361	29.1336	3.63213	22.8493	1.72829
ENSMUSG00000002147	-0.371627	5.73604	6.02586	0.0262416	0.283897	50.8927	48.8308	50.3861	49.6399	40.6323	69.8554	61.3771	55.3933	chr10	127478855	127496826	1	protein_coding	Stat6	0.0262416	0.283897	48.0764	4.23361	62.2086	7.26682
ENSMUSG00000002190	-0.0507394	-2.49215	0.00138291	0.970807	1	0	0	0.0830746	0.148328	0.0630463	0.0507144	0.0323277	0.108429	chr8	84116496	84155181	1	protein_coding	Clgn	0.970807	1	0.0588897	0.0623244	0.0638237	0.0397081
ENSMUSG00000002204	-0.245242	-0.932808	0.200161	0.660734	1	0.748092	0.142153	0.394748	0.218318	0.494361	0.188554	0.746648	0.363331	chr7	44221804	44236286	1	protein_coding	Napsa	0.660734	1	0.399535	0.239579	0.432845	0.285467
ENSMUSG00000002205	-0.198423	4.23227	3.11206	0.0972618	0.605172	18.6905	17.7887	17.3437	16.2735	18.3137	20.4467	18.6741	21.6978	chr7	44397837	44426939	1	protein_coding	Vrk3	0.0972618	0.605172	17.6821	0.938846	20.2729	1.51934
ENSMUSG00000002210	0.090826	3.66958	0.363836	0.555043	1	14.5921	10.6097	13.3994	10.9431	14.6655	10.8002	11.5771	13.7496	chr7	24099044	24122203	1	protein_coding	Smg9	0.555043	1	12.842	1.95498	12.0423	1.52873
ENSMUSG00000002221	-0.753452	4.06376	14.6297	0.00155164	0.0404494	20.8227	11.063	14.2541	8.95854	14.3452	24.2849	24.1794	20.5422	chr5	27945078	27996689	-1	protein_coding	Paxip1	0.00155164	0.0404494	13.8887	4.49204	23.0022	2.13106
ENSMUSG00000002222	-0.40587	6.15476	4.74319	0.0451114	0.395506	57.0558	75.5066	71.3021	71.1082	44.4506	88.7994	79.5689	85.6594	chr6	71365618	71417621	-1	protein_coding	Rmnd5a	0.0451114	0.395506	63.8847	12.9091	84.6759	4.69321
ENSMUSG00000002227	-0.535497	2.21949	3.48773	0.0807084	0.553091	3.46966	3.37677	4.06771	4.71102	3.53365	4.74538	5.07699	6.87717	chr3	104702152	104725879	-1	protein_coding	Mov10	0.0807084	0.553091	3.83176	0.560308	5.56651	1.14711
ENSMUSG00000002228	0.907233	0.426327	2.08804	0.168223	0.768806	0.737155	0.783449	1.40243	0.946929	5.05455	1.1054	0.686331	0.874352	chr3	104688372	104693334	1	protein_coding	Ppm1j	0.168223	0.768806	1.7849	1.8466	0.888695	0.209904
ENSMUSG00000002233	0.365624	5.05291	4.38364	0.0529786	0.435562	34.7863	29.2764	32.5742	34.2688	48.1797	32.9781	28.2887	22.082	chr3	104695691	104701775	1	protein_coding	Rhoc	0.0529786	0.435562	35.8171	7.23862	27.7829	5.46565
ENSMUSG00000002240	0	-3.07703	0	1	1	0	0	0	0	0	0	0	0	chr5	87973545	87994246	1	protein_coding	Prr27	1	1	0	0	0	0
ENSMUSG00000002249	-0.791503	2.52039	11.0553	0.00440731	0.0844281	4.61968	3.99085	3.92219	4.02584	5.13919	6.40902	8.58417	7.50946	chr17	28550645	28569791	-1	protein_coding	Tead3	0.00440731	0.0844281	4.33955	0.527281	7.50088	1.0876
ENSMUSG00000002250	0.128894	5.00439	0.554231	0.467649	1	29.9207	39.9694	38.9461	32.0425	25.9354	36.2067	32.0458	23.2846	chr17	28451674	28520448	1	protein_coding	Ppard	0.467649	1	33.3628	5.9912	30.5124	6.59614
ENSMUSG00000002257	0.935552	1.32425	2.57679	0.128469	0.68419	4.7706	1.08836	3.65945	1.31784	5.42597	1.06987	1.31693	2.6542	chr17	28426752	28447582	1	protein_coding	Def6	0.128469	0.68419	3.25244	1.97615	1.68033	0.852391
ENSMUSG00000002265	-0.0388549	5.08381	0.0245191	0.877578	1	36.4116	42.5313	34.7201	15.4652	36.5459	26.9845	30.8238	44.1819	chr7	6706891	6733430	-1	protein_coding	Peg3	0.877578	1	33.1348	10.3126	33.9967	9.02711
ENSMUSG00000002266	-0.509916	1.13672	1.02776	0.326135	0.948887	3.89314	1.73114	1.03166	1.63511	1.01916	1.77491	2.65124	3.17763	chr7	6674268	6699449	-1	protein_coding	Zim1	0.326135	0.948887	1.86204	1.18258	2.53459	0.708599
ENSMUSG00000002274	0.505875	1.46846	1.32451	0.267101	0.829409	2.79217	2.82876	3.36986	1.42118	4.65071	1.88374	2.0629	2.39527	chr17	26012195	26016110	-1	protein_coding	Metrn	0.267101	0.829409	3.01253	1.16469	2.11397	0.259563
ENSMUSG00000002279	0.0939288	5.40149	0.5255	0.479226	1	43.7466	44.4793	40.7469	42.645	43.7554	41.0967	39.8773	40.0808	chr17	25798059	25881800	1	protein_coding	Lmf1	0.479226	1	43.0746	1.45697	40.3516	0.653223
ENSMUSG00000002280	0.0671208	5.61946	0.209566	0.653413	1	47.5655	53.0684	49.7489	55.0144	43.8141	52.352	45.231	45.1752	chr17	25992750	26002306	1	protein_coding	Ciao3	0.653413	1	49.8422	4.43537	47.5861	4.12751
ENSMUSG00000002289	-1.13704	7.17595	17.6311	0.00071386	0.0233923	121.462	82.5547	85.1606	93.3485	108.882	114.385	189.174	344.835	chr17	33992724	34000804	-1	protein_coding	Angptl4	0.00071386	0.0233923	98.2816	16.5344	216.131	117.567
ENSMUSG00000002297	-0.692072	0.63186	2.28602	0.150514	0.724109	1.46827	1.72144	0.994897	0.574578	1.02085	2.31764	1.70996	1.5406	chr5	8446973	8472716	-1	protein_coding	Dbf4	0.150514	0.724109	1.15601	0.447075	1.85607	0.408605
ENSMUSG00000002307	-0.714823	4.13917	30.0807	5.44319e-05	0.00381391	14.359	13.689	14.5206	16.2946	13.1781	19.8828	28.0856	23.1448	chr17	34128388	34134564	1	protein_coding	Daxx	5.44319e-05	0.00381391	14.4083	1.18362	23.7044	4.12993
ENSMUSG00000002308	0.71567	4.52338	28.4429	7.29798e-05	0.0046915	29.5218	21.0484	29.5101	24.503	27.4869	15.9726	16.2307	16.002	chr17	34062065	34068748	1	protein_coding	Cd320	7.29798e-05	0.0046915	26.414	3.63444	16.0684	0.14128
ENSMUSG00000002319	0.025227	4.85743	0.0240578	0.878725	1	33.0114	26.0521	28.5057	26.3546	32.1217	24.9484	23.3088	37.8891	chr14	55862857	55873414	-1	protein_coding	Ipo4	0.878725	1	29.2091	3.22295	28.7154	7.98683
ENSMUSG00000002320	-0.0941343	5.27558	0.506532	0.48714	1	35.6213	40.1844	38.0209	40.3826	33.9563	39.2893	38.0219	43.2623	chr14	55873422	55881263	-1	protein_coding	Tm9sf1	0.48714	1	37.6331	2.81894	40.1912	2.73416
ENSMUSG00000002324	1.93933	-1.32039	6.59835	0.0208935	0.244522	0.340199	0.295638	0.408723	0.658547	0.385066	0	0.33424	0.0610623	chr14	55855494	55862852	1	protein_coding	Rec8	0.0208935	0.244522	0.417634	0.141473	0.131767	0.177984
ENSMUSG00000002325	-0.293277	3.876	3.90322	0.0661374	0.49715	13.8403	13.2552	11.5301	13.077	15.4666	13.8454	20.6867	14.7619	chr14	55841028	55847487	1	protein_coding	Irf9	0.0661374	0.49715	13.4338	1.42135	16.4313	3.71363
ENSMUSG00000002326	-0.225234	3.6733	1.59299	0.225423	0.788106	15.429	11.1035	14.9219	8.27897	10.4353	13.5549	13.6466	14.6793	chr14	55909398	55916657	1	protein_coding	Gmpr2	0.225423	0.788106	12.0337	3.05728	13.9603	0.62439
ENSMUSG00000002329	-0.70524	4.34068	25.6177	0.000124438	0.00692488	16.6807	16.1684	14.6717	13.4964	20.2172	24.1428	24.7364	30.4091	chr14	55895336	55897965	-1	protein_coding	Mdp1	0.000124438	0.00692488	16.2469	2.54972	26.4294	3.45926
ENSMUSG00000002332	-0.0384988	5.50619	0.0706168	0.793917	1	41.8896	47.6045	47.0827	46.4875	40.1932	47.7438	39.6024	50.3371	chr14	55976477	55983147	-1	protein_coding	Dhrs1	0.793917	1	44.6515	3.37293	45.8944	5.60119
ENSMUSG00000002341	-0.996368	1.43454	3.66919	0.0739214	0.523711	1.34557	3.13383	1.97085	2.01831	0.942265	7.23875	2.31085	1.75073	chr8	70545735	70573523	-1	protein_coding	Ncan	0.0739214	0.523711	1.88217	0.831327	3.76678	3.01983
ENSMUSG00000002342	0.0434166	4.34011	0.0554935	0.816827	1	30.1815	14.0052	19.3607	20.8797	18.1795	21.3439	20.7001	17.1394	chr8	70625006	70636331	1	protein_coding	Tmem161a	0.816827	1	20.5213	5.97366	19.7278	2.26461
ENSMUSG00000002343	1.03075	3.4342	38.3181	1.44451e-05	0.00149703	10.8908	14.9953	15.9741	12.2193	11.3159	6.06491	6.76589	6.40803	chr8	70672822	70687116	-1	protein_coding	Armc6	1.44451e-05	0.00149703	13.0791	2.27427	6.41294	0.350518
ENSMUSG00000002345	-0.350665	4.18796	9.29711	0.00782251	0.125162	15.1186	15.6702	18.3093	17.5769	15.359	21.7946	20.2456	20.8212	chr8	70592149	70599969	1	protein_coding	Borcs8	0.00782251	0.125162	16.4068	1.4395	20.9538	0.782955
ENSMUSG00000002346	0.918187	8.47382	12.3756	0.00294556	0.0640776	440.914	521.64	532.702	446.766	236.663	301.307	230.831	159.639	chr8	70636990	70664955	-1	protein_coding	Slc25a42	0.00294556	0.0640776	435.737	118.912	230.592	70.8345
ENSMUSG00000002365	-0.215162	5.88246	1.36975	0.259405	0.81281	57.3526	58.9576	63.8164	62.72	36.2474	65.4936	65.4027	63.5854	chr17	5891604	5982229	1	protein_coding	Snx9	0.259405	0.81281	55.8188	11.2565	64.8272	1.07644
ENSMUSG00000002372	0.0441509	5.21283	0.108486	0.746251	1	33.4408	34.0597	39.8137	36.9806	42.0007	36.1563	34.3408	37.9086	chr17	56980294	57018764	1	protein_coding	Ranbp3	0.746251	1	37.2591	3.6709	36.1352	1.78402
ENSMUSG00000002379	0.286903	7.19573	1.9354	0.183671	0.788106	146.424	124.745	156.94	130.927	221.082	139.966	119.395	124.233	chr17	57024767	57029141	1	protein_coding	Ndufa11	0.183671	0.788106	156.024	38.5155	127.865	10.7558
ENSMUSG00000002384	3.8503	3.29295	147.251	2.32563e-09	5.86308e-06	13.1385	13.4398	20.9622	13.2378	13.0813	0.419342	1.5559	1.0529	chr4	122998958	123025892	1	protein_coding	Bmp8b	2.32563e-09	5.86308e-06	14.7719	3.46316	1.00938	0.569526
ENSMUSG00000002393	0.193995	6.21925	1.41449	0.252082	0.796646	69.4915	79.8387	68.6343	81.2551	88.4016	72.2704	65.9262	65.0511	chr8	71826767	71834604	-1	protein_coding	Nr2f6	0.252082	0.796646	77.5242	8.38373	67.7492	3.93979
ENSMUSG00000002395	0.0774643	5.6183	0.2139	0.650106	1	53.7436	43.0171	39.183	52.8405	60.0252	48.7124	42.034	50.6869	chr8	71819492	71822376	1	protein_coding	Use1	0.650106	1	49.7619	8.48634	47.1444	4.53455
ENSMUSG00000002396	0.0218511	4.57291	0.0268507	0.871942	1	21.6645	20.5684	23.3086	25.6245	28.1389	24.8509	20.5075	25.1067	chr8	71823942	71832005	1	protein_coding	Ocel1	0.871942	1	23.861	3.05702	23.4884	2.58468
ENSMUSG00000002409	-0.244885	4.8693	3.77915	0.0701367	0.512273	24.4939	25.3822	28.6488	31.0852	25.3453	33.859	32.0333	30.1871	chr7	27878894	27886719	1	protein_coding	Dyrk1b	0.0701367	0.512273	26.9911	2.78582	32.0265	1.83593
ENSMUSG00000002413	0.215376	4.3896	1.79995	0.198903	0.788106	21.4753	24.1014	24.3608	26.0083	14.6171	20.7507	18.5916	17.8558	chr6	39580171	39702397	-1	protein_coding	Braf	0.198903	0.788106	22.1126	4.49374	19.0661	1.50464
ENSMUSG00000002416	0.320355	7.06112	2.20919	0.157099	0.736218	152.812	128.51	126.032	103.257	206.301	121.699	109.987	112.687	chr6	39569508	39580316	1	protein_coding	Ndufb2	0.157099	0.736218	143.382	39.3062	114.791	6.13286
ENSMUSG00000002428	-0.705137	2.92134	8.99947	0.00866101	0.133701	6.07187	4.59548	6.55551	4.93489	8.09772	7.38946	9.09587	12.9698	chr3	20111975	20172654	1	protein_coding	Hltf	0.00866101	0.133701	6.05109	1.39717	9.81837	2.85946
ENSMUSG00000002455	0.00736327	5.53238	0.00271253	0.959124	1	42.4265	46.045	48.2155	52.0428	42.6309	49.0622	43.8625	45.2372	chr2	181233661	181297453	1	protein_coding	Prpf6	0.959124	1	46.2722	4.03661	46.054	2.69431
ENSMUSG00000002458	-0.666449	2.62342	5.33988	0.0348596	0.339049	3.80734	5.2427	4.01101	3.7803	8.4509	8.87603	6.23692	8.72604	chr2	181330212	181335770	-1	protein_coding	Rgs19	0.0348596	0.339049	5.05845	1.98989	7.94633	1.48229
ENSMUSG00000002459	1.78294	-1.92232	4.3084	0.0548212	0.44523	0.423017	0.165429	0.155201	0.133743	0.271934	0.088596	0.0458551	0.0461987	chr1	4979799	5140508	-1	protein_coding	Rgs20	0.0548212	0.44523	0.229865	0.120461	0.0602166	0.0245779
ENSMUSG00000002475	-0.640825	0.969795	2.10177	0.166914	0.765073	1.95427	1.29752	0.861881	1.94572	1.44197	2.83262	1.88857	2.31001	chr18	10642092	10706771	-1	protein_coding	Abhd3	0.166914	0.765073	1.50027	0.462759	2.34373	0.47293
ENSMUSG00000002477	0.0562357	3.30131	0.126477	0.726872	1	10.8952	8.83691	8.8388	9.19142	11.4746	9.5671	8.47927	10.3067	chr18	10617775	10642079	1	protein_coding	Snrpd1	0.726872	1	9.8474	1.24645	9.45101	0.919212
ENSMUSG00000002486	-0.0723561	2.94908	0.0890832	0.769281	1	6.97936	7.39212	7.32249	5.85095	10.0332	6.6689	11.2259	5.75129	chr5	114845821	114860388	1	protein_coding	Tchp	0.769281	1	7.51562	1.53699	7.88204	2.93201
ENSMUSG00000002489	0.904378	3.47859	4.14911	0.058976	0.463513	8.94455	21.1643	21.1502	15.1801	4.72914	14.1252	5.21668	3.55056	chr16	89583999	89940657	-1	protein_coding	Tiam1	0.058976	0.463513	14.2337	7.33278	7.63083	5.68569
ENSMUSG00000002496	-0.0981856	6.73483	0.29364	0.595545	1	110.849	82.9057	99.1017	100.036	127.091	111.476	100.58	121.685	chr17	24814790	24851604	-1	protein_coding	Tsc2	0.595545	1	103.997	16.3154	111.247	10.5544
ENSMUSG00000002500	2.96566	0.870902	8.00429	0.0123093	0.16994	0.392083	0.33841	1.39169	0.504909	9.45251	0.197777	0.369965	0.321243	chr17	24946794	24955117	1	protein_coding	Rpl3l	0.0123093	0.16994	2.41592	3.95685	0.296328	0.0887565
ENSMUSG00000002504	0.775324	6.88086	11.0458	0.00442048	0.084591	127.403	133.295	122.854	110.201	205.954	103.034	79.257	62.9036	chr17	24858260	24869301	-1	protein_coding	Slc9a3r2	0.00442048	0.084591	139.941	37.8666	81.7314	20.1792
ENSMUSG00000002524	0.15657	6.19315	1.02273	0.327286	0.951507	76.3481	73.2551	80.6418	76.9426	71.4279	73.6683	64.0678	66.0894	chr15	75942031	75952773	-1	protein_coding	Puf60	0.327286	0.951507	75.7231	3.55707	67.9418	5.06121
ENSMUSG00000002546	0.00173199	6.42808	0.000111188	0.99172	1	79.4551	89.7829	94.4113	92.5973	74.3681	90.08	81.4251	86.5985	chr2	32177396	32197933	1	protein_coding	Golga2	0.99172	1	86.1229	8.75567	86.0346	4.35495
ENSMUSG00000002550	-0.116434	8.74018	0.557927	0.466194	1	401.028	480.177	413.986	399.527	380.302	413.565	441.863	494.233	chr2	32145014	32150171	-1	protein_coding	Uck1	0.466194	1	415.004	38.3656	449.887	40.9283
ENSMUSG00000002565	0.74124	-2.16898	0.409338	0.53158	1	0.113719	0.129439	0.119407	0.12604	0.170449	0	0	0.229109	chr12	40109768	40184227	-1	protein_coding	Scin	0.53158	1	0.131811	0.0224332	0.0763697	0.132276
ENSMUSG00000002578	-0.584986	-0.351233	2.15844	0.161644	0.74996	0.599895	0.50935	0.352818	0.767617	0.472982	0.507018	0.819183	1.1462	chr10	128466712	128505227	-1	protein_coding	Ikzf4	0.161644	0.74996	0.540533	0.154809	0.824134	0.319621
ENSMUSG00000002580	-0.125288	4.75571	1.13474	0.302959	0.903361	25.911	25.9394	25.8379	24.2075	27.8838	29.1689	25.6137	30.1106	chr11	98328534	98329817	-1	protein_coding	Mien1	0.302959	0.903361	25.9559	1.30288	28.2977	2.37164
ENSMUSG00000002588	-1.63164	2.65528	14.1224	0.00178394	0.0449372	2.25672	2.64457	4.49185	6.82091	1.40525	19.4447	7.09159	6.59838	chr6	5168090	5193946	-1	protein_coding	Pon1	0.00178394	0.0449372	3.52386	2.16072	11.0449	7.27862
ENSMUSG00000002602	0.232301	4.38839	0.999283	0.332722	0.962556	38.5137	19.4981	16.7347	17.1542	21.8186	18.2723	23.7522	15.4628	chr7	25456698	25488130	-1	protein_coding	Axl	0.332722	0.962556	22.7439	9.04758	19.1624	4.2158
ENSMUSG00000002603	0.278391	4.15767	2.92601	0.10695	0.64185	19.1038	17.8356	17.257	14.6006	26.2617	15.6297	17.1857	14.0219	chr7	25386427	25404502	1	protein_coding	Tgfb1	0.10695	0.64185	19.0117	4.37297	15.6124	1.58198
ENSMUSG00000002608	-0.144961	5.08591	1.09069	0.312215	0.922363	28.2397	34.4071	33.3388	37.3095	30.0772	41.1342	34.3764	32.9648	chr7	25410531	25418513	-1	protein_coding	Ccdc97	0.312215	0.922363	32.6745	3.58262	36.1584	4.36652
ENSMUSG00000002617	0.182958	2.10726	0.38547	0.543646	1	3.99465	4.0479	4.06162	4.98827	4.55564	3.94976	4.06733	3.41912	chr17	23392843	23412226	-1	protein_coding	Zfp40	0.543646	1	4.32962	0.432521	3.81207	0.345347
ENSMUSG00000002625	-0.283325	5.42538	2.77255	0.115823	0.66954	37.4921	32.4779	37.2588	35.7753	52.8881	42.4129	45.0583	55.2711	chr17	32540398	32569581	-1	protein_coding	Akap8l	0.115823	0.66954	39.1784	7.92088	47.5808	6.79012
ENSMUSG00000002633	0	-3.07703	0	1	1	0	0	0	0	0	0	0	0	chr5	28661813	28672254	-1	protein_coding	Shh	1	1	0	0	0	0
ENSMUSG00000002635	0.23618	3.31222	2.33493	0.1465	0.724109	10.499	9.90701	11.4355	10.5846	9.56271	8.97458	7.47101	10.0814	chr7	33883924	33896086	-1	protein_coding	Pdcd2l	0.1465	0.724109	10.3978	0.71766	8.84232	1.3102
ENSMUSG00000002658	0.212098	4.77239	2.5568	0.129853	0.686437	31.0608	24.0824	27.5292	26.8933	33.274	22.7342	25.5418	25.6459	chr17	57310405	57318288	-1	protein_coding	Gtf2f1	0.129853	0.686437	28.5679	3.61818	24.6406	1.65183
ENSMUSG00000002660	0.268832	6.55078	2.45801	0.136963	0.705873	98.2472	91.6882	95.4337	90.0562	122.759	85.7356	80.0679	82.2409	chr17	57297305	57303188	1	protein_coding	Clpp	0.136963	0.705873	99.6369	13.3156	82.6815	2.85945
ENSMUSG00000002661	0.344838	5.07833	5.24264	0.0363293	0.34803	40.1732	28.4554	38.2308	32.8287	42.3007	31.5926	27.4455	26.9063	chr17	57304339	57306322	1	protein_coding	Alkbh7	0.0363293	0.34803	36.3978	5.66297	28.6481	2.56417
ENSMUSG00000002664	1.06385	-1.17457	3.99504	0.0633496	0.484866	0.407712	0.0908945	0.595272	0.434806	0.580788	0.207213	0.172427	0.22342	chr17	57306457	57307018	-1	protein_coding	Pspn	0.0633496	0.484866	0.421894	0.203246	0.20102	0.0260545
ENSMUSG00000002668	0.821985	1.35983	3.09991	0.0978615	0.607696	2.27677	1.73759	4.25532	2.47721	5.03394	1.8676	1.99633	1.39112	chr17	57372905	57385514	-1	protein_coding	Dennd1c	0.0978615	0.607696	3.15617	1.41252	1.75169	0.318824
ENSMUSG00000002679	0.0477786	2.5989	0.0413488	0.841492	1	6.59637	7.26876	6.08296	5.51872	4.71249	5.27294	6.29435	5.9393	chr12	81620331	81641782	-1	protein_coding	Med6	0.841492	1	6.03586	0.981731	5.83553	0.51855
ENSMUSG00000002688	-1.00721	4.30097	70.4465	3.5359e-07	0.000119441	11.876	15.0042	15.0877	15.3885	14.2196	30.9952	26.4718	28.9724	chr12	50388014	50695881	-1	protein_coding	Prkd1	3.5359e-07	0.000119441	14.3152	1.43026	28.8131	2.26591
ENSMUSG00000002699	-0.438267	-0.117239	1.17932	0.293973	0.885198	0.764195	0.852202	0.688005	0.507914	0.643492	0.50736	1.30793	0.990128	chr11	33996920	34042295	1	protein_coding	Lcp2	0.293973	0.885198	0.691161	0.129547	0.935138	0.403107
ENSMUSG00000002718	0.0574722	4.72401	0.171638	0.684295	1	29.7155	24.2138	29.1544	29.4025	20.8737	24.4353	24.8049	27.674	chr2	166747960	166788309	1	protein_coding	Cse1l	0.684295	1	26.672	3.95421	25.6381	1.77286
ENSMUSG00000002728	0.378896	6.19683	4.27825	0.0555808	0.447419	84.0593	70.3283	93.0502	88.5514	59.1619	65.589	60.1779	56.5348	chr2	145744019	145758345	1	protein_coding	Naa20	0.0555808	0.447419	79.0302	13.9909	60.7673	4.55576
ENSMUSG00000002731	-0.421653	3.90828	12.0039	0.00329204	0.0692223	14.0725	13.7805	12.8381	12.8498	12.1382	16.3711	16.364	20.0626	chr2	76460242	76478359	-1	protein_coding	Prkra	0.00329204	0.0692223	13.1358	0.784039	17.5992	2.1333
ENSMUSG00000002732	-0.966337	3.55155	37.238	1.69775e-05	0.00168183	10.2917	7.90867	7.62906	9.96022	6.94815	14.079	18.0914	18.0332	chr2	76493388	76503460	-1	protein_coding	Fkbp7	1.69775e-05	0.00168183	8.54755	1.48724	16.7345	2.29994
ENSMUSG00000002733	0.198107	4.44697	2.61995	0.125543	0.681673	22.009	23.9814	26.0155	20.8728	21.1509	21.7878	19.5443	18.3147	chr2	76505625	76527172	1	protein_coding	Plekha3	0.125543	0.681673	22.8059	2.16764	19.8823	1.76108
ENSMUSG00000002741	-0.151867	6.06351	0.873567	0.364197	1	59.8255	68.3425	72.1236	68.3136	53.2154	76.9547	71.803	65.8172	chr11	5905693	5917780	1	protein_coding	Ykt6	0.364197	1	64.3641	7.68972	71.525	5.57399
ENSMUSG00000002748	0.0110767	6.5494	0.00461952	0.946674	1	90.5992	97.0669	90.7961	106.45	84.3395	92.8208	97.0554	89.5526	chr5	135216118	135274983	1	protein_coding	Baz1b	0.946674	1	93.8503	8.35843	93.1429	3.76176
ENSMUSG00000002763	0.509237	8.06911	9.80057	0.00660611	0.111334	305.761	294.871	309.225	266.974	323.437	212.515	202.562	217.34	chr17	47022389	47036467	1	protein_coding	Pex6	0.00660611	0.111334	300.054	21.1223	210.806	7.5358
ENSMUSG00000002767	-0.0854982	6.43313	0.266915	0.612647	1	90.5639	74.7637	80.8016	78.8956	95.415	96.5254	81.6919	89.4207	chr17	46957155	46961065	1	protein_coding	Mrpl2	0.612647	1	84.088	8.58692	89.2126	7.41895
ENSMUSG00000002768	0.0864552	5.27104	0.448323	0.512911	1	40.2139	37.2411	36.8819	39.6812	42.0952	38.7862	37.1663	34.8508	chr17	46989719	46994037	1	protein_coding	Mea1	0.512911	1	39.2226	2.17083	36.9345	1.97792
ENSMUSG00000002769	3.1347	3.52518	111.797	1.60243e-08	1.67593e-05	18.8199	12.0547	18.7454	10.0352	25.0963	2.55234	1.51481	1.69111	chr17	47036590	47040094	-1	protein_coding	Gnmt	1.60243e-08	1.67593e-05	16.9503	6.0179	1.91942	0.555172
ENSMUSG00000002771	-0.949798	-0.540779	3.11895	0.0969235	0.603594	0.386255	0.3506	0.736116	0.0470379	0.753379	0.627201	0.699359	1.27521	chr7	45481307	45527802	-1	protein_coding	Grin2d	0.0969235	0.603594	0.454677	0.295852	0.867258	0.355137
ENSMUSG00000002778	-0.365122	5.76526	6.50226	0.0216965	0.251324	46.6723	51.1714	52.4413	50.3347	45.474	59.05	65.1026	66.0645	chr7	45522196	45533156	1	protein_coding	Kdelr1	0.0216965	0.251324	49.2187	2.99795	63.4057	3.80271
ENSMUSG00000002781	-0.88688	6.84421	12.3785	0.002943	0.0640733	73.9795	109.744	93.7334	120.062	47.0716	179.899	182.197	131.281	chr7	45546365	45566837	1	protein_coding	Tmem143	0.002943	0.0640733	88.9182	29.1598	164.459	28.7556
ENSMUSG00000002791	0.196879	-1.81244	0.0517479	0.823	1	0.0840023	0.261594	0.410109	0.234233	0.0933818	0.0429412	0.249745	0.261556	chr17	32295057	32326324	-1	transcribed_unprocessed_pseudogene	Pdxk-ps	0.823	1	0.216664	0.134672	0.184748	0.12295
ENSMUSG00000002797	0.461131	2.3282	2.60926	0.12626	0.683282	7.11566	4.08529	4.65056	5.30678	6.13412	3.6657	4.28887	3.87594	chr6	54959565	54969935	-1	protein_coding	Ggct	0.12626	0.683282	5.45848	1.20043	3.9435	0.317029
ENSMUSG00000002799	1.06328	5.73061	14.6704	0.0015345	0.0401414	62.0107	71.8074	58.4978	45.7211	95.3276	47.7044	29.4292	18.602	chr12	112871439	112893396	-1	protein_coding	Jag2	0.0015345	0.0401414	66.6729	18.5405	31.9119	14.7092
ENSMUSG00000002803	-0.240199	3.8474	3.45575	0.0819797	0.558231	13.2327	13.3501	14.6985	14.6861	10.9157	16.8583	16.0035	14.6403	chr12	112940102	112942565	1	protein_coding	Btbd6	0.0819797	0.558231	13.3766	1.54431	15.834	1.11864
ENSMUSG00000002804	0.293176	5.82046	2.53661	0.131268	0.690563	47.2442	75.7094	62.203	52.2996	67.3536	57.2092	50.0321	41.9477	chr12	112897911	112905744	-1	protein_coding	Nudt14	0.131268	0.690563	60.962	11.4356	49.7297	7.63529
ENSMUSG00000002808	1.42066	1.7645	9.92076	0.00634857	0.108539	1.76191	4.26874	5.38517	5.79271	4.66015	1.88395	1.98621	1.02772	chr13	19775876	19804097	-1	protein_coding	Epdr1	0.00634857	0.108539	4.37374	1.57727	1.63263	0.526352
ENSMUSG00000002812	-0.617964	6.64153	12.7079	0.00267045	0.0599793	96.3775	84.6881	75.8632	70.5867	88.4594	126.116	112.752	144.031	chr11	60604949	60618089	-1	protein_coding	Flii	0.00267045	0.0599793	83.195	10.2035	127.633	15.6944
ENSMUSG00000002814	0.126268	2.3274	0.195799	0.6642	1	3.54486	5.27173	5.622	5.92792	4.99203	3.89815	4.31666	5.73921	chr11	60630884	60668191	-1	protein_coding	Top3a	0.6642	1	5.07171	0.923789	4.65134	0.965085
ENSMUSG00000002820	1.40802	6.52939	56.8494	1.37928e-06	0.000286306	122.328	135.299	126.184	109.24	114.157	52.8495	48.0054	36.3994	chr9	21176589	21189068	1	protein_coding	Atg4d	1.37928e-06	0.000286306	121.442	10.2134	45.7515	8.45353
ENSMUSG00000002825	-0.0705672	2.37364	0.0591231	0.811052	1	4.16128	4.40448	6.78764	3.92566	5.71038	5.612	3.93462	6.19223	chr9	21323133	21331570	1	protein_coding	Qtrt1	0.811052	1	4.99789	1.21579	5.24629	1.1724
ENSMUSG00000002831	-0.493106	8.84857	5.34733	0.0347499	0.338444	403.433	416.102	544.569	368.763	283.603	585.859	707.353	409.819	chr17	56407591	56416803	-1	protein_coding	Plin4	0.0347499	0.338444	403.294	94.3943	567.677	149.598
ENSMUSG00000002833	-0.73421	5.2675	24.6946	0.000149382	0.00790284	33.777	24.597	30.9059	28.8753	36.6016	50.9854	47.6215	55.7773	chr17	56386634	56407607	1	protein_coding	Hdgfl2	0.000149382	0.00790284	30.9514	4.59888	51.4614	4.09869
ENSMUSG00000002835	-0.433181	0.878138	0.89935	0.357401	1	1.79019	1.46856	1.59474	1.31976	1.29515	0.963365	2.42219	2.67027	chr17	56347439	56379289	1	protein_coding	Chaf1a	0.357401	1	1.49368	0.205197	2.01861	0.92225
ENSMUSG00000002844	-0.052206	4.62373	0.192864	0.666559	1	23.7679	24.9063	24.346	25.745	22.0131	24.4591	22.7992	27.9219	chr16	38264392	38273065	-1	protein_coding	Adprh	0.666559	1	24.1557	1.4024	25.0601	2.61368
ENSMUSG00000002845	0.00836358	3.40803	0.00235047	0.961947	1	8.26696	12.3905	10.2414	13.3189	8.56752	10.8357	9.93774	10.7144	chr16	38379060	38412524	1	protein_coding	Tmem39a	0.961947	1	10.5571	2.25231	10.496	0.487222
ENSMUSG00000002846	0.461468	5.50772	10.9952	0.00449127	0.0854944	49.513	53.0793	51.3921	52.9973	47.15	40.323	35.7416	34.6818	chr16	38318709	38343025	-1	protein_coding	Timmdc1	0.00449127	0.0854944	50.8263	2.51739	36.9155	2.99818
ENSMUSG00000002847	0.734232	3.26751	10.9767	0.00451751	0.0858138	10.6751	10.0058	13.7949	9.78615	10.9679	5.11978	9.83622	5.13579	chr16	38216479	38253507	-1	protein_coding	Pla1a	0.00451751	0.0858138	11.046	1.61009	6.69726	2.71843
ENSMUSG00000002870	0.260616	1.83122	0.577515	0.458607	1	3.94066	3.22637	3.60324	3.34575	4.22906	2.36782	3.24232	3.56889	chr6	88860456	88875762	-1	protein_coding	Mcm2	0.458607	1	3.66902	0.415994	3.05968	0.621016
ENSMUSG00000002871	0.315578	4.55189	5.25496	0.0361391	0.347064	27.0951	23.5815	22.9445	21.421	30.7476	19.6642	22.2191	18.6671	chr6	88879233	88889220	1	protein_coding	Tpra1	0.0361391	0.347064	25.1579	3.75319	20.1835	1.83207
ENSMUSG00000002881	-0.182822	5.77096	0.981188	0.337006	0.971281	49.3356	64.7714	48.2395	62.2933	36.0722	57.8125	59.9017	59.9219	chr1	52496453	52539838	-1	protein_coding	Nab1	0.337006	0.971281	52.1424	11.6608	59.212	1.21205
ENSMUSG00000002885	0.928375	6.24118	32.1527	3.81397e-05	0.00296742	88.8878	87.3822	88.1744	95.6135	96.4114	53.2557	48.0771	42.5643	chr8	84449880	84467955	-1	protein_coding	Adgre5	3.81397e-05	0.00296742	91.2939	4.34942	47.9657	5.34658
ENSMUSG00000002897	0.524627	2.2083	2.88966	0.108975	0.64859	5.58069	5.83229	5.9751	3.38366	5.01729	4.19243	3.55144	2.99342	chr6	120440208	120464520	1	protein_coding	Il17ra	0.108975	0.64859	5.15781	1.05701	3.5791	0.599984
ENSMUSG00000002900	-0.282513	6.91101	2.48919	0.134669	0.702	131.067	110.077	106.098	115.728	85.5983	136.846	140.729	122.777	chr12	31315233	31379643	1	protein_coding	Lamb1	0.134669	0.702	109.714	16.4841	133.451	9.44586
ENSMUSG00000002908	0.844985	3.45625	17.3611	0.000763074	0.0245561	14.9979	14.575	17.2496	10.6997	10.1903	9.62035	6.75085	6.16108	chr8	71294693	71315902	-1	protein_coding	Kcnn1	0.000763074	0.0245561	13.5425	3.01021	7.51076	1.8506
ENSMUSG00000002910	-0.324287	2.90623	2.53724	0.131225	0.690466	8.01709	6.07871	5.39314	5.78195	8.11862	8.98604	8.1584	7.87116	chr8	71287773	71292364	-1	protein_coding	Arrdc2	0.131225	0.690466	6.6779	1.29243	8.33853	0.578859
ENSMUSG00000002930	1.51483	-2.98802	1.61096	0.23306	0.788106	0	0	0	0.0627283	0	0	0	0	chr6	55994482	56009674	1	protein_coding	Ppp1r17	0.23306	0.788106	0.0125457	0.028053	0	0
ENSMUSG00000002944	0.47357	10.9577	11.0005	0.00448373	0.0853809	2325.34	2545.47	2330.84	2372.66	1526.32	1595.82	1648.02	1552.95	chr5	17986688	18093799	-1	protein_coding	Cd36	0.00448373	0.0853809	2220.12	398.061	1598.93	47.6112
ENSMUSG00000002948	-0.0124015	5.50926	0.00644509	0.937033	1	45.215	51.1984	47.6613	47.9112	34.2888	44.4179	47.9261	44.6592	chr8	4288740	4297897	1	protein_coding	Map2k7	0.937033	1	45.2549	6.48899	45.6678	1.95952
ENSMUSG00000002949	0.15862	7.27322	0.930574	0.349415	0.995222	170.963	156.588	159.083	158.25	159.278	137.353	136.909	158	chr8	4309731	4325913	-1	protein_coding	Timm44	0.349415	0.995222	160.832	5.76169	144.087	12.051
ENSMUSG00000002957	0.018696	6.89178	0.0105361	0.919551	1	115.066	144.719	123.224	122.329	91.4684	111.118	118.449	123.943	chr7	141142086	141212924	1	protein_coding	Ap2a2	0.919551	1	119.361	19.1258	117.837	6.43449
ENSMUSG00000002963	0.463856	4.49576	10.6138	0.00506888	0.0930212	26.9398	24.5253	20.6951	23.257	30.6653	15.722	19.1412	19.7975	chr7	44506563	44512416	1	protein_coding	Pnkp	0.00506888	0.0930212	25.2165	3.7888	18.2202	2.18825
ENSMUSG00000002968	-0.161673	5.53204	1.21442	0.287152	0.871248	42.3658	40.2282	48.6872	49.0528	38.677	44.6308	52.4303	50.0532	chr7	44526189	44542136	-1	protein_coding	Med25	0.287152	0.871248	43.8022	4.80981	49.0381	3.99761
ENSMUSG00000002980	-0.0233056	5.39889	0.0172842	0.897083	1	38.865	33.8371	36.7116	39.025	58.6626	38.0852	41.6446	46.4909	chr7	19490056	19504941	-1	protein_coding	Bcam	0.897083	1	41.4203	9.86457	42.0736	4.21923
ENSMUSG00000002981	0.292782	7.29552	2.37857	0.143028	0.718172	158.683	169.021	187.48	199.842	124.505	126.992	147.065	137.175	chr7	19365496	19398958	-1	protein_coding	Clptm1	0.143028	0.718172	167.906	29.0387	137.077	10.037
ENSMUSG00000002983	-1.70167	2.91244	48.3464	3.71438e-06	0.00055398	5.02295	3.63901	2.92947	2.59096	4.91911	9.33696	14.2897	13.3681	chr7	19340142	19363363	-1	protein_coding	Relb	3.71438e-06	0.00055398	3.8203	1.11708	12.3316	2.63405
ENSMUSG00000002984	0.565614	7.10821	11.4051	0.00395234	0.0784317	164.566	152.763	151.499	159.559	154.387	117.418	99.0035	100.911	chr7	19435238	19449363	-1	protein_coding	Tomm40	0.00395234	0.0784317	156.555	5.42776	105.778	10.1259
ENSMUSG00000002985	-1.13131	9.38633	12.4781	0.00285742	0.0628298	487.802	285.454	441.86	460.181	534.728	385.136	829.973	1690.06	chr7	19430034	19433113	-1	protein_coding	Apoe	0.00285742	0.0628298	442.005	94.2516	968.389	663.382
ENSMUSG00000002992	2.35684	-0.241029	30.8894	4.72833e-05	0.003475	1.03202	1.04655	1.08187	1.43171	0.787313	0.180712	0.190249	0.249051	chr7	19405504	19411866	-1	protein_coding	Apoc2	4.72833e-05	0.003475	1.07589	0.2306	0.206671	0.0370114
ENSMUSG00000002996	-0.624011	5.98259	10.1624	0.00586464	0.102448	49.9307	56.5939	60.1603	65.6165	33.4112	76.9733	83.0899	85.7431	chr12	31976253	32000534	-1	protein_coding	Hbp1	0.00586464	0.102448	53.1425	12.4137	81.9354	4.49743
ENSMUSG00000002997	0.0183829	10.0555	0.00636616	0.937419	1	989.645	1308.87	1131.98	1427.53	532.637	1164.53	1063.32	965.971	chr12	32008475	32111295	-1	protein_coding	Prkar2b	0.937419	1	1078.13	347.713	1064.61	99.2858
ENSMUSG00000003031	-0.739736	4.78386	31.5806	4.20067e-05	0.00317297	22.2913	23.2816	20.7565	22.3429	20.1694	29.279	38.8794	40.9411	chr6	134897364	134902476	1	protein_coding	Cdkn1b	4.20067e-05	0.00317297	21.7683	1.2722	36.3665	6.22389
ENSMUSG00000003032	2.07305	5.4002	113.846	1.41338e-08	1.63546e-05	55.0292	59.6351	46.9788	59.4866	73.2603	17.8253	11.3935	12.6996	chr4	55527143	55532466	-1	protein_coding	Klf4	1.41338e-08	1.63546e-05	58.878	9.54198	13.9728	3.39967
ENSMUSG00000003033	0.374518	6.20771	4.99711	0.0403712	0.370814	83.0773	78.7025	88.0624	87.0919	64.8618	56.8749	64.1091	65.0298	chr8	72993862	73011229	1	protein_coding	Ap1m1	0.0403712	0.370814	80.3592	9.42031	62.0046	4.46622
ENSMUSG00000003037	0.116528	5.28039	0.302473	0.590116	1	45.7083	46.484	41.9299	47.5995	21.4421	37.9895	40.5694	33.6968	chr8	72915044	72937748	1	protein_coding	Rab8a	0.590116	1	40.6328	10.9373	37.4185	3.47169
ENSMUSG00000003038	0.102401	4.48419	0.432244	0.520463	1	25.4553	20.8879	20.061	19.8931	27.0782	19.2286	17.5777	26.5037	chr4	133692049	133695961	-1	protein_coding	Hmgn2	0.520463	1	22.6751	3.34978	21.1033	4.74918
ENSMUSG00000003039	-0.074707	5.64833	0.283968	0.601614	1	43.5992	51.3454	51.958	48.2279	50.1074	51.6388	52.2102	51.1244	chr8	72973574	72978262	1	protein_coding	Fam32a	0.601614	1	49.0476	3.36269	51.6578	0.543134
ENSMUSG00000003051	1.63145	-2.98519	1.65773	0.23306	0.788106	0	0.080564	0	0	0	0	0	0	chr1	135181313	135186306	-1	protein_coding	Elf3	0.23306	0.788106	0.0161128	0.0360293	0	0
ENSMUSG00000003053	3.67034	-2.59998	6.12393	0.0271604	0.290372	0	0.0772238	0.0730288	0.195348	0.0875095	0	0	0	chr19	39257849	39319157	1	protein_coding	Cyp2c29	0.0271604	0.290372	0.086622	0.0699974	0	0
ENSMUSG00000003062	-0.314205	2.78763	1.78892	0.200212	0.788106	6.96521	5.0241	5.58456	5.14391	8.8566	6.6588	8.91294	7.85844	chr13	19541846	19579965	-1	protein_coding	Stard3nl	0.200212	0.788106	6.31488	1.61662	7.81006	1.12784
ENSMUSG00000003068	0.186754	7.38369	1.10703	0.308738	0.915141	173.072	158.583	162.234	162.446	219.401	160.245	145.207	156.079	chr10	79951637	79966516	1	protein_coding	Stk11	0.308738	0.915141	175.147	25.3238	153.843	7.76411
ENSMUSG00000003070	0.0655112	0.447519	0.0249545	0.876505	1	1.31466	1.62764	0.858992	1.44596	1.13704	1.14283	1.35855	1.14857	chr10	80015316	80025844	1	protein_coding	Efna2	0.876505	1	1.27686	0.294634	1.21665	0.122922
ENSMUSG00000003072	0.0822087	9.43319	0.223115	0.64321	1	687.763	582.838	676.881	584.898	965.449	677.54	636.71	668.051	chr10	79974466	79981652	1	protein_coding	Atp5d	0.64321	1	699.566	156.622	660.767	21.3672
ENSMUSG00000003099	0.485391	6.40632	7.61876	0.0141743	0.187833	96.8944	98.308	109.346	93.846	74.5771	73.981	66.2569	62.4996	chr7	16738565	16761849	-1	protein_coding	Ppp5c	0.0141743	0.187833	94.5943	12.6288	67.5791	5.85379
ENSMUSG00000003119	0.013006	4.03566	0.00719112	0.933498	1	19.0854	12.8472	20.6431	16.1927	13.4177	16.423	16.3352	16.0349	chr11	98093885	98169330	1	protein_coding	Cdk12	0.933498	1	16.4372	3.41936	16.2643	0.203515
ENSMUSG00000003123	-0.343242	10.119	5.28262	0.0357165	0.344466	836.58	1140.14	1132.11	1150.78	803.207	1258.73	1312.48	1282.65	chr7	25078952	25098135	-1	protein_coding	Lipe	0.0357165	0.344466	1012.56	176.402	1284.62	26.9305
ENSMUSG00000003131	0.200105	5.37746	0.518838	0.481981	1	44.1366	47.0821	61.0065	57.5873	17.9508	45.9382	38.1693	34.6217	chr9	45874157	45923988	-1	protein_coding	Pafah1b2	0.481981	1	45.5526	16.9548	39.5764	5.78797
ENSMUSG00000003134	0.643167	3.34515	11.4024	0.00395568	0.0784571	8.19819	14.8636	12.7842	10.791	11.0525	6.48704	8.59637	7.10629	chr1	39410573	39517836	-1	protein_coding	Tbc1d8	0.00395568	0.0784571	11.5379	2.47794	7.39657	1.08421
ENSMUSG00000003135	-0.0076479	3.98582	0.0018557	0.966185	1	13.3944	17.0204	19.1958	16.0647	13.7248	21.7092	14.1508	12.1417	chr1	39574073	39585970	1	protein_coding	Cnot11	0.966185	1	15.88	2.40584	16.0006	5.04488
ENSMUSG00000003153	-0.888617	1.66033	3.88111	0.0668301	0.499183	2.01419	1.7015	4.36464	1.88924	2.31849	2.16956	4.3511	6.91635	chr6	122704768	122778599	-1	protein_coding	Slc2a3	0.0668301	0.499183	2.45761	1.08944	4.47901	2.37597
ENSMUSG00000003154	-0.212147	4.58615	3.41418	0.0836679	0.566202	21.7658	23.4356	20.9576	22.1538	24.3475	24.3025	25.8663	28.0938	chr6	122796873	122822325	1	protein_coding	Foxj2	0.0836679	0.566202	22.5321	1.35292	26.0875	1.90531
ENSMUSG00000003161	-0.0718465	5.4576	0.234045	0.635254	1	45.5585	39.6462	43.5719	50.3735	36.2697	43.0283	43.4267	49.4326	chr5	8096078	8119379	1	protein_coding	Sri	0.635254	1	43.084	5.42564	45.2959	3.58807
ENSMUSG00000003166	-0.330227	5.71612	5.01638	0.0400358	0.369355	46.2606	47.8459	49.1055	54.3692	42.5456	60.2883	65.3894	55.5328	chr16	17657346	17716426	-1	protein_coding	Dgcr2	0.0400358	0.369355	48.0253	4.31812	60.4035	4.92927
ENSMUSG00000003184	0.218408	5.54165	1.77742	0.201589	0.788106	50.0038	47.6625	44.258	40.0815	63.5959	43.1237	39.8286	43.5697	chr7	44647072	44652272	1	protein_coding	Irf3	0.201589	0.788106	49.1203	8.91332	42.174	2.04338
ENSMUSG00000003190	-0.126734	2.72766	0.345569	0.565037	1	6.92798	5.71198	5.64187	5.51426	7.21444	5.7146	7.37135	7.1943	chr7	44640646	44648136	-1	protein_coding	Bcl2l12	0.565037	1	6.2021	0.802952	6.76008	0.909733
ENSMUSG00000003198	-0.336796	1.59083	0.886086	0.360874	1	2.75257	2.51543	2.94297	2.60552	2.42738	3.06224	3.67244	3.30976	chr17	56199093	56205928	1	protein_coding	Zfp959	0.360874	1	2.64878	0.203709	3.34815	0.306903
ENSMUSG00000003199	-0.176902	5.93449	1.13033	0.303868	0.905197	54.484	56.2838	55.8918	56.5168	68.2445	77.3523	53.4032	66.8864	chr17	56312711	56323790	1	protein_coding	Mpnd	0.303868	0.905197	58.2841	5.62356	65.8806	12.0062
ENSMUSG00000003200	-0.0352609	4.34581	0.0893558	0.768939	1	18.8045	22.0185	19.0731	18.2161	22.1417	21.8132	19.8902	19.8357	chr17	56323750	56343635	-1	protein_coding	Sh3gl1	0.768939	1	20.0508	1.87878	20.513	1.12634
ENSMUSG00000003206	-0.179197	-1.65045	0.0697364	0.795174	1	0.166569	0.09272	0.198412	0.186082	0.29317	0.0820161	0.338112	0.219265	chr17	56259640	56264022	1	protein_coding	Ebi3	0.795174	1	0.187391	0.0719521	0.213131	0.128158
ENSMUSG00000003208	0.458392	2.82609	5.23164	0.0365	0.348774	8.76733	8.23118	7.15144	7.51342	7.31211	6.30327	5.77149	4.92764	chr17	56266099	56275285	1	protein_coding	Yju2	0.0365	0.348774	7.79509	0.682333	5.66746	0.693691
ENSMUSG00000003226	-0.137348	5.61638	0.761584	0.396053	1	45.6715	50.8801	48.168	54.6983	37.2254	55.2719	54.0682	46.9013	chr10	58282742	58330178	1	protein_coding	Ranbp2	0.396053	1	47.3287	6.56602	52.0805	4.52546
ENSMUSG00000003227	4.07514	-2.46729	7.28089	0.0176549	0.219435	0.0842918	0.247047	0.0689631	0.187537	0	0	0	0	chr10	58436611	58511476	-1	protein_coding	Edar	0.0176549	0.219435	0.117568	0.098682	0	0
ENSMUSG00000003228	-0.922759	4.93466	44.7968	5.84892e-06	0.00076649	21.1459	24.3577	19.9706	28.8521	20.9024	43.4827	45.093	42.6353	chr19	60878187	61084406	1	protein_coding	Grk5	5.84892e-06	0.00076649	23.0457	3.64332	43.737	1.24842
ENSMUSG00000003233	-0.13077	5.8155	0.466604	0.504562	1	43.6338	61.0733	64.4029	64.9945	38.6669	62.3157	63.5468	53.4345	chr16	20335732	20352760	1	protein_coding	Dvl3	0.504562	1	54.5543	12.4515	59.7657	5.51738
ENSMUSG00000003234	0.393422	5.53861	5.62018	0.0309933	0.315119	52.8389	46.9369	55.9066	40.3213	61.3893	40.8425	42.6727	33.9244	chr16	20367327	20380129	1	protein_coding	Abcf3	0.0309933	0.315119	51.4786	8.13621	39.1465	4.61416
ENSMUSG00000003235	0.441748	5.63564	7.46044	0.0150323	0.195582	53.0677	49.2725	54.4404	50.7922	68.8854	37.7397	37.9071	46.3536	chr16	20317567	20328073	1	protein_coding	Eif2b5	0.0150323	0.195582	55.2916	7.85709	40.6668	4.92558
ENSMUSG00000003269	0.283682	5.18536	3.74723	0.0712116	0.515746	44.3192	31.3733	39.6664	40.9671	38.1783	28.0044	32.6451	35.2081	chr7	45456061	45464005	-1	protein_coding	Cyth2	0.0712116	0.515746	38.9009	4.78017	31.9525	3.65147
ENSMUSG00000003271	-1.31388	-1.68295	1.95075	0.18204	0.788106	0	0	0	0.339478	0.206631	0.418358	0.0971128	0.37382	chr7	45379407	45434093	-1	protein_coding	Sult2b1	0.18204	0.788106	0.109222	0.15676	0.29643	0.174045
ENSMUSG00000003273	-0.753668	2.94184	4.85844	0.042884	0.383219	4.59531	3.71669	6.81732	12.6898	3.75152	11.7907	12.385	7.41186	chr7	45349267	45354106	1	protein_coding	Car11	0.042884	0.383219	6.31413	3.78057	10.5292	2.71598
ENSMUSG00000003279	-2.98095	0.946254	34.3712	2.65149e-05	0.00235239	0.463823	0.587018	0.375684	0.784393	0.244561	2.52862	2.91902	6.20032	chr17	70276068	71128408	1	protein_coding	Dlgap1	2.65149e-05	0.00235239	0.491096	0.206196	3.88265	2.01663
ENSMUSG00000003282	-0.898174	-0.285167	6.48037	0.0218843	0.251943	0.429069	0.377767	0.584671	0.641575	0.522565	0.993271	0.903998	1.00157	chr4	3900996	3938423	-1	protein_coding	Plag1	0.0218843	0.251943	0.511129	0.108484	0.966278	0.0540954
ENSMUSG00000003283	0.324541	-0.581746	0.564077	0.46379	1	0.833255	0.588364	0.738872	0.247648	0.672821	0.380051	0.698362	0.364835	chr2	152950388	152993361	1	protein_coding	Hck	0.46379	1	0.616192	0.224707	0.481083	0.188323
ENSMUSG00000003299	-0.0155253	6.68638	0.00896235	0.925781	1	102.651	108.609	109.844	101.357	87.9305	104.767	105.518	99.2774	chr9	20914034	20920135	1	protein_coding	Mrpl4	0.925781	1	102.078	8.71726	103.188	3.40718
ENSMUSG00000003308	0.0370989	5.99004	0.0574344	0.813715	1	61.3785	64.6763	64.9332	63.4411	65.6634	65.9852	68.3356	52.8495	chr9	21141026	21150657	-1	protein_coding	Keap1	0.813715	1	64.0185	1.67914	62.3901	8.34555
ENSMUSG00000003309	-0.0518468	-2.90771	0.00066518	0.991803	1	0	0	0.0673759	0	0	0	0.0462906	0	chr9	21205571	21223633	-1	protein_coding	Ap1m2	0.991803	1	0.0134752	0.0301314	0.0154302	0.0267259
ENSMUSG00000003316	0.0940929	5.75621	0.430736	0.521182	1	51.2089	55.8428	59.6909	53.4366	55.5163	50.8745	49.7753	54.3302	chr8	111881053	111985848	-1	protein_coding	Glg1	0.521182	1	55.1391	3.15045	51.66	2.37688
ENSMUSG00000003341	2.02954	-2.29431	3.17363	0.0942895	0.593033	0.174158	0.230699	0.0690281	0.127584	0.0986051	0.0381402	0	0.0476206	chr10	80355418	80374958	-1	protein_coding	Atp8b3	0.0942895	0.593033	0.140015	0.0638312	0.0285869	0.0252067
ENSMUSG00000003344	-0.596222	5.0415	24.5296	0.000154411	0.00804371	26.707	26.4336	26.0689	29.8285	28.0574	43.5732	40.1166	40.6952	chr10	80478451	80492905	-1	protein_coding	Btbd2	0.000154411	0.00804371	27.4191	1.54224	41.4617	1.8514
ENSMUSG00000003345	-0.0177016	6.35552	0.0119092	0.91449	1	79.5169	80.4529	72.6322	92.3957	81.295	89.9943	79.9258	76.8725	chr10	80458672	80476583	1	protein_coding	Csnk1g2	0.91449	1	81.2585	7.10871	82.2642	6.86636
ENSMUSG00000003346	-0.0872567	6.24539	0.288594	0.598694	1	74.4391	66.6116	71.6633	69.237	85.121	85.6282	70.7714	77.5547	chr10	80419488	80426175	-1	protein_coding	Abhd17a	0.598694	1	73.4144	7.15699	77.9848	7.43771
ENSMUSG00000003348	0.231078	2.73348	0.893897	0.358823	1	6.99173	9.99425	6.77188	4.86787	6.57583	6.37139	6.23319	5.30897	chr10	80521087	80537811	-1	protein_coding	Mob3a	0.358823	1	7.04031	1.85307	5.97118	0.577642
ENSMUSG00000003352	1.14092	1.41982	7.33276	0.0157679	0.202011	4.88737	3.18822	2.53716	2.87475	3.54976	1.74352	1.59283	1.25589	chr15	98528721	98542410	1	protein_coding	Cacnb3	0.0157679	0.202011	3.40745	0.908248	1.53074	0.249674
ENSMUSG00000003354	1.51483	-2.98802	1.61096	0.23306	0.788106	0	0	0	0.0627283	0	0	0	0	chr15	98606088	98621217	1	protein_coding	Ccdc65	0.23306	0.788106	0.0125457	0.028053	0	0
ENSMUSG00000003355	1.30155	-0.189782	10.7411	0.00486715	0.0907073	1.00601	0.773997	1.54631	0.789379	1.07071	0.348739	0.485907	0.421755	chr15	98622247	98626079	-1	protein_coding	Fkbp11	0.00486715	0.0907073	1.03728	0.31304	0.4188	0.0686318
ENSMUSG00000003360	-0.341393	5.78666	3.77515	0.0702705	0.512424	55.8801	41.3998	56.4046	58.1305	40.3606	66.9254	53.8258	70.9577	chr15	98543015	98560775	-1	protein_coding	Ddx23	0.0702705	0.512424	50.4351	8.76974	63.903	8.95693
ENSMUSG00000003363	0.292202	4.6138	5.13604	0.0380236	0.358204	23.2136	28.4665	28.8262	23.5196	27.0152	21.2398	23.7752	19.1374	chr7	27231425	27252643	-1	protein_coding	Pld3	0.0380236	0.358204	26.2082	2.68335	21.3842	2.32227
ENSMUSG00000003378	-2.14284	3.54152	74.149	2.5348e-07	9.87988e-05	8.14024	2.70196	3.07781	5.09463	5.57449	23.7606	17.9512	23.1558	chr7	24709274	24771771	-1	protein_coding	Grik5	2.5348e-07	9.87988e-05	4.91783	2.18759	21.6225	3.19384
ENSMUSG00000003379	-0.710327	-0.42463	3.59608	0.0765716	0.534576	0.246164	0.538654	0.467019	0.493572	0.728647	0.725195	0.842625	0.855627	chr7	24596806	24601622	1	protein_coding	Cd79a	0.0765716	0.534576	0.494811	0.172627	0.807816	0.0718461
ENSMUSG00000003380	-0.511935	6.77874	6.00369	0.0264785	0.285443	95.1066	83.1257	79.4131	81.9328	130.393	112.829	119.413	169.647	chr7	24669177	24672179	-1	protein_coding	Rabac1	0.0264785	0.285443	93.9943	21.2269	133.963	31.0777
ENSMUSG00000003382	0.212237	5.18941	2.2171	0.156405	0.73404	43.5442	41.854	38.4412	36.1867	31.5208	31.733	36.0809	31.3845	chr3	87432714	87447463	1	protein_coding	Etv3	0.156405	0.73404	38.3094	4.75856	33.0662	2.61664
ENSMUSG00000003402	0.389411	6.17823	6.03081	0.0261891	0.283385	80.1468	76.4071	85.0094	85.2709	68.7944	61.461	60.8608	58.9323	chr9	21914102	21925518	1	protein_coding	Prkcsh	0.0261891	0.283385	79.1257	6.84747	60.4181	1.32122
ENSMUSG00000003410	2.89615	1.92656	52.0177	2.38434e-06	0.000416954	4.06889	4.88432	4.92691	5.72344	7.59029	0.650174	0.915419	0.606511	chr9	21926301	21963319	-1	protein_coding	Elavl3	2.38434e-06	0.000416954	5.43877	1.33754	0.724035	0.167175
ENSMUSG00000003411	-0.328998	-1.68717	0.137235	0.716022	1	0.440827	0	0	0.196298	0.289387	0.264857	0.090506	0.280239	chr4	108736260	108800521	1	protein_coding	Rab3b	0.716022	1	0.185303	0.190343	0.211867	0.105383
ENSMUSG00000003418	0.352455	1.25927	0.701053	0.41506	1	3.27912	2.28173	2.74439	2.25059	1.94235	1.49543	2.48835	1.8839	chr2	13655832	13798875	-1	protein_coding	St8sia6	0.41506	1	2.49964	0.521434	1.9559	0.50036
ENSMUSG00000003420	0.305525	7.95784	3.56523	0.0777235	0.539708	248.73	250.586	280.81	285.864	263.254	222.678	206.134	216.545	chr7	44742414	44753275	-1	protein_coding	Fcgrt	0.0777235	0.539708	265.848	17.0088	215.119	8.36359
ENSMUSG00000003421	-0.229212	4.38305	3.00597	0.102651	0.627758	20.0584	20.1248	17.8039	21.8404	17.6601	22.2933	19.2466	27.0266	chr7	44711853	44727634	1	protein_coding	Nosip	0.102651	0.627758	19.4975	1.76365	22.8555	3.92036
ENSMUSG00000003423	-0.292602	5.00275	3.60452	0.0762601	0.533017	30.3508	29.6448	25.3671	24.7086	36.9795	38.8794	30.0421	39.0008	chr7	44803727	44809489	1	protein_coding	Pih1d1	0.0762601	0.533017	29.4102	4.91645	35.9741	5.13766
ENSMUSG00000003429	-0.22119	7.71192	1.3187	0.268112	0.831701	199.582	146.823	193.555	198.073	248.312	204.916	217.153	267.769	chr7	44771803	44773863	-1	protein_coding	Rps11	0.268112	0.831701	197.269	35.9512	229.946	33.3224
ENSMUSG00000003435	0.370449	6.20445	5.33394	0.0349474	0.339745	82.1179	74.8626	78.4819	88.9555	78.8114	63.461	68.1432	55.5579	chr7	28014316	28038171	-1	protein_coding	Supt5	0.0349474	0.339745	80.6459	5.30827	62.3873	6.36098
ENSMUSG00000003436	1.10396	-2.47253	0.615543	0.444447	1	0	0.12016	0.0364097	0.1779	0.11548	0	0.0225458	0.127649	chr7	27992978	28001663	-1	protein_coding	Dll3	0.444447	1	0.08999	0.071164	0.050065	0.068129
ENSMUSG00000003437	0.113799	5.33476	0.366127	0.553814	1	39.8524	30.5228	45.5488	38.5461	55.7029	47.6542	32.779	35.9612	chr7	28092376	28098813	1	protein_coding	Paf1	0.553814	1	42.0346	9.33575	38.7982	7.83289
ENSMUSG00000003438	0.0165538	6.74312	0.0104184	0.92	1	110.514	100.202	110.657	110.851	102.587	106.215	113.634	97.403	chr7	28004941	28011497	-1	protein_coding	Timm50	0.92	1	106.962	5.15334	105.751	8.12567
ENSMUSG00000003444	0.485661	3.88422	13.7522	0.00197845	0.0480133	16.201	17.8902	16.1115	14.9665	16.9285	13.1358	12.1927	9.7962	chr7	28085571	28092133	-1	protein_coding	Med29	0.00197845	0.0480133	16.4195	1.08117	11.7082	1.7217
ENSMUSG00000003452	0.259066	0.580301	0.310971	0.58499	1	1.19063	1.23364	1.02598	2.23445	1.81491	0.734264	1.45365	1.53996	chr6	149310384	149464827	1	protein_coding	Bicd1	0.58499	1	1.49992	0.50743	1.24262	0.442363
ENSMUSG00000003458	-0.0359902	5.51877	0.0670163	0.799113	1	43.3805	48.8744	49.0096	43.4247	41.346	44.5039	45.3814	49.1972	chr1	171893580	171910362	-1	protein_coding	Ncstn	0.799113	1	45.207	3.51174	46.3608	2.49524
ENSMUSG00000003464	0.539055	7.89179	7.72627	0.0136236	0.183051	240.846	292.351	310.35	302.616	193.301	199.398	184.124	169.625	chr1	171954322	171964060	1	protein_coding	Pex19	0.0136236	0.183051	267.893	49.7542	184.382	14.8882
ENSMUSG00000003469	-3.45686	-0.0668596	35.3502	2.27046e-05	0.00210009	0.167487	0.27897	0.132647	0.18386	0	1.9128	2.6916	0.665709	chr14	70694916	70706272	1	protein_coding	Phyhip	2.27046e-05	0.00210009	0.152593	0.101061	1.7567	1.02193
ENSMUSG00000003476	0.912597	-1.5341	0.895971	0.358281	1	0.0996624	0	0.159407	0.265265	0.896074	0	0.299237	0.158631	chr6	55067034	55110001	-1	protein_coding	Crhr2	0.358281	1	0.284082	0.355368	0.152623	0.149709
ENSMUSG00000003477	1.11982	2.79394	9.1142	0.00832622	0.130084	10.1751	3.93741	7.47632	13.1199	7.47384	1.83968	4.74872	5.11395	chr6	55147611	55152028	-1	protein_coding	Inmt	0.00832622	0.130084	8.43651	3.42955	3.90079	1.79428
ENSMUSG00000003484	-0.481983	-0.961488	0.652017	0.43152	1	0.688782	0	0.121616	0.564202	0.261108	0.457877	0.508542	0.428101	chr8	72742326	72763470	-1	protein_coding	Cyp4f18	0.43152	1	0.327142	0.291806	0.46484	0.0406696
ENSMUSG00000003500	-1.98832	6.85629	65.4973	5.64824e-07	0.000163393	64.2873	55.6927	55.3386	44.5493	51.0165	112.463	243.969	288.48	chr6	29200433	29216363	-1	protein_coding	Impdh1	5.64824e-07	0.000163393	54.1769	7.22056	214.971	91.5218
ENSMUSG00000003505	1.68691	-2.98305	1.67707	0.23306	0.788106	0	0	0	0	0.0908409	0	0	0	chr7	18079347	18088934	-1	protein_coding	Psg18	0.23306	0.788106	0.0181682	0.0406253	0	0
ENSMUSG00000003518	0.318255	7.05838	2.44679	0.137801	0.708335	136.004	167.587	144.826	164.052	103.504	133.201	119.546	91.7979	chr11	101861969	101877839	-1	protein_coding	Dusp3	0.137801	0.708335	143.195	25.786	114.848	21.0975
ENSMUSG00000003526	0.250147	5.28623	1.01588	0.328859	0.954478	43.467	22.0319	43.3569	64.1543	33.2601	32.257	31.0394	40.9067	chr16	17878221	17908067	-1	protein_coding	Prodh	0.328859	0.954478	41.254	15.5494	34.7344	5.37996
ENSMUSG00000003527	-0.329886	3.80027	4.62548	0.0475267	0.407238	12.2692	13.6588	11.8934	15.2371	10.4171	13.4112	15.0344	19.517	chr16	17718573	17729212	-1	protein_coding	Ess2	0.0475267	0.407238	12.6951	1.83058	15.9875	3.16257
ENSMUSG00000003528	-2.43706	9.00725	150.913	1.95298e-09	5.31065e-06	130.444	201.813	174.522	250.799	211.108	1105.32	847.024	1195.56	chr16	17743087	17746083	-1	protein_coding	Slc25a1	1.95298e-09	5.31065e-06	193.737	44.7164	1049.3	180.895
ENSMUSG00000003531	-0.675216	5.76892	11.3901	0.00397076	0.0785844	38.7206	42.4894	35.1698	38.2295	67.56	67.754	66.2392	78.5088	chr16	17870724	17889496	1	protein_coding	Dgcr6	0.00397076	0.0785844	44.4339	13.1867	70.834	6.68959
ENSMUSG00000003534	-0.407699	3.01035	4.36064	0.0535341	0.43867	5.35566	7.67125	7.39017	7.61428	6.98118	9.99001	10.6419	7.26369	chr17	35992459	36015513	-1	protein_coding	Ddr1	0.0535341	0.43867	7.00251	0.959729	9.29854	1.79212
ENSMUSG00000003541	0.919814	1.81069	5.8903	0.0277292	0.293591	4.51358	4.0732	5.83745	3.11916	3.30853	2.58656	1.6218	2.39767	chr17	36132576	36133815	1	protein_coding	Ier3	0.0277292	0.293591	4.17039	1.09021	2.20201	0.511274
ENSMUSG00000003545	0.867204	-1.19215	2.0256	0.174338	0.78625	0.912308	0.538222	0.163343	0.352685	0.155195	0.26931	0.270827	0.106743	chr7	19036621	19043976	-1	protein_coding	Fosb	0.174338	0.78625	0.42435	0.314951	0.215627	0.0942988
ENSMUSG00000003546	-0.568653	4.93579	20.5775	0.000357412	0.0143413	27.3492	27.1293	24.4755	26.3137	23.3174	42.9896	35.1868	36.2582	chr17	46941550	46956948	-1	protein_coding	Klc4	0.000357412	0.0143413	25.717	1.75454	38.1448	4.22974
ENSMUSG00000003549	0.643977	4.64013	10.377	0.00546975	0.0980698	35.1694	21.1466	31.2415	19.854	35.8655	20.3643	14.6064	19.9402	chr7	19078703	19090449	1	protein_coding	Ercc1	0.00546975	0.0980698	28.6554	7.66409	18.3036	3.20895
ENSMUSG00000003555	2.31293	-2.89992	2.72363	0.121738	0.673916	0.0733175	0	0	0.072373	0	0	0	0	chr19	46655604	46661611	-1	protein_coding	Cyp17a1	0.121738	0.673916	0.0291381	0.0399004	0	0
ENSMUSG00000003559	0.793731	3.66082	26.5646	0.000103627	0.00605151	17.6697	14.9888	15.6595	13.0416	12.8344	7.44795	10.1133	8.11837	chr19	46695897	46729538	1	protein_coding	As3mt	0.000103627	0.00605151	14.8388	1.99734	8.55989	1.38647
ENSMUSG00000003573	-0.0102988	2.92592	0.00270424	0.959186	1	6.18117	7.6746	8.73831	7.85981	6.6991	7.88096	6.17966	8.36237	chr8	70735477	70747011	1	protein_coding	Homer3	0.959186	1	7.4306	1.00624	7.47433	1.14676
ENSMUSG00000003575	0.31944	3.36601	3.29056	0.0889379	0.574916	14.9025	9.36932	8.9617	11.987	10.131	8.60761	9.01391	8.91055	chr8	70835005	70892229	-1	protein_coding	Crtc1	0.0889379	0.574916	11.0703	2.43661	8.84402	0.211164
ENSMUSG00000003581	-0.182421	4.01297	1.67774	0.214046	0.788106	16.4297	12.7019	14.4365	13.4676	18.4092	16.037	15.6677	19.5984	chr11	4085202	4091172	1	protein_coding	Rnf215	0.214046	0.788106	15.089	2.32239	17.101	2.17066
ENSMUSG00000003585	1.08615	0.467956	6.48067	0.0218817	0.251943	1.7092	1.31332	1.38891	1.76001	2.00488	0.625951	0.865261	0.804953	chr11	4047039	4073415	-1	protein_coding	Sec14l2	0.0218817	0.251943	1.63526	0.283718	0.765388	0.124465
ENSMUSG00000003604	0.284441	4.29795	3.95782	0.0644627	0.489134	21.8943	17.8192	25.9561	20.0784	17.3786	16.456	15.6437	18.7036	chr2	112323309	112464918	1	protein_coding	Aven	0.0644627	0.489134	20.6253	3.49077	16.9344	1.58508
ENSMUSG00000003617	-1.35308	4.27174	35.1077	2.35873e-05	0.00216689	17.5581	7.98284	11.364	15.4438	10.4294	20.6417	34.8156	40.2222	chr3	20011218	20063309	1	protein_coding	Cp	2.35873e-05	0.00216689	12.5556	3.87998	31.8932	10.1121
ENSMUSG00000003623	-0.431194	5.29387	4.59934	0.0480833	0.410713	33.7162	37.8544	42.0603	41.6092	19.3465	43.7193	49.3429	48.352	chr5	9016033	9047324	-1	protein_coding	Crot	0.0480833	0.410713	34.9173	9.33171	47.1381	3.00192
ENSMUSG00000003644	0.500016	3.10761	4.98744	0.0405408	0.371681	9.51953	7.74368	8.33763	13.4083	8.8357	4.79822	7.62654	7.95665	chr4	133574601	133615108	-1	protein_coding	Rps6ka1	0.0405408	0.371681	9.56898	2.24325	6.7938	1.73609
ENSMUSG00000003657	0	-3.07703	0	1	1	0	0	0	0	0	0	0	0	chr8	110864134	110894842	-1	protein_coding	Calb2	1	1	0	0	0	0
ENSMUSG00000003660	-0.165429	6.11375	0.962805	0.341439	0.979747	74.436	54.0523	62.3359	65.4925	75.9522	74.072	67.2272	82.1718	chr2	127050306	127082371	1	protein_coding	Snrnp200	0.341439	0.979747	66.4538	9.02237	74.4903	7.48109
ENSMUSG00000003662	0.30731	5.46126	4.52253	0.0497635	0.418409	48.8138	41.3612	55.1906	45.7044	44.7219	36.1046	39.2529	38.9881	chr2	127082858	127089736	-1	protein_coding	Ciao1	0.0497635	0.418409	47.1584	5.2181	38.1152	1.74628
ENSMUSG00000003665	4.49151	-2.32775	8.4044	0.0119422	0.166746	0.314273	0.232052	0.0697355	0	0.204508	0	0	0	chr17	18063585	18075467	-1	protein_coding	Has1	0.0119422	0.166746	0.164114	0.127118	0	0
ENSMUSG00000003680	0.295017	3.20957	2.0902	0.168016	0.768185	10.4931	9.01798	9.03806	12.0364	8.58886	10.6103	7.84724	5.65563	chr19	8751851	8763781	-1	protein_coding	Taf6l	0.168016	0.768185	9.83489	1.42609	8.03774	2.48284
ENSMUSG00000003721	0.177913	5.05769	0.707938	0.412828	1	26.6313	41.2237	48.021	37.8994	21.3296	28.462	31.211	33.2569	chr1	121232082	121260318	-1	protein_coding	Insig2	0.412828	1	35.021	10.8812	30.9766	2.40604
ENSMUSG00000003731	0.112371	6.32153	0.317306	0.581229	1	69.682	94.5906	88.2654	102.303	57.2208	78.6611	80.7748	69.356	chr4	129537773	129566560	-1	protein_coding	Kpna6	0.581229	1	82.4123	18.5397	76.264	6.07512
ENSMUSG00000003746	0.25848	3.73836	3.33455	0.0870184	0.574916	14.67	14.9034	15.5393	12.166	13.1123	9.65247	12.7182	12.9249	chr10	53780881	53952705	-1	protein_coding	Man1a	0.0870184	0.574916	14.0782	1.39242	11.7652	1.83257
ENSMUSG00000003752	-0.602499	2.12302	2.70961	0.119717	0.673916	4.49921	3.92182	3.83603	4.23173	1.64817	4.92998	7.82361	3.8397	chr7	26906597	26928086	-1	protein_coding	Itpkc	0.119717	0.673916	3.62739	1.13719	5.5311	2.05886
ENSMUSG00000003762	-0.783581	4.13731	35.759	2.12996e-05	0.00201808	11.5343	12.5009	13.0065	14.7903	16.4119	21.7113	22.6627	25.9088	chr7	26932448	26957375	1	protein_coding	Coq8b	2.12996e-05	0.00201808	13.6488	1.94546	23.4276	2.20079
ENSMUSG00000003778	-0.483191	4.52166	15.7866	0.00113941	0.0326828	17.2225	19.7798	23.2029	19.3687	20.1851	27.7617	26.1723	29.7722	chr18	34731668	34757654	-1	protein_coding	Brd8	0.00113941	0.0326828	19.9518	2.14724	27.9021	1.80405
ENSMUSG00000003779	-0.340715	0.450754	0.482623	0.497443	1	0.929055	1.38311	1.90794	1.24876	0.495827	1.19964	2.35285	1.02412	chr18	34757666	34766330	1	protein_coding	Kif20a	0.497443	1	1.19294	0.52586	1.52553	0.721828
ENSMUSG00000003808	-0.062029	4.50773	0.275032	0.60734	1	22.4453	23.3874	22.1943	20.8768	22.5738	25.8083	23.7562	20.2247	chr8	85583618	85595886	1	protein_coding	Farsa	0.60734	1	22.2955	0.910369	23.2631	2.82423
ENSMUSG00000003809	-0.336459	6.10911	4.04166	0.0619873	0.478118	60.1357	60.914	63.042	79.149	52.3636	82.8987	79.2145	77.0567	chr8	85613022	85620550	-1	protein_coding	Gcdh	0.0619873	0.478118	63.1209	9.82864	79.7233	2.95402
ENSMUSG00000003810	0.296547	5.19058	2.27213	0.15168	0.724375	36.4369	39.4894	54.7695	32.7793	35.2062	35.8989	38.5098	22.6106	chr4	116163959	116321380	-1	protein_coding	Mast2	0.15168	0.724375	39.7363	8.74453	32.3398	8.52623
ENSMUSG00000003812	0.139677	2.86609	0.421587	0.525581	1	6.89269	10.2581	5.95228	7.54082	6.79191	6.13234	7.03573	7.13381	chr8	85635189	85649544	1	protein_coding	Dnase2a	0.525581	1	7.48716	1.64876	6.76729	0.552064
ENSMUSG00000003813	0.0395764	6.23425	0.0509203	0.824396	1	77.4711	81.8267	79.4727	85.0666	56.842	80.6738	74.4158	67.175	chr8	85560648	85567294	-1	protein_coding	Rad23a	0.824396	1	76.1358	11.1503	74.0882	6.75536
ENSMUSG00000003814	0.45202	8.30945	7.0759	0.0173761	0.216693	387.324	368.951	358.117	350.255	285.763	261.929	276.461	229.37	chr8	85568479	85573563	-1	protein_coding	Calr	0.0173761	0.216693	350.082	38.5506	255.92	24.1138
ENSMUSG00000003824	-0.932261	0.33742	3.06664	0.0995261	0.613721	0.392677	0.326373	1.45235	1.62171	0.897435	2.07081	1.05567	2.09662	chr8	85598740	85614850	1	protein_coding	Syce2	0.0995261	0.613721	0.938109	0.59269	1.74103	0.593681
ENSMUSG00000003847	-0.174947	4.81635	2.37228	0.143522	0.719328	25.3793	26.3816	27.154	26.8602	28.034	31.3973	30.0196	29.2162	chr8	108020102	108106149	1	protein_coding	Nfat5	0.143522	0.719328	26.7618	0.979537	30.211	1.10307
ENSMUSG00000003848	0.450422	3.76195	9.83358	0.00653421	0.110395	13.9906	15.479	17.2486	13.4667	14.8808	13.2704	10.003	9.68863	chr8	108139118	108151683	-1	protein_coding	Nob1	0.00653421	0.110395	15.0132	1.47215	10.9873	1.98339
ENSMUSG00000003849	1.78576	1.13266	13.8624	0.00191817	0.0471821	3.14538	2.18912	2.53877	2.41007	4.14358	0.562713	0.772272	1.15704	chr8	108114857	108129838	-1	protein_coding	Nqo1	0.00191817	0.0471821	2.88538	0.78764	0.830676	0.301438
ENSMUSG00000003863	1.81776	-0.872992	10.0969	0.00599155	0.104006	0.549648	0.422317	0.625802	0.446966	2.16373	0.119052	0.121798	0.319338	chr7	44988546	45016443	-1	protein_coding	Ppfia3	0.00599155	0.104006	0.841694	0.743535	0.186729	0.114851
ENSMUSG00000003865	0.211069	8.00997	1.49824	0.239088	0.788106	240.775	291.707	305.901	286.616	233.369	249.382	242.596	212.172	chr7	45084268	45106043	1	protein_coding	Gys1	0.239088	0.788106	271.674	32.4732	234.717	19.817
ENSMUSG00000003868	-0.123207	5.32558	0.379411	0.546792	1	30.8238	39.3573	34.0466	61.0407	31.6332	44.5536	40.3582	43.7384	chr7	45071184	45087520	-1	protein_coding	Ruvbl2	0.546792	1	39.3803	12.5584	42.8834	2.22454
ENSMUSG00000003872	0.596673	-2.12971	0.268157	0.611829	1	0	0.146355	0.132782	0.0868137	0.346459	0.176242	0.0573928	0	chr7	45017315	45020007	-1	protein_coding	Lin7b	0.611829	1	0.142482	0.127589	0.0778783	0.0898892
ENSMUSG00000003873	0.174322	4.19177	0.978904	0.337552	0.972339	19.535	13.7708	15.8429	17.7723	27.3251	16.3496	15.6073	18.0375	chr7	45111121	45116322	-1	protein_coding	Bax	0.337552	0.972339	18.8492	5.20333	16.6648	1.24537
ENSMUSG00000003882	1.13238	-1.48155	2.24249	0.154203	0.727788	0.687464	0.554046	0.0631162	0.131696	0.180227	0.084163	0.232866	0.111295	chr15	9505874	9530262	-1	protein_coding	Il7r	0.154203	0.727788	0.32331	0.278719	0.142775	0.0791921
ENSMUSG00000003923	-0.143944	5.53377	0.517468	0.48255	1	37.5278	52.4272	46.7596	57.413	28.175	49.2961	44.7334	53.3843	chr10	71061294	71074110	-1	protein_coding	Tfam	0.48255	1	44.4605	11.724	49.1379	4.32762
ENSMUSG00000003929	-0.889358	1.56433	4.04085	0.0620106	0.478118	0.981344	3.27475	2.64415	2.56302	1.23035	3.48843	3.62236	4.7138	chr17	33548316	33577852	-1	protein_coding	Zfp81	0.0620106	0.478118	2.13872	0.986244	3.94153	0.672147
ENSMUSG00000003934	-0.337365	-0.0574918	0.650014	0.432214	1	0.332206	0.722203	0.808632	1.10734	0.763598	0.922703	1.28621	0.665016	chr11	69444918	69451031	-1	protein_coding	Efnb3	0.432214	1	0.746797	0.276853	0.957976	0.312094
ENSMUSG00000003948	-0.956535	7.38384	14.5372	0.00159128	0.0411906	98.7727	160.969	112.761	179.99	71.7086	268.565	215.349	243.136	chr11	90140282	90169415	1	protein_coding	Mmd	0.00159128	0.0411906	124.84	44.7081	242.35	26.6169
ENSMUSG00000003949	0.0498511	4.69651	0.0250222	0.876339	1	20.5121	28.9935	29.2467	40.8232	12.4463	31.7055	32.4158	12.5935	chr11	90227362	90281721	-1	protein_coding	Hlf	0.876339	1	26.4044	10.6329	25.5716	11.245
ENSMUSG00000003955	0.767165	6.83327	14.0847	0.00180272	0.0451592	147.267	92.5508	152.726	114.881	159.386	76.9948	76.5137	81.5076	chr16	35864131	35891964	-1	protein_coding	Fam162a	0.00180272	0.0451592	133.362	28.5161	78.3387	2.75487
ENSMUSG00000003970	-0.0641744	7.85197	0.107012	0.747915	1	225.073	195.205	211.335	191.536	303.093	217.302	209.197	279.901	chr15	76788278	76790514	1	protein_coding	Rpl8	0.747915	1	225.248	45.5317	235.467	38.694
ENSMUSG00000003974	0	-3.07703	0	1	1	0	0	0	0	0	0	0	0	chr5	9535541	9775170	-1	protein_coding	Grm3	1	1	0	0	0	0
ENSMUSG00000003992	-0.657813	3.23529	15.1013	0.001366	0.0372941	9.06065	7.66404	6.34891	8.399	6.82678	10.2544	12.405	13.5609	chr13	91608402	91851548	1	protein_coding	Ssbp2	0.001366	0.0372941	7.65988	1.10919	12.0734	1.67798
ENSMUSG00000004018	-0.102814	1.45495	0.0500934	0.825802	1	4.14308	3.7607	1.83217	2.1214	1.19871	2.43521	2.59746	3.18184	chr11	26336135	26421876	1	protein_coding	Fancl	0.825802	1	2.61121	1.27573	2.73817	0.392701
ENSMUSG00000004031	-0.812423	-1.97518	0.788271	0.388093	1	0.0921847	0.171348	0.133118	0.0684579	0	0.324411	0.0850306	0.0943549	chr1	158072839	158183896	-1	protein_coding	Brinp2	0.388093	1	0.0930218	0.0651917	0.167932	0.135595
ENSMUSG00000004032	-1.12796	3.98863	72.7546	2.86855e-07	0.000106666	10.6299	9.65289	9.87383	13.3916	11.2438	21.477	23.9842	26.522	chr3	107803137	107806002	1	protein_coding	Gstm5	2.86855e-07	0.000106666	10.9584	1.4992	23.9944	2.5225
ENSMUSG00000004035	0.511513	3.04986	3.10381	0.0976685	0.606844	5.7268	7.4649	9.48232	15.6505	7.71418	8.82644	4.96396	5.67493	chr3	107833650	107839133	-1	protein_coding	Gstm7	0.0976685	0.606844	9.20775	3.8396	6.48844	2.05573
ENSMUSG00000004038	2.84641	-2.81377	3.82048	0.0714774	0.516514	0.0852137	0.0833196	0	0.0632087	0	0	0	0	chr3	107871012	107876599	-1	protein_coding	Gstm3	0.0714774	0.516514	0.0463484	0.0431799	0	0
ENSMUSG00000004040	-0.248368	5.87118	2.32249	0.147509	0.724109	53.5896	61.0636	61.4404	51.5092	45.9655	55.4646	67.3598	72.1922	chr11	100775924	100830366	-1	protein_coding	Stat3	0.147509	0.724109	54.7137	6.58853	65.0055	8.60874
ENSMUSG00000004043	-0.272152	5.8736	2.08169	0.168832	0.770568	51.6465	59.0056	64.0225	59.7567	38.789	67.7863	77.6859	52.5709	chr11	100750177	100775995	1	protein_coding	Stat5a	0.168832	0.770568	54.644	9.91824	66.0144	12.6509
ENSMUSG00000004044	-0.193443	8.39355	1.2372	0.282841	0.861994	303.857	320.654	270.847	297.144	393.114	327.722	344.343	415.716	chr11	100847559	100861713	-1	protein_coding	Cavin1	0.282841	0.861994	317.123	46.108	362.594	46.7498
ENSMUSG00000004054	-0.207462	5.51527	2.06409	0.170536	0.775856	37.391	46.1594	43.2975	42.3375	45.8505	53.236	52.4139	43.2984	chr19	5738770	5752893	1	protein_coding	Map3k11	0.170536	0.775856	43.0072	3.53891	49.6495	5.51549
ENSMUSG00000004056	-0.228498	8.74338	1.75425	0.2044	0.788106	387.497	454.909	433.513	442.201	310.483	530.32	487.99	407.798	chr7	27290977	27340251	1	protein_coding	Akt2	0.2044	0.788106	405.72	59.0021	475.37	62.2282
ENSMUSG00000004069	0.783068	8.49586	12.1115	0.00318726	0.0676576	402.638	477.484	507.208	507.851	244.085	275.086	246.749	224.153	chr16	4457853	4525559	1	protein_coding	Dnaja3	0.00318726	0.0676576	427.853	111.318	248.663	25.5202
ENSMUSG00000004070	1.08232	6.37797	33.4698	3.06725e-05	0.00259832	108.491	104.906	118.022	94.7671	86.6474	55.1064	51.5185	38.6865	chr16	4544225	4584606	1	protein_coding	Hmox2	3.06725e-05	0.00259832	102.567	12.1827	48.4371	8.63277
ENSMUSG00000004071	0.199306	6.99983	0.882913	0.361712	1	109.134	159.966	159.672	153.525	93.1813	132.504	116.141	104.389	chr16	4568212	4608156	-1	protein_coding	Cdip1	0.361712	1	135.096	31.5952	117.678	14.1203
ENSMUSG00000004085	0.32475	4.70122	6.95977	0.0181644	0.223298	28.7887	26.3091	30.3406	24.9131	28.9988	20.1471	23.9207	22.6878	chr2	72115981	72272954	1	protein_coding	Map3k20	0.0181644	0.223298	27.8701	2.20238	22.2519	1.92422
ENSMUSG00000004096	-0.13044	5.55584	0.877731	0.363087	1	43.9741	41.3387	45.4697	47.6714	48.213	52.23	45.3243	51.3112	chr9	14411913	14421873	1	protein_coding	Cwc15	0.363087	1	45.3334	2.80989	49.6218	3.74999
ENSMUSG00000004098	-0.431769	5.55472	6.76449	0.0195844	0.234036	48.2531	35.8902	31.3647	40.4986	49.6723	56.3536	54.2519	55.7728	chr9	20681346	20726363	-1	protein_coding	Col5a3	0.0195844	0.234036	41.1358	7.85693	55.4594	1.08532
ENSMUSG00000004099	0.393897	4.02937	6.73856	0.0197823	0.235728	18.0256	17.3202	15.5002	15.9476	22.3161	10.7674	14.4854	15.3377	chr9	20818505	20871184	-1	protein_coding	Dnmt1	0.0197823	0.235728	17.822	2.71083	13.5302	2.43027
ENSMUSG00000004100	0.463625	3.53617	5.71629	0.0297835	0.307533	10.6832	10.9736	12.7124	12.3297	17.2759	12.2606	8.10658	7.42878	chr9	20799471	20803474	1	protein_coding	Ppan	0.0297835	0.307533	12.7949	2.64951	9.26533	2.61605
ENSMUSG00000004105	0.0209448	6.40949	0.0100304	0.921498	1	74.1328	88.2025	82.8814	100.882	79.1087	55.6566	86.0467	109.8	chr2	33106081	33137729	1	protein_coding	Angptl2	0.921498	1	85.0415	10.2443	83.8345	27.1396
ENSMUSG00000004110	0.377314	-1.31851	0.260829	0.616694	1	0.86451	0	0.171904	0.0956675	0.420073	0.190095	0.263631	0.241369	chr1	154266477	154760247	-1	protein_coding	Cacna1e	0.616694	1	0.310431	0.346665	0.231698	0.0377097
ENSMUSG00000004113	-4.23197	-1.90788	12.2702	0.00303936	0.0653859	0	0	0.0421943	0.0383651	0.0581715	0.105484	2.69064	0.253195	chr2	24493899	24653164	-1	protein_coding	Cacna1b	0.00303936	0.0653859	0.0277462	0.0263956	1.01644	1.45178
ENSMUSG00000004127	-0.890225	2.71192	12.7069	0.00267124	0.0599793	4.04104	5.52636	6.35264	6.67386	3.37952	10.1598	8.62361	10.116	chr3	137849209	137865582	1	protein_coding	Trmt10a	0.00267124	0.0599793	5.19468	1.43741	9.63314	0.874556
ENSMUSG00000004151	-0.259635	0.880443	0.343931	0.56595	1	1.67113	0.958886	2.19603	1.44691	1.7926	1.77896	2.41829	1.5851	chr12	38829379	38920483	1	protein_coding	Etv1	0.56595	1	1.61311	0.455801	1.92745	0.435993
ENSMUSG00000004187	-1.47558	3.65615	64.4844	6.23872e-07	0.00017223	8.24458	5.72949	4.99304	9.82015	8.32333	18.6649	22.07	20.9566	chr15	76544058	76552396	1	protein_coding	Kifc2	6.23872e-07	0.00017223	7.42212	2.00029	20.5639	1.7362
ENSMUSG00000004207	0.0137174	10.7834	0.0150022	0.904078	1	1731.25	1862.27	1906.73	1852.91	1491.9	1779.79	1757.88	1719.36	chr10	60113449	60138376	1	protein_coding	Psap	0.904078	1	1769.01	168.017	1752.34	30.5956
ENSMUSG00000004221	0.255807	5.12086	2.4147	0.14023	0.711748	30.7874	44.6679	44.9214	35.3358	30.6248	32.6983	34.1212	26.8241	chrX	73436896	73497460	1	protein_coding	Ikbkg	0.14023	0.711748	37.2675	7.12737	31.2146	3.86824
ENSMUSG00000004231	0	-3.07703	0	1	1	0	0	0	0	0	0	0	0	chr19	44744484	44826310	1	protein_coding	Pax2	1	1	0	0	0	0
ENSMUSG00000004233	-0.244469	3.2843	1.48252	0.24146	0.788106	7.61709	9.0368	12.0441	8.52513	8.13986	14.0942	10.2131	7.96509	chr3	99048384	99146502	1	protein_coding	Wars2	0.24146	0.788106	9.07259	1.74063	10.7575	3.10063
ENSMUSG00000004263	0.0918675	5.90527	0.299807	0.591743	1	57.7324	68.9286	60.7773	65.6575	53.7714	64.5166	62.3775	45.8642	chr6	124719507	124733487	-1	protein_coding	Atn1	0.591743	1	61.3734	6.05883	57.5861	10.2077
ENSMUSG00000004264	0.336275	8.34323	4.67254	0.0465434	0.40219	370.086	338.781	340.909	357.918	348.186	294.838	264.305	275.336	chr6	124689299	124693913	1	protein_coding	Phb2	0.0465434	0.40219	351.176	12.9519	278.16	15.4607
ENSMUSG00000004266	-0.244932	1.08042	0.237452	0.632822	1	1.37878	1.07163	1.76605	3.6266	1.71439	1.54574	3.48203	1.65347	chr6	124697670	124715677	-1	protein_coding	Ptpn6	0.632822	1	1.91149	0.998841	2.22708	1.08815
ENSMUSG00000004267	0.689145	0.300175	2.08705	0.168317	0.769012	0.70662	1.01143	1.83712	0.839533	2.27406	0.730449	0.905009	0.823589	chr6	124737016	124746636	-1	protein_coding	Eno2	0.168317	0.769012	1.33375	0.685381	0.819682	0.0873456
ENSMUSG00000004268	-0.175474	5.52587	1.64261	0.21867	0.788106	41.4776	43.1009	44.1133	40.9104	49.1607	49.5886	50.2307	48.376	chr6	124681048	124689141	-1	protein_coding	Emg1	0.21867	0.788106	43.7526	3.28084	49.3984	0.941853
ENSMUSG00000004270	0.153611	6.07626	0.644418	0.434163	1	59.5818	77.9436	80.8291	80.5609	51.6568	70.0317	66.5083	52.6339	chr6	124639990	124681381	1	protein_coding	Lpcat3	0.434163	1	70.1144	13.5725	63.058	9.19778
ENSMUSG00000004285	-0.0799789	5.94948	0.288864	0.598525	1	61.7973	56.1654	58.2745	57.6956	66.2584	66.1322	60.6204	63.611	chr6	29467717	29470511	1	protein_coding	Atp6v1f	0.598525	1	60.0382	4.04298	63.4545	2.75923
ENSMUSG00000004296	-3.1586	-2.76732	4.09855	0.0665342	0.498063	0	0	0	0	0	0	0.13375	0.045136	chr11	44290890	44304860	1	protein_coding	Il12b	0.0665342	0.498063	0	0	0.0596286	0.0680424
ENSMUSG00000004317	0.189354	2.08424	0.259278	0.617735	1	5.05972	4.6313	4.53751	4.18114	3.64352	2.80641	6.64371	2.30255	chrX	7020049	7185597	-1	protein_coding	Clcn5	0.617735	1	4.41064	0.530858	3.91755	2.37432
ENSMUSG00000004319	0.276563	5.27224	2.36066	0.14444	0.722109	37.7243	54.9826	40.2934	44.7955	28.298	35.7781	32.7632	33.6119	chr8	61363423	61436334	-1	protein_coding	Clcn3	0.14444	0.722109	41.2188	9.77559	34.0511	1.55469
ENSMUSG00000004328	1.37057	-0.645304	3.35482	0.0861509	0.574916	1.56894	0.312827	0.423294	0.0479583	2.88066	0.330508	0.205114	0.208959	chr7	16765432	16796352	-1	protein_coding	Hif3a	0.0861509	0.574916	1.04673	1.17907	0.248194	0.0713125
ENSMUSG00000004341	0	-3.07703	0	1	1	0	0	0	0	0	0	0	0	chr13	21496295	21503794	1	protein_coding	Gpx6	1	1	0	0	0	0
ENSMUSG00000004344	0	-3.07703	0	1	1	0	0	0	0	0	0	0	0	chr13	21470599	21476901	-1	protein_coding	Gpx5	1	1	0	0	0	0
ENSMUSG00000004347	2.52502	1.45847	24.985	0.000140973	0.00759842	2.65875	3.60343	4.30254	4.90434	1.76709	0.59156	0.416887	0.784417	chr6	56046789	56629472	-1	protein_coding	Pde1c	0.000140973	0.00759842	3.44723	1.25735	0.597621	0.18384
ENSMUSG00000004356	-0.208268	3.29336	0.827858	0.376722	1	11.5445	7.69906	10.7452	7.08164	9.94169	11.6471	6.71085	14.223	chr10	88582469	88662666	-1	protein_coding	Utp20	0.376722	1	9.40243	1.93456	10.8603	3.81737
ENSMUSG00000004359	0.851203	-1.30014	1.14912	0.300021	0.89755	0.798285	0.152141	0	0.288136	0.700673	0.288872	0.255987	0.0499172	chr10	88510634	88520877	-1	protein_coding	Spic	0.300021	0.89755	0.387847	0.347219	0.198259	0.129515
ENSMUSG00000004360	-0.0738385	0.459624	0.0195384	0.890621	1	1.70755	1.21915	1.86646	0.856656	0.844486	0.656696	0.831951	2.6222	chr10	29087602	29106775	1	protein_coding	9330159F19Rik	0.890621	1	1.29886	0.473696	1.37028	1.08773
ENSMUSG00000004364	-0.125819	6.42931	0.429782	0.521637	1	83.685	87.4027	94.1213	91.5872	59.9002	106.781	91.8555	74.2726	chr1	80242640	80318197	-1	protein_coding	Cul3	0.521637	1	83.3393	13.6958	90.9697	16.2723
ENSMUSG00000004366	0	-3.07703	0	1	1	0	0	0	0	0	0	0	0	chr16	23708323	23709708	-1	protein_coding	Sst	1	1	0	0	0	0
ENSMUSG00000004371	0.307672	-1.27046	0.207302	0.655157	1	0.115717	0.248659	0.072935	0.3659	0.895186	0.366232	0.14199	0.271824	chr7	4775372	4785858	-1	protein_coding	Il11	0.655157	1	0.339679	0.331237	0.260015	0.112587
ENSMUSG00000004383	-0.498234	3.24854	11.1675	0.00425514	0.0823837	7.96173	9.07723	7.77934	8.29238	7.52335	10.5695	11.619	12.2918	chr8	73541227	74080168	-1	protein_coding	Large1	0.00425514	0.0823837	8.12681	0.600597	11.4934	0.868007
ENSMUSG00000004393	0.26357	4.02491	3.85939	0.0675187	0.502188	13.3799	19.1404	19.2919	17.7329	17.0098	15.0872	13.4866	14.7225	chr11	6208919	6217772	-1	protein_coding	Ddx56	0.0675187	0.502188	17.311	2.39755	14.4321	0.838873
ENSMUSG00000004394	-0.270492	5.70269	1.92342	0.184958	0.788106	43.2109	47.3024	52.4984	67.0252	34.8387	49.1377	63.7108	64.4483	chr11	6220369	6224870	-1	protein_coding	Tmed4	0.184958	0.788106	48.9751	11.98	59.0989	8.63459
ENSMUSG00000004415	0.228121	0.328311	0.298729	0.592404	1	1.29074	1.58615	0.750954	0.961279	1.49321	0.954279	1.12694	1.01013	chr5	136770613	136912063	-1	protein_coding	Col26a1	0.592404	1	1.21647	0.353764	1.03045	0.0881059
ENSMUSG00000004446	0.0462625	0.773541	0.00887991	0.926122	1	1.37767	1.04614	1.87563	1.80695	1.92913	0.625527	1.8657	2.15964	chr6	120868891	120893814	-1	protein_coding	Bid	0.926122	1	1.6071	0.381795	1.55029	0.814242
ENSMUSG00000004451	0.31381	5.14417	5.90913	0.0275168	0.292001	39.3534	41.1802	33.9037	38.0593	37.3883	32.6111	29.708	29.3174	chr1	119398035	119432524	-1	protein_coding	Ralb	0.0275168	0.292001	37.977	2.69725	30.5455	1.79951
ENSMUSG00000004455	0.0339545	6.19884	0.0420619	0.840151	1	62.3987	69.5706	82.186	74.6964	81.1832	66.0857	70.8454	79.9136	chr5	122296341	122313336	1	protein_coding	Ppp1cc	0.840151	1	74.007	8.26597	72.2816	7.02493
ENSMUSG00000004460	0.301204	5.39349	4.87682	0.0425408	0.381779	47.6769	45.9398	41.8289	42.6589	46.3766	38.6582	32.8477	37.774	chr16	22676595	22698384	1	protein_coding	Dnajb11	0.0425408	0.381779	44.8962	2.52127	36.4267	3.13085
ENSMUSG00000004462	-0.126448	3.22807	0.247376	0.625858	1	6.66782	6.42142	6.80697	15.6891	10.5406	9.92862	10.207	9.69517	chr16	22631964	22676419	-1	protein_coding	Tbccd1	0.625858	1	9.22519	3.99254	9.94358	0.256221
ENSMUSG00000004473	-1.49696	0.63042	9.44298	0.0074456	0.121236	1.60812	0.512484	0.548915	0.814342	0.565457	2.97599	1.54776	2.36311	chr7	43952111	43956326	-1	protein_coding	Clec11a	0.0074456	0.121236	0.809863	0.461923	2.29562	0.7165
ENSMUSG00000004500	-0.372115	2.14787	1.57271	0.228262	0.788106	3.83315	3.34186	4.86926	4.32467	2.96278	5.38456	4.91679	4.74994	chr7	12699765	12708163	1	protein_coding	Zfp324	0.228262	0.788106	3.86634	0.759688	5.0171	0.328989
ENSMUSG00000004508	1.64624	4.60493	74.7512	2.40438e-07	9.87988e-05	28.5106	39.7661	35.7259	36.9873	20.4272	10.3375	11.0952	9.53549	chr7	96730793	96958153	1	protein_coding	Gab2	2.40438e-07	9.87988e-05	32.2834	7.82257	10.3227	0.779938
ENSMUSG00000004530	0.819805	4.7514	26.2308	0.000110478	0.00632101	29.1431	39.0009	30.1144	25.3334	37.7336	20.9172	15.9251	17.8408	chr5	113980497	114046819	-1	protein_coding	Coro1c	0.000110478	0.00632101	32.2651	5.86722	18.2277	2.51844
ENSMUSG00000004535	-0.0547995	6.7982	0.079107	0.782204	1	107.524	109.026	120.602	133.836	80.899	130.467	118.124	95.4156	chr6	52690714	52743765	1	protein_coding	Tax1bp1	0.782204	1	110.378	19.582	114.669	17.7791
ENSMUSG00000004540	0.864398	-2.61087	0.390525	0.541048	1	0.0837794	0	0	0.125446	0.0896772	0.0433807	0.0451875	0	chr7	18547862	18555532	-1	protein_coding	Psg17	0.541048	1	0.0597806	0.0568532	0.0295227	0.0255834
ENSMUSG00000004542	1.56984	-2.98633	1.63652	0.232128	0.788106	0	0	0.0702806	0	0	0	0	0	chr7	18523492	18532445	-1	protein_coding	Psg19	0.232128	0.788106	0.0140561	0.0314305	0	0
ENSMUSG00000004552	2.31804	-2.45651	2.28577	0.150536	0.724109	0	0.146745	0.074917	0	0.336186	0	0	0.050684	chr1	131566044	131603243	1	protein_coding	Ctse	0.150536	0.724109	0.11157	0.139579	0.0168947	0.0292624
ENSMUSG00000004558	0.4249	8.85853	7.23741	0.0163441	0.207328	473.948	517.194	548.517	564.286	423.386	369.538	374.954	385.113	chr14	52142728	52151615	-1	protein_coding	Ndrg2	0.0163441	0.207328	505.466	57.405	376.535	7.90678
ENSMUSG00000004561	0.478184	4.45847	11.2669	0.00412541	0.0806471	18.2699	25.8985	28.5056	26.817	23.8568	17.4671	16.8296	18.842	chr14	52122299	52130496	1	protein_coding	Mettl17	0.00412541	0.0806471	24.6695	3.95137	17.7129	1.02847
ENSMUSG00000004562	-1.03882	5.209	33.3514	3.12713e-05	0.00263673	21.691	26.598	22.961	27.4228	36.1032	43.6159	53.0916	68.7708	chr14	52222176	52243708	1	protein_coding	Arhgef40	3.12713e-05	0.00263673	26.9552	5.65018	55.1594	12.7043
ENSMUSG00000004565	-0.4601	4.6846	11.0048	0.00447773	0.0852965	23.2897	21.375	27.2479	19.4029	21.5207	26.0897	34.7052	32.3717	chr8	3565384	3594267	1	protein_coding	Pnpla6	0.00447773	0.0852965	22.5672	2.95638	31.0555	4.45601
ENSMUSG00000004567	-0.218497	5.22868	1.81889	0.196679	0.788106	35.7469	27.047	31.1085	39.473	44.1435	37.3245	41.4099	45.022	chr8	3550457	3565232	1	protein_coding	Mcoln1	0.196679	0.788106	35.5038	6.73227	41.2521	3.85115
ENSMUSG00000004568	0.225088	4.96971	2.14548	0.162831	0.753556	37.0456	31.4934	34.5998	35.6004	26.2987	27.3522	33.97	23.4316	chr8	3403415	3506601	1	protein_coding	Arhgef18	0.162831	0.753556	33.0076	4.26807	28.2513	5.32638
ENSMUSG00000004591	-0.194023	5.23862	1.78703	0.200438	0.788106	35.3647	39.2793	34.6994	40.7215	27.658	39.7303	40.6841	41.6834	chr3	142496663	142587765	-1	protein_coding	Pkn2	0.200438	0.788106	35.5446	5.09152	40.6993	0.976642
ENSMUSG00000004609	-0.367441	0.460433	0.541649	0.47266	1	1.07874	0.907852	1.4638	0.943566	1.58028	0.782352	2.92963	0.982969	chr7	43173640	43193852	-1	protein_coding	Cd33	0.47266	1	1.19485	0.308172	1.56498	1.18607
ENSMUSG00000004610	-0.126241	9.80713	0.897258	0.357946	1	889.359	740.41	843.662	900.767	917.594	966.186	870.024	974.401	chr7	43093507	43107224	1	protein_coding	Etfb	0.357946	1	858.358	71.4077	936.87	58.036
ENSMUSG00000004612	-0.53776	-1.06111	0.666708	0.426482	1	0.718072	0	0.493477	0.259016	0.151555	0.144783	0.600726	0.502111	chr7	43086497	43087673	1	protein_coding	Nkg7	0.426482	1	0.324424	0.284144	0.415874	0.239893
ENSMUSG00000004626	0.189781	6.22699	1.28697	0.273721	0.843204	87.3198	77.7862	73.368	71.2772	82.0586	60.1876	80.3238	65.5586	chr8	3680955	3693644	1	protein_coding	Stxbp2	0.273721	0.843204	78.362	6.50718	68.69	10.427
ENSMUSG00000004630	0.383011	-2.15711	0.0902256	0.767852	1	0.079249	0.398578	0	0.210755	0	0.082085	0.170977	0	chr8	3673371	3675545	-1	protein_coding	Pcp2	0.767852	1	0.137716	0.169362	0.084354	0.0855111
ENSMUSG00000004631	-0.647226	3.87402	23.3998	0.000194475	0.0094097	11.3078	10.7409	11.6726	15.3822	11.0743	18.7449	19.402	18.5413	chr6	4674350	4747207	-1	protein_coding	Sgce	0.000194475	0.0094097	12.0355	1.9014	18.8961	0.449816
ENSMUSG00000004633	0.858003	0.688286	2.48694	0.134833	0.702391	0.963183	3.36729	1.01682	2.7879	1.9744	0.61397	1.13308	1.53235	chr6	54016539	54278795	1	protein_coding	Chn2	0.134833	0.702391	2.02192	1.06421	1.09313	0.460493
ENSMUSG00000004637	-1.28916	2.8745	43.0376	7.4004e-06	0.000906465	4.36003	4.67103	5.90437	3.99139	4.40973	12.4687	10.4732	11.2898	chr8	115166395	116079447	1	protein_coding	Wwox	7.4004e-06	0.000906465	4.66731	0.732796	11.4106	1.00318
ENSMUSG00000004642	-0.215901	4.74651	2.47653	0.135594	0.704553	25.1798	24.7746	25.1381	30.6022	20.4216	26.2753	30.3569	31.3349	chr5	33792296	33809918	-1	protein_coding	Slbp	0.135594	0.704553	25.2233	3.61248	29.3224	2.68376
ENSMUSG00000004651	-0.0162861	-0.640007	0.00177255	0.966951	1	0.357637	0.571866	0.599566	0.388803	0.693802	0.420587	0.459002	0.703042	chr7	87073979	87142720	-1	protein_coding	Tyr	0.966951	1	0.522335	0.143853	0.527544	0.153195
ENSMUSG00000004654	-1.552	-2.99439	1.47826	0.248177	0.788106	0	0	0	0	0	0.043013	0	0	chr6	55353280	55365515	1	protein_coding	Ghrhr	0.248177	0.788106	0	0	0.0143377	0.0248336
ENSMUSG00000004655	-1.93793	7.71308	77.9056	1.83366e-07	8.59688e-05	111.139	71.7223	76.7947	112.92	144.002	401.657	353.034	432.692	chr6	55313417	55325540	1	protein_coding	Aqp1	1.83366e-07	8.59688e-05	103.316	29.6238	395.794	40.1513
ENSMUSG00000004661	-0.414722	1.71904	1.00959	0.330316	0.957481	2.71584	2.06319	2.89677	4.94527	2.02862	2.48675	4.09103	5.14235	chr9	57697636	57744076	-1	protein_coding	Arid3b	0.330316	0.957481	2.92994	1.19081	3.90671	1.33736
ENSMUSG00000004665	1.18543	4.36876	26.423	0.000106474	0.00614714	26.3204	24.9675	20.3926	16.6355	39.7889	12.7109	12.3392	8.61136	chr10	79824418	79831896	1	protein_coding	Cnn2	0.000106474	0.00614714	25.621	8.79946	11.2205	2.2672
ENSMUSG00000004667	-0.554882	5.43151	15.0336	0.00139104	0.037694	34.8581	34.439	36.3258	32.4281	44.062	55.3612	49.9248	55.1535	chr10	79871783	79875629	-1	protein_coding	Polr2e	0.00139104	0.037694	36.4226	4.49187	53.4798	3.08049
ENSMUSG00000004668	0	-3.07703	0	1	1	0	0	0	0	0	0	0	0	chr11	9141942	9634259	1	protein_coding	Abca13	1	1	0	0	0	0
ENSMUSG00000004677	0.0224403	4.71156	0.0193454	0.891159	1	30.6933	20.6696	32.8402	21.4203	26.4919	27.924	27.4978	22.4704	chr8	71725358	71813357	1	protein_coding	Myo9b	0.891159	1	26.4231	5.42099	25.9641	3.03307
ENSMUSG00000004698	-0.0830216	-0.186952	0.0515937	0.82326	1	0.980959	0.493251	0.648511	0.794953	0.815782	0.75537	0.752857	0.857921	chr12	34097579	34967094	-1	protein_coding	Hdac9	0.82326	1	0.746691	0.184293	0.788716	0.0599466
ENSMUSG00000004707	-0.530329	-1.01396	0.712092	0.41149	1	0.281055	0	0.28511	0.364501	0.64012	0.129927	0.678508	0.562617	chr1	171416192	171434978	-1	protein_coding	Ly9	0.41149	1	0.314157	0.228812	0.457018	0.289134
ENSMUSG00000004709	-0.548606	-1.6247	0.605476	0.448125	1	0.140463	0.0588907	0.116159	0.178502	0.451162	0.172366	0.188421	0.393219	chr1	171386761	171437314	1	protein_coding	Cd244a	0.448125	1	0.189035	0.152831	0.251335	0.123137
ENSMUSG00000004730	-0.850107	1.49764	3.29205	0.088872	0.574916	2.95801	2.0476	1.52137	2.12524	1.71356	1.44442	6.33228	3.44872	chr17	57665691	57790527	1	protein_coding	Adgre1	0.088872	0.574916	2.07315	0.552293	3.74181	2.45708
ENSMUSG00000004748	0.487575	6.03496	9.14067	0.00825109	0.129356	72.5394	75.5652	76.3984	74.6935	66.7505	61.1989	48.1215	47.2784	chr11	4041480	4045445	-1	protein_coding	Mtfp1	0.00825109	0.129356	73.1894	3.87576	52.1996	7.80499
ENSMUSG00000004768	0.524671	2.6692	4.3917	0.0527853	0.434498	9.11272	5.06965	7.95863	8.17687	5.55631	4.92878	4.99814	4.99478	chr1	33758968	33781645	1	protein_coding	Rab23	0.0527853	0.434498	7.17483	1.76247	4.9739	0.0391149
ENSMUSG00000004771	0.0975277	5.96563	0.346931	0.564279	1	65.0684	71.6715	63.9504	66.1041	48.2939	59.4974	61.3643	55.8502	chr9	64622581	64645040	-1	protein_coding	Rab11a	0.564279	1	63.0177	8.75044	58.904	2.80457
ENSMUSG00000004788	0.350803	4.16703	6.67647	0.0202658	0.239287	22.4566	19.7575	19.2577	15.6686	19.4266	17.0561	14.9528	13.3114	chr12	85266255	85273402	1	protein_coding	Eif2b2	0.0202658	0.239287	19.3134	2.41752	15.1068	1.87709
ENSMUSG00000004789	0.00224106	10.2698	0.000282169	0.986811	1	1181.59	1234.47	1378.04	1336.9	1042.48	1364.84	1238.97	1094.77	chr12	85157607	85181619	1	protein_coding	Dlst	0.986811	1	1234.7	133.005	1232.86	135.143
ENSMUSG00000004791	1.07	-0.545604	4.49166	0.050458	0.421932	0.648423	0.550833	0.526733	0.360078	1.70827	0.295506	0.326964	0.406582	chr12	85213409	85224564	-1	protein_coding	Pgf	0.050458	0.421932	0.758868	0.540778	0.343017	0.0572516
ENSMUSG00000004798	-0.443707	5.01205	9.25022	0.00794823	0.126404	26.932	30.7093	31.6201	32.4325	21.1439	39.8066	38.9958	37.882	chr11	61666475	61745899	-1	protein_coding	Ulk2	0.00794823	0.126404	28.5676	4.65376	38.8948	0.966267
ENSMUSG00000004814	-1.47018	-1.5626	5.90287	0.0275873	0.292406	0.109447	0.10049	0.0908353	0.137156	0.24057	0.3741	0.476395	0.288367	chr5	135598791	135601903	-1	protein_coding	Ccl24	0.0275873	0.292406	0.135699	0.0611179	0.379621	0.0941357
ENSMUSG00000004815	0.234782	4.95624	1.43386	0.248996	0.789721	33.4461	35.4935	39.4193	39.1012	18.9277	29.5721	30.6543	24.6205	chr5	108794559	108817538	-1	protein_coding	Dgkq	0.248996	0.789721	33.2775	8.40378	28.2823	3.21705
ENSMUSG00000004821	0	-3.07703	0	1	1	0	0	0	0	0	0	0	0	chr5	108925101	108943229	-1	protein_coding	Tmed11	1	1	0	0	0	0
ENSMUSG00000004837	-0.0760812	3.40773	0.0737252	0.789545	1	8.12889	6.16141	10.9504	18.1582	10.0376	7.1092	13.7885	12.3498	chr11	61544091	61563610	1	protein_coding	Grap	0.789545	1	10.6873	4.56441	11.0825	3.51537
ENSMUSG00000004842	-0.169434	-2.2139	0.0229948	0.881412	1	0	0	0.111859	0.216204	0.116691	0.042926	0.144594	0.119582	chr16	65317397	65331891	1	protein_coding	Pou1f1	0.881412	1	0.0889509	0.0912583	0.102367	0.052975
ENSMUSG00000004843	-0.286356	4.84567	5.50596	0.0325057	0.325532	24.2569	28.6707	26.4383	27.8407	25.3133	35.8329	30.4818	30.6968	chr16	65336014	65359612	-1	protein_coding	Chmp2b	0.0325057	0.325532	26.504	1.79951	32.3372	3.02929
ENSMUSG00000004846	-0.501868	5.30838	13.3196	0.00223693	0.0524229	38.6933	31.8338	34.261	30.6264	35.3381	43.3607	52.7474	48.9126	chr5	137015873	137025502	1	protein_coding	Plod3	0.00223693	0.0524229	34.1505	3.15618	48.3402	4.71945
ENSMUSG00000004849	0.0761842	5.85146	0.25982	0.617371	1	55.3428	56.0314	56.5208	67.5259	57.3641	57.6666	56.0391	52.9415	chr5	137063847	137074989	-1	protein_coding	Ap1s1	0.617371	1	58.557	5.06754	55.5491	2.40037
ENSMUSG00000004864	1.36141	-0.916038	4.12317	0.059687	0.467465	1.07693	0.211443	0.874125	0.153727	0.767036	0.14076	0.252189	0.268402	chr17	28988271	28999207	1	protein_coding	Mapk13	0.059687	0.467465	0.616652	0.412085	0.22045	0.0694884
ENSMUSG00000004865	0.00992505	4.81378	0.00693488	0.93469	1	27.6453	28.3162	26.7684	27.4017	30.0001	25.842	30.7572	26.8891	chr17	28806622	28841683	-1	protein_coding	Srpk1	0.93469	1	28.0263	1.23467	27.8294	2.58901
ENSMUSG00000004872	1.2398	-2.51854	0.82436	0.377706	1	0	0.162717	0.069615	0.155351	0	0	0.0436477	0.0448211	chr1	78077904	78173771	-1	protein_coding	Pax3	0.377706	1	0.0775366	0.0796828	0.0294896	0.0255455
ENSMUSG00000004880	0.00108867	3.596	3.39923e-05	0.995422	1	14.4039	11.3065	13.976	8.60897	12.2486	9.66826	15.4833	11.042	chr1	181642900	181670611	-1	protein_coding	Lbr	0.995422	1	12.1088	2.32734	12.0645	3.0394
ENSMUSG00000004885	-2.12676	-2.57418	2.23973	0.15444	0.728521	0	0	0	0.0624046	0	0.169771	0	0.0920179	chr3	87855973	87860683	1	protein_coding	Crabp2	0.15444	0.728521	0.0124809	0.0279082	0.0872629	0.0849853
ENSMUSG00000004891	1.2427	5.98144	28.6144	7.07358e-05	0.00457972	74.7972	92.9869	71.8062	59.5711	100.17	47.3043	26.5518	27.3161	chr3	87878385	87887758	1	protein_coding	Nes	7.07358e-05	0.00457972	79.8663	16.4844	33.7241	11.767
ENSMUSG00000004892	1.36257	-2.53189	0.718928	0.409303	1	0.0326946	0	0.0912451	0.340365	0.0576825	0	0.102671	0	chr3	87894838	87907537	-1	protein_coding	Bcan	0.409303	1	0.104397	0.136084	0.0342238	0.0592773
ENSMUSG00000004894	0.705302	-2.82256	0.198601	0.661969	1	0	0.150572	0	0	0	0	0	0.0483309	chr3	87929057	87934890	-1	protein_coding	Hapln2	0.661969	1	0.0301145	0.0673381	0.0161103	0.0279038
ENSMUSG00000004895	0.44327	5.34856	8.46648	0.0104324	0.151824	42.0743	53.565	40.4784	42.2129	48.5536	37.8665	33.3308	28.8419	chr3	87766210	87792915	-1	protein_coding	Prcc	0.0104324	0.151824	45.3768	5.5238	33.3464	4.5123
ENSMUSG00000004896	-0.371476	4.12203	4.25612	0.056146	0.449573	15.2334	10.9615	19.119	20.0771	13.6881	16.5968	24.3146	20.556	chr3	87829908	87838024	-1	protein_coding	Rrnad1	0.056146	0.449573	15.8158	3.79145	20.4892	3.85934
ENSMUSG00000004897	-0.295227	7.46788	3.23582	0.0913967	0.581849	156.995	167.66	159.214	184.156	150.131	204.932	191.184	206.282	chr3	87813628	87823439	1	protein_coding	Hdgf	0.0913967	0.581849	163.631	13.0702	200.799	8.35446
ENSMUSG00000004902	0.0788965	-0.837643	0.0246271	0.877311	1	0.580238	0.349854	0.33757	0.37253	0.651291	0.168421	0.307065	0.810945	chr6	120750539	120771297	1	protein_coding	Slc25a18	0.877311	1	0.458297	0.146465	0.42881	0.338121
ENSMUSG00000004929	0.250311	3.53405	2.82436	0.112731	0.658245	9.74254	11.359	13.794	12.7868	13.1705	9.49243	9.85545	11.371	chr10	80905869	80918393	1	protein_coding	Thop1	0.112731	0.658245	12.1706	1.62551	10.2396	0.996456
ENSMUSG00000004931	-0.426841	6.18857	6.83051	0.0190905	0.229953	74.1723	66.1354	54.5933	59.8294	66.5696	95.1896	82.4871	81.3593	chr10	81102794	81109080	1	protein_coding	Apba3	0.0190905	0.229953	64.26	7.41925	86.3454	7.68008
ENSMUSG00000004933	-0.480204	-0.608892	1.07953	0.314623	0.926558	0.395563	0.807665	0.317024	0.519344	0.412288	0.923066	0.815181	0.26161	chr10	81088769	81099199	1	protein_coding	Matk	0.314623	0.926558	0.490377	0.191475	0.666619	0.354872
ENSMUSG00000004934	-0.168758	4.51083	1.39981	0.254454	0.801943	20.938	17.3576	18.9018	25.5435	24.3128	23.67	21.5319	27.0514	chr10	80989100	81003757	-1	protein_coding	Pias4	0.254454	0.801943	21.4108	3.48023	24.0844	2.783
ENSMUSG00000004936	0.0677648	5.57762	0.216681	0.648006	1	49.4053	54.1944	48.8861	49.2318	40.5884	44.4529	48.7212	45.5688	chr9	64093052	64160913	-1	protein_coding	Map2k1	0.648006	1	48.4612	4.91215	46.2476	2.21361
ENSMUSG00000004937	0.229837	7.76009	2.04168	0.172737	0.781747	222.841	226.637	237.708	233.121	218.834	196.465	183.877	202.498	chr10	80879909	80896015	-1	protein_coding	Sgta	0.172737	0.781747	227.828	7.62906	194.28	9.50126
ENSMUSG00000004939	1.28076	-1.22309	2.16745	0.160826	0.747246	0.349918	0.170815	0.0711575	0.134805	1.55618	0.0457295	0.148192	0.324072	chr10	81034004	81037885	-1	protein_coding	Nmrk2	0.160826	0.747246	0.456574	0.623346	0.172665	0.140776
ENSMUSG00000004945	-0.204469	6.82498	1.64303	0.218614	0.788106	112.592	109.715	108.309	98.4124	106.036	123.552	121.574	124.781	chr17	5461145	5490534	-1	protein_coding	Tmem242	0.218614	0.788106	107.013	5.36253	123.302	1.61832
ENSMUSG00000004947	-0.706518	4.57999	24.5907	0.000152526	0.00797607	19.1983	24.4317	16.7879	15.9446	19.7812	29.502	35.1531	29.1844	chr5	136023654	136061726	1	protein_coding	Dtx2	0.000152526	0.00797607	19.2287	3.32116	31.2798	3.3581
ENSMUSG00000004948	-1.58047	-2.99165	1.49366	0.245868	0.788106	0	0	0	0	0	0	0	0.0451647	chr5	136008953	136017478	1	protein_coding	Zp3	0.245868	0.788106	0	0	0.0150549	0.0260759
ENSMUSG00000004951	-1.13919	7.24186	9.82398	0.00655503	0.110673	86.1252	106.238	96.5481	74.843	155.207	428.492	168.868	88.0447	chr5	135916773	135918417	1	protein_coding	Hspb1	0.00655503	0.110673	103.792	31.0326	228.468	177.877
ENSMUSG00000004952	0.000424703	3.44836	2.36263e-06	0.998793	1	8.16998	7.75678	8.69814	9.42358	19.1369	6.81396	12.7867	12.2594	chr5	136112770	136140714	1	protein_coding	Rasa4	0.998793	1	10.6371	4.79222	10.62	3.30666
ENSMUSG00000004961	1.86274	-1.44374	3.72863	0.0718464	0.517806	0.292687	0.400088	0.41039	0.108853	0.669887	0.373704	0	0	chr7	4542764	4550540	-1	protein_coding	Syt5	0.0718464	0.517806	0.376381	0.203985	0.124568	0.215758
ENSMUSG00000004980	0.193091	8.94155	1.60582	0.223652	0.788106	542.231	495.664	534.657	545.428	450.753	435.796	416.959	495.442	chr6	51437912	51446874	-1	protein_coding	Hnrnpa2b1	0.223652	0.788106	513.747	40.4581	449.399	40.9714
ENSMUSG00000004988	0.114295	-2.69048	0.00377647	0.951778	1	0	0	0.26242	0	0	0.104609	0	0.019815	chr6	117910520	117914653	-1	protein_coding	Fxyd4	0.951778	1	0.0524841	0.117358	0.0414747	0.0555663
ENSMUSG00000004994	-0.501321	2.6328	4.14777	0.0590125	0.463718	4.87802	5.45993	5.55588	5.61737	5.35597	10.7132	5.92138	6.245	chr8	84984424	84997009	-1	protein_coding	Ccdc130	0.0590125	0.463718	5.37343	0.294116	7.62653	2.67804
ENSMUSG00000004996	0.318947	3.43796	3.22659	0.0918193	0.583568	10.9401	8.8708	14.3461	10.9351	12.889	7.35532	10.3832	10.1847	chr8	84976535	84983955	-1	protein_coding	Mri1	0.0918193	0.583568	11.5962	2.09337	9.30777	1.69378
ENSMUSG00000005034	-0.121713	5.67826	0.366621	0.55355	1	51.13	60.3682	54.8837	53.8007	28.5331	55.5316	53.6179	53.2972	chr3	146435329	146518745	-1	protein_coding	Prkacb	0.55355	1	49.7432	12.3245	54.1489	1.20811
ENSMUSG00000005043	-0.433782	3.2447	7.48467	0.0148972	0.194383	9.14792	7.39912	9.30769	8.447	6.7774	10.8311	11.6233	10.8769	chr11	119234251	119246362	-1	protein_coding	Sgsh	0.0148972	0.194383	8.21582	1.10119	11.1104	0.444709
ENSMUSG00000005045	-1.22671	-0.957718	8.56207	0.0100863	0.148158	0.14611	0.373484	0.284892	0.209094	0.253849	0.591949	0.712467	0.484623	chr4	152423108	152474651	1	protein_coding	Chd5	0.0100863	0.148158	0.253486	0.0849797	0.596346	0.113986
ENSMUSG00000005054	-0.033642	5.14986	0.065583	0.801223	1	35.3947	32.9114	30.5556	37.5519	38.6897	36.4772	34.0967	36.9405	chr10	78261503	78263456	1	protein_coding	Cstb	0.801223	1	35.0206	3.33146	35.8381	1.52584
ENSMUSG00000005057	-0.0881321	7.27235	0.155842	0.698353	1	125.725	167.335	157.91	155.216	150.709	227.933	149.852	104.931	chr5	136247001	136275410	-1	protein_coding	Sh2b2	0.698353	1	151.379	15.5769	160.905	62.2417
ENSMUSG00000005069	0.293946	7.18529	2.24233	0.154216	0.727788	145.694	157.431	167.635	197.538	115.085	140.981	127.364	115.102	chr6	124373775	124392026	-1	protein_coding	Pex5	0.154216	0.727788	156.677	30.1695	127.816	12.9455
ENSMUSG00000005078	0.200841	4.71518	2.17911	0.159773	0.743707	24.3215	30.6463	28.9417	30.5333	23.0139	24.1489	21.5008	26.1783	chr12	72132363	72148235	1	protein_coding	Jkamp	0.159773	0.743707	27.4913	3.58491	23.9427	2.34554
ENSMUSG00000005087	0.49538	1.20392	1.12943	0.304056	0.905541	3.13972	3.05184	1.77393	1.70617	2.67805	0.972283	2.53112	1.7421	chr2	102641486	102732010	-1	protein_coding	Cd44	0.304056	0.905541	2.46994	0.688895	1.7485	0.779438
ENSMUSG00000005089	0.481854	-2.5399	0.0928147	0.764651	1	0	0.0788305	0	0	0.271561	0	0.137591	0	chr2	102489004	102621129	1	protein_coding	Slc1a2	0.764651	1	0.0700784	0.117691	0.0458637	0.0794382
ENSMUSG00000005102	-0.323513	3.09569	2.83981	0.111828	0.654494	9.21951	8.51114	8.5704	6.07802	6.17513	8.22278	10.3541	10.342	chr2	118219099	118305715	1	protein_coding	Eif2ak4	0.111828	0.654494	7.71084	1.47308	9.63962	1.22703
ENSMUSG00000005103	0.410244	6.45546	6.00321	0.0264836	0.285443	91.3953	93.9146	113.517	96.4761	85.4164	73.8207	68.366	74.8801	chr5	38684156	38720564	-1	protein_coding	Wdr1	0.0264836	0.285443	96.1438	10.5419	72.3556	3.49543
ENSMUSG00000005107	0.987962	1.59272	5.98656	0.0266632	0.286923	4.09432	2.77091	3.35255	2.64518	4.84831	1.95104	1.43609	1.94891	chr5	38506616	38660486	-1	protein_coding	Slc2a9	0.0266632	0.286923	3.54225	0.928205	1.77868	0.296691
ENSMUSG00000005124	0.0729914	-2.25589	0.00366841	0.952472	1	0.170395	0.0788574	0	0.0634393	0.178415	0	0.0904153	0.181853	chr15	66763169	66795050	1	protein_coding	Ccn4	0.952472	1	0.0982215	0.075618	0.0907559	0.0909267
ENSMUSG00000005125	-0.659153	5.13229	17.0025	0.00083448	0.0262938	27.5108	25.0215	26.7732	25.163	39.0324	40.4393	50.7335	44.6601	chr15	66801167	66841489	-1	protein_coding	Ndrg1	0.00083448	0.0262938	28.7002	5.87214	45.2776	5.17479
ENSMUSG00000005131	-0.00140006	-1.66142	4.39111e-06	0.998355	1	0.230221	0.16415	0.419676	0.105786	0	0.205966	0.139367	0.209105	chr9	53313625	53345702	1	protein_coding	4930550C14Rik	0.998355	1	0.183967	0.156562	0.184813	0.0393883
ENSMUSG00000005142	-0.522475	4.91116	10.4924	0.00527002	0.0956642	25.07	21.4761	33.5596	28.2892	20.8212	32.1077	42.2481	37.136	chr8	85809899	85824911	1	protein_coding	Man2b1	0.00527002	0.0956642	25.8432	5.25393	37.1639	5.07029
ENSMUSG00000005148	0.534636	-0.796673	1.31695	0.268416	0.832307	0.339254	0.858843	0.721144	0.2535	0.555527	0.375328	0.508026	0.219114	chr14	99536127	99552472	1	protein_coding	Klf5	0.268416	0.832307	0.545654	0.253444	0.367489	0.144615
ENSMUSG00000005150	0.718289	4.60386	32.0995	3.84818e-05	0.00298125	27.7505	27.1311	28.8421	26.3298	31.9331	19.426	17.0744	15.2301	chr8	85801664	85807935	-1	protein_coding	Wdr83	3.84818e-05	0.00298125	28.3973	2.17922	17.2435	2.10304
ENSMUSG00000005161	-0.507209	7.08318	8.25347	0.0112535	0.159825	118.892	109.97	103.472	109.509	148.393	163.785	158.891	180.479	chr8	85696216	85701463	1	protein_coding	Prdx2	0.0112535	0.159825	118.047	17.8335	167.718	11.319
ENSMUSG00000005198	-0.207517	5.53586	1.36627	0.259986	0.814157	42.9201	47.5404	51.2967	46.8973	30.9505	48.3633	60.6019	43.2905	chr11	69624823	69649463	-1	protein_coding	Polr2a	0.259986	0.814157	43.921	7.83574	50.7519	8.89944
ENSMUSG00000005202	0	-3.07703	0	1	1	0	0	0	0	0	0	0	0	chr11	69505630	69508731	-1	protein_coding	Shbg	1	1	0	0	0	0
ENSMUSG00000005204	-0.0458501	5.55099	0.0559612	0.816072	1	40.6123	40.2226	40.742	62.1314	51.1163	62.3241	44.9436	38.1342	chr11	69563941	69572910	-1	protein_coding	Senp3	0.816072	1	46.9649	9.641	48.4673	12.474
ENSMUSG00000005220	0.681137	-1.97003	0.658876	0.429156	1	0.254193	0.159547	0.0702427	0.188614	0.182413	0.128426	0.0445705	0.135882	chr5	72457368	72661816	-1	protein_coding	Corin	0.429156	1	0.171002	0.066417	0.10296	0.0507036
ENSMUSG00000005225	-0.280244	3.88543	2.72138	0.118977	0.673916	16.6507	17.4301	12.2919	11.7686	10.4533	15.4628	14.874	19.6011	chr6	54572096	54622824	1	protein_coding	Plekha8	0.118977	0.673916	13.7189	3.11741	16.6459	2.57609
ENSMUSG00000005232	0	-3.07703	0	1	1	0	0	0	0	0	0	0	0	chr2	69041417	69058185	1	protein_coding	G6pc2	1	1	0	0	0	0
ENSMUSG00000005233	0.163862	-1.40264	0.0708088	0.793644	1	0.24693	0.136068	0.132311	0.581028	0.289872	0.193331	0.362856	0.154814	chr2	69024239	69036538	-1	protein_coding	Spc25	0.793644	1	0.277242	0.183235	0.237	0.110683
ENSMUSG00000005237	-2.15256	-1.57132	4.22378	0.056984	0.453896	0.156615	0.0270353	0.872087	0.0610617	0	0.756603	0.630228	0.0910651	chr11	69311635	69439936	-1	protein_coding	Dnah2	0.056984	0.453896	0.22336	0.367449	0.492632	0.353461
ENSMUSG00000005251	0.568892	1.10711	1.01301	0.329524	0.955744	4.07714	1.71468	2.0302	3.30893	0.462853	1.48214	1.36357	1.85628	chr16	97543133	97564987	-1	protein_coding	Ripk4	0.329524	0.955744	2.31876	1.41111	1.56733	0.257167
ENSMUSG00000005262	0.117352	6.06152	0.429914	0.521574	1	61.6823	75.012	76.6169	81.1563	51.0213	67.3822	62.1614	61.6009	chr16	18630529	18654011	1	protein_coding	Ufd1	0.521574	1	69.0978	12.4366	63.7148	3.18834
ENSMUSG00000005267	0.56847	0.618163	1.7891	0.20019	0.788106	1.65477	1.91421	1.70549	1.41634	1.50374	0.89605	1.36905	1.04192	chr11	62591182	62622731	-1	protein_coding	Zfp287	0.20019	0.788106	1.63891	0.192539	1.10234	0.242219
ENSMUSG00000005268	1.1574	0.728862	5.71862	0.0297549	0.307471	2.37825	1.55877	1.37469	2.32085	1.97036	0.461657	0.882837	1.21946	chr15	10177324	10349266	1	protein_coding	Prlr	0.0297549	0.307471	1.92058	0.447509	0.854651	0.379687
ENSMUSG00000005299	0.589608	9.03152	4.95828	0.0410572	0.374082	547.697	799.332	698.672	691.942	298.698	478.069	443.48	288.934	chr5	33897017	33940161	-1	protein_coding	Letm1	0.0410572	0.374082	607.268	194.408	403.494	100.708
ENSMUSG00000005312	0.0403819	7.28216	0.039197	0.845613	1	137.636	191.277	176.413	177.198	108.579	169.488	152.209	139.921	chr13	58323970	58363467	-1	protein_coding	Ubqln1	0.845613	1	158.221	34.1756	153.873	14.8537
ENSMUSG00000005320	2.30803	-2.53565	1.8483	0.193288	0.788106	0.0632914	0	0	0.0464661	0.917791	0.0317457	0.0323424	0	chr13	55300453	55316572	1	protein_coding	Fgfr4	0.193288	0.788106	0.20551	0.399166	0.0213627	0.018503
ENSMUSG00000005338	-0.516813	2.04857	2.29181	0.150032	0.724109	2.03269	2.93291	4.08092	4.20018	3.96362	3.81565	6.11845	4.79229	chr1	173160825	173195261	-1	protein_coding	Cadm3	0.150032	0.724109	3.44206	0.935478	4.9088	1.15581
ENSMUSG00000005339	1.56607	-2.98668	1.63244	0.23306	0.788106	0	0	0.0700006	0	0	0	0	0	chr1	173048851	173054781	-1	protein_coding	Fcer1a	0.23306	0.788106	0.0140001	0.0313052	0	0
ENSMUSG00000005354	0.555526	8.42801	11.8727	0.0034253	0.0710469	376.881	366.708	442.986	350.822	397.765	275.096	258.684	256.233	chr15	77799247	77813206	-1	protein_coding	Txn2	0.0034253	0.0710469	387.032	35.6137	263.338	10.2567
ENSMUSG00000005355	0	-3.07703	0	1	1	0	0	0	0	0	0	0	0	chr10	78547825	78554128	-1	protein_coding	Casp14	1	1	0	0	0	0
ENSMUSG00000005357	-2.76005	-2.84326	2.97125	0.111236	0.653015	0	0	0	0	0	0.129039	0	0	chr10	78616330	78650599	1	protein_coding	Slc1a6	0.111236	0.653015	0	0	0.043013	0.0745007
ENSMUSG00000005360	-1.61858	6.05743	36.104	2.01899e-05	0.00193656	29.3237	40.0417	36.2904	48.5786	30.2196	60.7671	100.006	179.502	chr15	8663608	8740248	-1	protein_coding	Slc1a3	2.01899e-05	0.00193656	36.8908	7.88444	113.425	60.4942
ENSMUSG00000005362	-0.33373	4.52446	2.66516	0.122563	0.674043	17.958	25.4988	26.5984	23.9741	11.3646	28.8585	26.621	24.4233	chr6	106757162	106777038	-1	protein_coding	Crbn	0.122563	0.674043	21.0788	6.37359	26.6342	2.21764
ENSMUSG00000005364	-0.0649771	-2.36177	0.00251923	0.960606	1	0.0828854	0	0.186094	0.0817513	0	0	0.211409	0	chr6	106687318	106725998	-1	protein_coding	Il5ra	0.960606	1	0.0701461	0.0767819	0.0704695	0.122057
ENSMUSG00000005370	-0.995231	3.3349	40.5706	1.04222e-05	0.00116388	7.73212	8.2644	7.20945	7.39348	5.81484	12.5162	15.7603	15.3675	chr17	88282490	88298320	1	protein_coding	Msh6	1.04222e-05	0.00116388	7.28286	0.913508	14.548	1.77051
ENSMUSG00000005371	-0.581778	5.49138	12.3611	0.00295826	0.0643025	36.7683	42.8145	38.7788	45.9406	27.1545	55.9376	59.9355	56.1473	chr17	88298287	88372719	-1	protein_coding	Fbxo11	0.00295826	0.0643025	38.2913	7.16863	57.3401	2.2501
ENSMUSG00000005373	-0.636126	8.62572	12.7642	0.00262681	0.0593573	263.724	301.808	322.613	319.171	433.449	545.662	455.113	529.126	chr5	135118744	135167236	1	protein_coding	Mlxipl	0.00262681	0.0593573	328.153	63.3321	509.967	48.2193
ENSMUSG00000005374	0.812721	4.54527	29.2509	6.30627e-05	0.00424464	29.2546	25.4271	29.4776	33.2835	25.46	16.9193	19.2689	12.6758	chr5	135178511	135194614	1	protein_coding	Tbl2	6.30627e-05	0.00424464	28.5806	3.28098	16.288	3.34156
ENSMUSG00000005378	0.222786	3.99565	2.45835	0.136938	0.705873	12.9326	17.7224	16.0118	19.3033	18.5265	14.2252	16.0664	13.0803	chr5	135081811	135093813	-1	protein_coding	Bud23	0.136938	0.705873	16.8993	2.53114	14.4573	1.50648
ENSMUSG00000005397	0.469237	6.41762	6.63604	0.0205879	0.242092	115.374	105.719	80.8928	78.2695	92.8817	68.5487	72.8519	63.6115	chr13	13612136	13686854	1	protein_coding	Nid1	0.0205879	0.242092	94.6273	15.9116	68.3374	4.62381
ENSMUSG00000005410	0.208542	1.21086	0.211184	0.652174	1	3.54282	1.91727	2.14055	1.53809	2.62479	1.35704	1.91585	2.81108	chr8	75836197	75855067	1	protein_coding	Mcm5	0.652174	1	2.35271	0.772757	2.02799	0.733478
ENSMUSG00000005413	0.343288	3.13258	3.11133	0.0972979	0.605232	12.1106	8.63742	8.60683	10.6199	6.93168	8.03477	7.43164	6.73507	chr8	75820249	75827217	1	protein_coding	Hmox1	0.0972979	0.605232	9.3813	2.00855	7.4005	0.650409
ENSMUSG00000005417	0.524532	8.35301	11.3605	0.0040073	0.0789913	362.755	367.155	369.455	348.742	388.047	249.105	252.538	264.215	chr11	59552131	59671686	1	protein_coding	Mprip	0.0040073	0.0789913	367.231	14.1433	255.286	7.92129
ENSMUSG00000005442	-0.173512	6.03053	0.8877	0.360449	1	54.5076	68.4118	49.0867	64.6502	77.505	81.0926	72.3462	58.913	chr7	24967129	24993584	1	protein_coding	Cic	0.360449	1	62.8323	11.2691	70.784	11.172
ENSMUSG00000005447	0.638357	0.272887	1.95956	0.181112	0.788106	1.23212	0.976023	1.89543	0.683978	1.76164	0.833137	1.0542	0.618837	chr7	24994474	24997411	-1	protein_coding	Pafah1b3	0.181112	0.788106	1.30984	0.513861	0.835393	0.217692
ENSMUSG00000005465	-0.593528	0.0460005	1.8281	0.195609	0.788106	1.19759	0.833457	0.583843	0.717522	0.537218	0.574172	1.33539	1.62394	chr8	84756923	84769218	-1	protein_coding	Il27ra	0.195609	0.788106	0.773926	0.263809	1.17784	0.542331
ENSMUSG00000005469	0.354044	8.46569	3.92138	0.0655747	0.493876	352.589	418.862	377.733	472.816	301.097	320.006	303.737	279.093	chr8	84699622	84723072	1	protein_coding	Prkaca	0.0655747	0.493876	384.619	65.1934	300.945	20.5989
ENSMUSG00000005470	0.305001	1.68574	0.694688	0.41714	1	2.51743	2.89471	3.99507	3.59332	3.72765	3.05848	2.71963	2.34091	chr8	84682136	84696826	1	protein_coding	Asf1b	0.41714	1	3.34563	0.616098	2.70634	0.358967
ENSMUSG00000005474	1.56607	-2.98668	1.63244	0.23306	0.788106	0	0	0.0700006	0	0	0	0	0	chr5	136722000	136729948	1	protein_coding	Myl10	0.23306	0.788106	0.0140001	0.0313052	0	0
ENSMUSG00000005481	0.832042	4.25617	28.9568	6.64844e-05	0.00438273	22.9207	16.6134	24.8135	20.4431	27.1857	11.176	12.7123	13.8352	chr8	84441806	84453521	1	protein_coding	Ddx39a	6.64844e-05	0.00438273	22.3953	4.07163	12.5745	1.33493
ENSMUSG00000005483	-0.809147	4.67696	12.7531	0.00263534	0.0594454	18.9462	22.4213	19.581	24.1176	15.4508	55.7548	24.9457	25.1373	chr8	84334822	84339282	1	protein_coding	Dnajb1	0.00263534	0.0594454	20.1034	3.34459	35.2793	17.7326
ENSMUSG00000005493	0.234922	-0.494228	0.239963	0.631043	1	1.41365	0.294247	0.292859	0.714769	0.749977	0.620911	0.560171	0.457623	chr3	153562786	153611775	-1	protein_coding	Msh4	0.631043	1	0.693101	0.458852	0.546235	0.0825311
ENSMUSG00000005501	0.553158	5.21528	13.2054	0.0023114	0.0537662	35.9911	52.3435	43.542	36.0406	38.8071	28.3703	28.6994	27.4574	chr1	87872841	87936273	-1	protein_coding	Usp40	0.0023114	0.0537662	41.3449	6.87452	28.1757	0.643465
ENSMUSG00000005503	0	-3.07703	0	1	1	0	0	0	0	0	0	0	0	chr6	52290483	52295363	1	protein_coding	Evx1	1	1	0	0	0	0
ENSMUSG00000005505	0.40739	4.01768	3.73511	0.0716246	0.517212	13.0712	23.6595	22.2074	18.544	12.2132	16.4573	13.86	10.3168	chr2	90735084	90741970	1	protein_coding	Kbtbd4	0.0716246	0.517212	17.9391	5.19109	13.5447	3.08235
ENSMUSG00000005506	0.329156	6.5519	3.60581	0.0762125	0.532821	100.737	109.944	104.655	109.587	82.7841	89.262	81.0201	72.2163	chr2	90770727	90849842	1	protein_coding	Celf1	0.0762125	0.532821	101.542	11.1526	80.8328	8.52438
ENSMUSG00000005510	-0.431178	8.27071	7.51739	0.014717	0.192771	271.867	242.733	280.176	267.741	301.178	389.437	357.444	356.327	chr2	90724978	90735171	-1	protein_coding	Ndufs3	0.014717	0.192771	272.739	21.1551	367.736	18.8022
ENSMUSG00000005514	0.335124	8.13095	2.85414	0.110999	0.652981	265.67	329.798	369.301	342.895	215.158	257.419	254.122	212.834	chr5	135698887	135764180	1	protein_coding	Por	0.110999	0.652981	304.564	62.8553	241.459	24.8439
ENSMUSG00000005533	0.29011	3.87013	1.82496	0.195973	0.788106	16.3626	13.1299	17.9287	11.2473	18.5998	8.15006	12.1795	17.4915	chr7	67602575	67883416	1	protein_coding	Igf1r	0.195973	0.788106	15.4537	3.16003	12.607	4.68539
ENSMUSG00000005534	0.454668	6.64157	4.84874	0.0430664	0.384088	102.897	139.038	112.77	128.365	72.7683	80.5624	83.0915	79.7341	chr8	3172061	3329617	-1	protein_coding	Insr	0.0430664	0.384088	111.168	25.5834	81.1293	1.74905
ENSMUSG00000005540	0.0625017	-1.26623	0.0115067	0.915941	1	0.132473	0.608768	0.25582	0.268741	0.132539	0.374004	0.129437	0.368358	chr8	3731737	3744175	-1	protein_coding	Fcer2a	0.915941	1	0.279668	0.195134	0.2906	0.1396
ENSMUSG00000005547	0	-3.07703	0	1	1	0	0	0	0	0	0	0	0	chr7	26534730	26542973	1	protein_coding	Cyp2a5	1	1	0	0	0	0
ENSMUSG00000005553	0	-3.07703	0	1	1	0	0	0	0	0	0	0	0	chr7	30411634	30424959	1	protein_coding	Atp4a	1	1	0	0	0	0
ENSMUSG00000005566	-0.323825	5.10426	2.0523	0.17169	0.779486	26.201	25.8129	28.4374	26.6255	54.4844	38.9902	32.413	48.8325	chr7	12733041	12764962	1	protein_coding	Trim28	0.17169	0.779486	32.3122	12.4353	40.0786	8.26364
ENSMUSG00000005575	0.434059	7.33264	5.63005	0.0308666	0.314418	180.718	151.098	174.919	150.966	219.652	133.024	125.761	130.795	chr7	12769047	12772202	-1	protein_coding	Ube2m	0.0308666	0.314418	175.471	28.1708	129.86	3.721
ENSMUSG00000005580	-0.559189	3.67685	4.47568	0.0508217	0.424047	9.61885	11.1045	14.5285	13.4763	4.88611	10.3628	17.0039	20.427	chr16	4105393	4238362	-1	protein_coding	Adcy9	0.0508217	0.424047	10.7229	3.79132	15.9313	5.1171
ENSMUSG00000005583	0.580901	3.82701	4.5801	0.0484979	0.412912	12.6346	16.0174	15.1326	9.29221	25.1141	6.3266	12.9114	12.0909	chr13	83652153	83815199	1	protein_coding	Mef2c	0.0484979	0.412912	15.6382	5.90518	10.443	3.5884
ENSMUSG00000005609	-0.291662	5.00559	4.74332	0.0451088	0.395506	31.4529	30.7945	28.5525	24.4232	32.2192	39.8379	35.0884	33.1709	chr7	110628158	110655584	1	protein_coding	Ctr9	0.0451088	0.395506	29.4885	3.14464	36.0324	3.43227
ENSMUSG00000005610	-0.00390791	9.0925	0.000595603	0.980839	1	504.423	644.723	535.697	582.114	451.312	578.872	569.307	487.326	chr7	110666957	110682237	-1	protein_coding	Eif4g2	0.980839	1	543.654	73.864	545.168	50.3209
ENSMUSG00000005611	-0.484871	2.99978	4.50611	0.0501315	0.420417	9.96614	6.09675	7.43641	5.50131	5.33346	10.1263	11.2065	7.44552	chr7	110467473	110581668	-1	protein_coding	Irag1	0.0501315	0.420417	6.86682	1.91957	9.59277	1.93641
ENSMUSG00000005615	0.0222283	6.23608	0.0129268	0.910928	1	70.6218	90.5338	83.9486	85.4542	49.8166	77.8267	74.8739	72.096	chr16	32249739	32293888	1	protein_coding	Pcyt1a	0.910928	1	76.075	16.4184	74.9322	2.86581
ENSMUSG00000005621	0.1286	4.94311	0.844738	0.372023	1	33.5212	27.8926	34.0951	32.5403	30.7204	34.558	28.2801	24.3067	chr7	80643429	80694912	1	protein_coding	Zfp592	0.372023	1	31.7539	2.51	29.0483	5.16865
ENSMUSG00000005625	0.208101	6.9328	1.46528	0.244095	0.788106	129.362	110.076	129.113	123.303	146.738	108.359	102.682	120.625	chr3	94940005	94949925	-1	protein_coding	Psmd4	0.244095	0.788106	127.718	13.2016	110.555	9.17087
ENSMUSG00000005628	1.57768	0.230921	2.90048	0.108367	0.647526	0.565327	0.251697	1.07002	0.211406	5.22927	0.199522	0.302368	0.998424	chr3	95031787	95036520	1	protein_coding	Tmod4	0.108367	0.647526	1.46554	2.13183	0.500105	0.43461
ENSMUSG00000005640	-2.76147	-2.84196	3.4387	0.089231	0.575154	0	0	0	0	0	0.0831074	0.0461196	0	chr3	87704258	87723408	1	protein_coding	Insrr	0.089231	0.575154	0	0	0.0430757	0.0416373
ENSMUSG00000005649	-2.31766	-2.91148	2.70447	0.126833	0.68419	0	0	0	0	0	0.043229	0	0.0463878	chr7	13132057	13142812	1	protein_coding	Cabp5	0.126833	0.68419	0	0	0.0298723	0.0259183
ENSMUSG00000005656	0.0038019	4.80906	0.000923019	0.976148	1	24.5828	28.4853	27.7358	29.4625	28.9732	30.3574	28.577	24.3736	chr12	54793134	54842488	-1	protein_coding	Snx6	0.976148	1	27.8479	1.93347	27.7694	3.07257
ENSMUSG00000005667	0.397555	2.05591	1.3715	0.259114	0.812214	4.53958	3.41036	3.19741	4.11002	5.89018	4.09478	2.57373	2.95105	chr6	83282673	83302890	-1	protein_coding	Mthfd2	0.259114	0.812214	4.22951	1.0729	3.20652	0.792049
ENSMUSG00000005672	-2.94875	3.14793	93.0209	5.6241e-08	3.73008e-05	3.51813	1.43331	2.51927	1.38844	4.04558	26.1637	18.814	13.4399	chr5	75735576	75817382	1	protein_coding	Kit	5.6241e-08	3.73008e-05	2.58095	1.20067	19.4726	6.38745
ENSMUSG00000005674	-0.38847	6.33265	5.24536	0.0362872	0.347862	71.9367	83.2903	68.1818	79.8557	60.8212	100.323	102.277	83.3351	chr1	171043580	171050083	-1	protein_coding	Tomm40l	0.0362872	0.347862	72.8171	9.01931	95.3119	10.4181
ENSMUSG00000005677	0.703936	-0.221348	2.00415	0.176503	0.788106	0.880675	0.437991	1.23613	0.562338	1.37415	0.690246	0.758432	0.177998	chr1	171041539	171048270	1	protein_coding	Nr1i3	0.176503	0.788106	0.898256	0.40793	0.542225	0.317268
ENSMUSG00000005681	0.192441	-0.0282874	0.200506	0.660462	1	0.936476	0.928734	0.491714	0.986646	1.28637	0.620299	0.556608	1.22919	chr1	171052623	171053948	1	protein_coding	Apoa2	0.660462	1	0.925988	0.283842	0.802034	0.3713
ENSMUSG00000005682	0.44468	5.42779	6.96924	0.0180986	0.222833	51.6617	39.5003	45.3857	38.9276	61.2015	34.991	32.4704	36.7924	chr10	128139204	128157227	1	protein_coding	Pan2	0.0180986	0.222833	47.3354	9.31216	34.7513	2.17097
ENSMUSG00000005683	-0.285134	10.8651	3.22285	0.0919913	0.58432	1676.31	1881.28	2042.28	1916.53	1180.96	2397.05	2215.97	1746.24	chr10	128173603	128198348	1	protein_coding	Cs	0.0919913	0.58432	1739.47	338.776	2119.76	335.906
ENSMUSG00000005686	-0.0357145	5.6084	0.0312983	0.86185	1	52.6647	53.0511	61.6528	45.2951	30.0043	51.7147	55.9258	41.6623	chr7	110367413	110411612	1	protein_coding	Ampd3	0.86185	1	48.5336	11.8682	49.7676	7.32837
ENSMUSG00000005687	-0.00994613	4.67733	0.00607681	0.938855	1	24.4967	22.6109	27.4908	26.9494	25.3468	25.7593	21.9839	28.9411	chr3	103078971	103086482	1	protein_coding	Bcas2	0.938855	1	25.3789	1.96007	25.5615	3.48281
ENSMUSG00000005696	-0.672692	-2.4358	0.293769	0.595465	1	0.114931	0	0	0.0647733	0.0852468	0.0270444	0.166491	0.0623165	chrX	41591330	41618207	1	protein_coding	Sh2d1a	0.595465	1	0.0529903	0.0515557	0.085284	0.072505
ENSMUSG00000005698	-0.0461247	4.99032	0.119327	0.734375	1	27.5719	32.9905	33.853	35.2632	27.0801	31.8749	31.0858	34.1942	chr8	106363200	106409554	1	protein_coding	Ctcf	0.734375	1	31.3517	3.76748	32.385	1.61579
ENSMUSG00000005699	-0.640392	2.69013	8.04975	0.0121085	0.168024	6.37048	5.84372	5.13896	4.5785	4.25113	7.83403	7.08749	9.46513	chr8	106427780	106430128	1	protein_coding	Pard6a	0.0121085	0.168024	5.23656	0.875791	8.12888	1.21593
ENSMUSG00000005705	0.16368	-1.39208	0.0893316	0.768969	1	0.245572	0.502006	0.135395	0.254374	0.283862	0.250822	0.222	0.272627	chr8	106293330	106364025	-1	protein_coding	Agrp	0.768969	1	0.284242	0.134131	0.248483	0.0253944
ENSMUSG00000005716	5.96246	4.27999	9.86238	0.00647222	0.109655	1.6792	0	8.70867	0	133.334	0	0	1.37205	chr15	78075314	78090600	-1	protein_coding	Pvalb	0.00647222	0.109655	28.7444	58.5779	0.45735	0.792153
ENSMUSG00000005718	-1.68762	1.58478	12.6317	0.00273089	0.0607938	2.31524	1.1228	0.951276	0.936361	2.43163	2.7704	4.14254	7.94858	chr16	4362525	4377718	-1	protein_coding	Tfap4	0.00273089	0.0607938	1.55146	0.755046	4.95384	2.68273
ENSMUSG00000005732	0.193273	4.78567	2.79807	0.114288	0.664052	29.7855	29.4804	27.3258	28.9298	28.4628	26.9581	23.8807	24.7053	chr16	18057648	18066596	-1	protein_coding	Ranbp1	0.114288	0.664052	28.7968	0.966664	25.1814	1.59297
ENSMUSG00000005763	-2.34489	0.820136	13.8894	0.00190371	0.0469538	1.02743	0.0732327	0.188487	1.02883	0.860811	1.85348	3.40322	4.38866	chr1	165616250	165704846	1	protein_coding	Cd247	0.00190371	0.0469538	0.635758	0.46772	3.21512	1.27802
ENSMUSG00000005774	-0.457027	2.57825	2.14346	0.163017	0.754077	7.58906	4.35487	6.6552	4.17809	3.81398	5.49078	10.9863	5.41252	chr3	94861386	94868872	1	protein_coding	Rfx5	0.163017	0.754077	5.31824	1.69077	7.29654	3.19569
ENSMUSG00000005779	0.306338	6.91168	2.83753	0.111961	0.654873	136.201	103.41	134.104	118.406	154.042	101.686	97.9676	113.838	chr3	94791404	94794272	-1	protein_coding	Psmb4	0.111961	0.654873	129.232	19.1821	104.497	8.30034
ENSMUSG00000005800	0.0240019	-2.75615	0.000326188	0.985819	1	0.0842818	0	0	0.0628922	0	0.04275	0.0448759	0	chr9	7558457	7568486	1	protein_coding	Mmp8	0.985819	1	0.0294348	0.0410086	0.0292086	0.0253177
ENSMUSG00000005802	0.0465815	3.44297	0.0975962	0.758866	1	11.2391	12.3516	10.3745	11.0128	9.29718	8.99023	10.9418	11.6227	chr2	122523153	122544583	-1	protein_coding	Slc30a4	0.758866	1	10.855	1.12583	10.5182	1.36639
ENSMUSG00000005803	-1.52986	5.28194	57.2357	1.32237e-06	0.000282027	17.0462	33.776	21.5727	25.9626	16.0608	61.9299	63.059	73.1879	chr2	122607157	122651489	1	protein_coding	Sqor	1.32237e-06	0.000282027	22.8837	7.25378	66.0589	6.19967
ENSMUSG00000005804	-0.158617	4.69166	0.940872	0.346838	0.990119	19.3244	29.1404	30.8217	26.5125	18.6568	27.4044	29.1453	26.8669	chr2	122580423	122591395	1	protein_coding	Bloc1s6	0.346838	0.990119	24.8912	5.60608	27.8055	1.191
ENSMUSG00000005813	0.472688	5.2074	6.91718	0.0184637	0.225196	41.0254	38.6994	48.947	48.5496	28.7718	26.8193	26.7215	35.5981	chr3	138164717	138195276	-1	protein_coding	Metap1	0.0184637	0.225196	41.1986	8.28818	29.713	5.0969
ENSMUSG00000005823	0.1174	5.87587	0.582308	0.456782	1	60.928	61.7614	65.2565	62.9721	50.2181	52.561	58.9895	55.05	chr17	57541635	57555446	-1	protein_coding	Gpr108	0.456782	1	60.2272	5.82784	55.5335	3.24139
ENSMUSG00000005824	-0.823223	-1.74511	0.768479	0.393973	1	0	0.0864362	0.134722	0.372177	0	0.042817	0.3937	0.271589	chr17	57496492	57501177	-1	protein_coding	Tnfsf14	0.393973	1	0.118667	0.153075	0.236035	0.178123
ENSMUSG00000005836	0.434303	0.233077	0.583236	0.45643	1	0.472945	0.909154	2.5924	0.497816	2.16096	1.19335	0.650519	0.888149	chr18	11052064	11085635	1	protein_coding	Gata6	0.45643	1	1.32665	0.985936	0.910673	0.272116
ENSMUSG00000005846	0.0203763	5.08647	0.0215157	0.885259	1	33.4529	38.3687	37.6239	32.9673	27.6668	31.149	34.0959	35.4126	chr16	11010834	11021195	-1	protein_coding	Rsl1d1	0.885259	1	34.0159	4.29222	33.5525	2.18315
ENSMUSG00000005864	3.22871	-2.75533	2.73091	0.118382	0.673916	0	0	0	0.679095	0	0.0119194	0	0	chrX	71035455	71053824	1	protein_coding	Cnga2	0.118382	0.673916	0.135819	0.303701	0.00397313	0.00688166
ENSMUSG00000005871	0.164147	4.85445	1.79059	0.200013	0.788106	28.7665	30	31.5739	31.6695	27.9549	28.0351	28.4992	23.7886	chr18	34353977	34455605	1	protein_coding	Apc	0.200013	0.788106	29.993	1.65591	26.7743	2.5961
ENSMUSG00000005873	-0.125685	7.97948	0.323204	0.577773	1	242.78	161.144	207.481	261.603	355.007	271.919	245.876	285.56	chr18	34477938	34507123	-1	protein_coding	Reep5	0.577773	1	245.603	72.1454	267.785	20.1625
ENSMUSG00000005881	-0.0590496	5.55719	0.0940479	0.763144	1	43.7903	34.1352	42.3086	45.9117	68.3627	49.006	44.6059	52.5225	chr2	155849965	155860199	1	protein_coding	Ergic3	0.763144	1	46.9017	12.7996	48.7115	3.96654
ENSMUSG00000005882	-0.404027	7.07039	2.86817	0.110195	0.650204	96.1686	145.081	155.547	144.684	74.8439	189.087	171.903	128.387	chr2	155688814	155772230	-1	protein_coding	Uqcc1	0.110195	0.650204	123.265	35.5516	163.126	31.2871
ENSMUSG00000005883	2.79018	-2.81699	3.22395	0.094784	0.594216	0	0	0.0890112	0	0.142879	0	0	0	chr2	172819493	172835369	1	protein_coding	Spo11	0.094784	0.594216	0.0463781	0.0663001	0	0
ENSMUSG00000005886	-0.18928	4.34818	1.50416	0.238203	0.788106	18.8437	24.234	20.6956	18.8058	13.7612	19.1602	23.4798	23.344	chr1	13209329	13444307	-1	protein_coding	Ncoa2	0.238203	0.788106	19.2681	3.78873	21.9947	2.45569
ENSMUSG00000005891	0	-3.07703	0	1	1	0	0	0	0	0	0	0	0	chr13	28200195	28207542	1	protein_coding	Prl4a1	1	1	0	0	0	0
ENSMUSG00000005892	-1.62966	-2.69663	1.45035	0.246407	0.788106	0	0	0	0.0619011	0	0.04271	0.089183	0.046055	chr6	92219042	92221631	-1	protein_coding	Trh	0.246407	0.788106	0.0123802	0.027683	0.059316	0.0259196
ENSMUSG00000005893	0.52847	3.04251	5.8901	0.0277315	0.293591	12.3932	7.30548	7.95105	7.96785	10.658	5.3037	6.17627	7.68417	chr6	92068371	92151275	1	protein_coding	Nr2c2	0.0277315	0.293591	9.25511	2.17798	6.38805	1.20428
ENSMUSG00000005897	0.219546	3.54235	1.85796	0.192191	0.788106	13.1228	13.1734	13.0522	13.1793	8.45428	9.70412	11.4029	10.3592	chr10	93983885	94033073	1	protein_coding	Nr2c1	0.192191	0.788106	12.1964	2.09253	10.4887	0.856746
ENSMUSG00000005899	-0.227924	4.4354	2.09599	0.167463	0.767079	18.0186	21.2107	26.9943	19.2349	16.8093	28.7607	22.0247	21.1334	chr16	17437218	17462692	1	protein_coding	Smpd4	0.167463	0.767079	20.4536	4.00153	23.9729	4.17022
ENSMUSG00000005907	-0.0127604	4.37308	0.00510144	0.943967	1	30.3786	20.37	17.6473	20.809	14.832	22.1357	18.7079	21.8548	chr5	3646066	3687232	1	protein_coding	Pex1	0.943967	1	20.8074	5.86282	20.8995	1.90316
ENSMUSG00000005917	1.5633	-2.98336	1.66407	0.220844	0.788106	0	0	0	0.0661156	0	0	0	0	chr11	21944764	21952897	-1	protein_coding	Otx1	0.220844	0.788106	0.0132231	0.0295678	0	0
ENSMUSG00000005936	-0.295336	5.53812	4.60553	0.0479508	0.409903	41.5193	39.5912	46.1406	44.0424	42.4694	50.2967	49.9425	57.1747	chr17	29170924	29188523	1	protein_coding	Kctd20	0.0479508	0.409903	42.7526	2.48686	52.4713	4.07711
ENSMUSG00000005947	0.520033	1.33196	1.64383	0.218508	0.788106	3.12155	2.25652	3.00628	2.93481	2.30637	1.95174	2.20965	1.53647	chr11	72981409	73038272	1	protein_coding	Itgae	0.218508	0.788106	2.7251	0.410827	1.89929	0.339641
ENSMUSG00000005949	-0.0632831	3.73961	0.171453	0.684455	1	10.6718	11.0931	15.7784	14.623	13.1121	15.6889	13.0752	12.2302	chr11	73074422	73089868	-1	protein_coding	Ctns	0.684455	1	13.0557	2.2027	13.6648	1.80314
ENSMUSG00000005950	-0.472151	6.10233	6.70956	0.0200065	0.237463	50.1227	58.4656	57.1075	67.3572	68.2921	102.061	84.5949	64.1594	chr11	73051247	73063511	1	protein_coding	P2rx5	0.0200065	0.237463	60.269	7.59618	83.6051	18.9702
ENSMUSG00000005951	-0.0503561	4.28938	0.127989	0.725315	1	15.8269	16.112	18.9266	23.9889	20.7925	19.0173	20.1094	20.3993	chr11	73090286	73115337	1	protein_coding	Shpk	0.725315	1	19.1294	3.40709	19.842	0.728753
ENSMUSG00000005952	-1.54033	0.16552	13.4941	0.00212833	0.0505455	0.310352	0.623033	0.986705	0.598794	0.687861	2.1062	2.10802	1.48706	chr11	73125118	73152068	1	protein_coding	Trpv1	0.00212833	0.0505455	0.641349	0.241422	1.90043	0.357985
ENSMUSG00000005958	0.28825	0.487612	0.378775	0.547125	1	1.66754	0.625267	1.69452	1.09262	1.91589	1.03024	1.47722	0.881879	chr16	21023505	21042055	1	protein_coding	Ephb3	0.547125	1	1.39917	0.52895	1.12978	0.309903
ENSMUSG00000005968	0.0538779	-1.55882	0.00346966	0.953776	1	0.06377	0.418629	0.384647	0.0803987	0	0	0.195002	0.989726	chr3	94520064	94566179	-1	protein_coding	Tuft1	0.953776	1	0.189489	0.196344	0.39491	0.524273
ENSMUSG00000005973	-0.340701	3.44827	4.42422	0.0520147	0.430693	11.3268	10.4883	7.15646	10.0474	10.0445	10.8688	12.5098	13.8568	chr2	105216636	105229664	-1	protein_coding	Rcn1	0.0520147	0.430693	9.81269	1.57427	12.4118	1.49639
ENSMUSG00000005980	0.713874	0.955467	2.52319	0.13222	0.693992	1.56538	2.31681	2.25476	2.84592	1.90666	0.918171	1.4173	1.65559	chr16	3854806	3857888	1	protein_coding	Dnase1	0.13222	0.693992	2.17791	0.479637	1.33035	0.376319
ENSMUSG00000005981	-0.714517	7.67661	13.5263	0.00210894	0.0502329	164.449	182.695	183.317	190.934	109.677	266.739	290.512	261.15	chr16	3857835	3895691	-1	protein_coding	Trap1	0.00210894	0.0502329	166.215	33.0711	272.8	15.5913
ENSMUSG00000005982	-0.324659	5.60039	4.24505	0.0564311	0.451045	40.8109	47.3106	50.1911	49.4455	34.663	57.7414	57.9555	51.511	chr16	3690239	3722634	1	protein_coding	Naa60	0.0564311	0.451045	44.4842	6.61667	55.736	3.6605
ENSMUSG00000005983	0.829411	1.368	3.33212	0.0871234	0.574916	3.06379	3.20537	3.17745	1.47434	3.93822	2.23717	1.52205	1.22622	chr16	3713043	3726553	-1	protein_coding	1700037C18Rik	0.0871234	0.574916	2.97183	0.905766	1.66181	0.519762
ENSMUSG00000005986	-0.690206	-0.410559	1.77905	0.201393	0.788106	0.258108	1.33565	0.554563	0.636345	0.238133	0.603131	0.453668	1.44961	chr19	4320208	4333165	-1	protein_coding	Ankrd13d	0.201393	0.788106	0.604559	0.445055	0.83547	0.537087
ENSMUSG00000005994	-1.552	-2.99439	1.47826	0.248177	0.788106	0	0	0	0	0	0.043013	0	0	chr4	80752360	80769956	1	protein_coding	Tyrp1	0.248177	0.788106	0	0	0.0143377	0.0248336
ENSMUSG00000006005	-0.181894	5.73132	1.22785	0.284601	0.865419	49.2085	48.6417	49.3715	60.4851	45.5113	49.7382	52.8477	69.8584	chr1	150268589	150325686	1	protein_coding	Tpr	0.284601	0.865419	50.6436	5.72017	57.4814	10.831
ENSMUSG00000006007	0	-3.07703	0	1	1	0	0	0	0	0	0	0	0	chr1	150195168	150209657	1	protein_coding	Pdc	1	1	0	0	0	0
ENSMUSG00000006010	-0.302732	5.17147	2.97757	0.104153	0.633291	27.0772	40.0353	42.812	32.5165	24.0823	41.5229	40.3044	41.4667	chr1	150237056	150268831	-1	protein_coding	Odr4	0.104153	0.633291	33.3047	8.06451	41.098	0.687867
ENSMUSG00000006014	-0.858374	2.05733	5.75167	0.029352	0.304639	3.63451	2.65067	1.6301	4.4296	2.98472	5.75602	4.07322	6.83065	chr1	150325163	150341916	-1	protein_coding	Prg4	0.029352	0.304639	3.06592	1.05161	5.55329	1.38985
ENSMUSG00000006019	-0.17297	4.15082	2.24176	0.154265	0.727894	15.9526	16.5527	17.6701	17.6192	15.773	17.1887	18.5331	20.8915	chr7	15931072	15955962	-1	protein_coding	Dhx34	0.154265	0.727894	16.7135	0.897898	18.8711	1.8744
ENSMUSG00000006021	-0.22868	4.07549	1.70378	0.210698	0.788106	17.8448	10.0725	15.1603	15.4525	20.5101	18.1824	20.6783	16.5603	chr7	15853820	15861441	1	protein_coding	Kptn	0.210698	0.788106	15.8081	3.86329	18.4737	2.0744
ENSMUSG00000006024	-0.262225	6.72234	2.22538	0.155682	0.731788	98.5422	91.527	115.386	108.815	79.3371	110.85	125.9	118.491	chr7	15832383	15851900	1	protein_coding	Napa	0.155682	0.731788	98.7216	14.2052	118.414	7.52513
ENSMUSG00000006050	-0.196129	4.84164	1.59292	0.225434	0.788106	22.4702	23.6336	31.5808	25.5047	32.5324	28.1375	27.9853	37.1269	chr18	36799734	36803868	-1	protein_coding	Sra1	0.225434	0.788106	27.1443	4.62532	31.0833	5.2345
ENSMUSG00000006056	0	-3.07703	0	1	1	0	0	0	0	0	0	0	0	chr11	95990152	96002790	-1	protein_coding	Calcoco2	1	1	0	0	0	0
ENSMUSG00000006057	1.42644	3.16389	12.0589	0.00323795	0.0685464	8.21398	6.36334	10.8581	8.16308	27.0351	2.79735	4.05609	6.62936	chr11	95959678	95966496	-1	protein_coding	Atp5g1	0.00323795	0.0685464	12.1267	8.48682	4.49427	1.95322
ENSMUSG00000006058	0.184383	5.12081	1.45177	0.246185	0.788106	35.0721	33.0966	32.6484	33.1454	46.9069	30.9722	28.5561	35.8906	chr11	95925711	95938256	1	protein_coding	Snf8	0.246185	0.788106	36.1739	6.0721	31.8063	3.73768
ENSMUSG00000006095	0.134856	4.66449	0.505945	0.487389	1	29.4383	17.2105	23.3391	25.1613	36.6541	22.7867	21.2667	27.6726	chr7	29923556	29931697	-1	protein_coding	Tbcb	0.487389	1	26.3607	7.24086	23.9087	3.3471
ENSMUSG00000006127	-0.66145	4.57345	30.834	4.77376e-05	0.00349422	19.9322	17.2368	20.3683	21.0781	19.5272	27.5601	33.207	32.4183	chr11	75521814	75539697	1	protein_coding	Inpp5k	4.77376e-05	0.00349422	19.6285	1.45529	31.0618	3.0581
ENSMUSG00000006134	0.0804973	4.73567	0.218311	0.646783	1	22.9219	34.6251	30.2992	29.5186	18.2552	27.2459	25.1944	24.6561	chr16	17269851	17305298	1	protein_coding	Crkl	0.646783	1	27.124	6.48835	25.6988	1.36661
ENSMUSG00000006143	-0.0810802	-2.90765	0.00162189	0.98523	1	0	0	0	0.0617128	0	0	0	0.0459079	chr5	136083346	136093180	1	protein_coding	Upk3bl	0.98523	1	0.0123426	0.0275988	0.0153026	0.0265049
ENSMUSG00000006154	-1.02624	1.69136	1.7128	0.209555	0.788106	5.01024	0.145736	1.235	0.875371	3.51456	2.3482	8.84372	1.42893	chr7	4463673	4483486	1	protein_coding	Eps8l1	0.209555	0.788106	2.15618	2.03235	4.20695	4.04178
ENSMUSG00000006169	-0.175315	4.97642	1.34189	0.264109	0.823252	31.9198	34.8495	30.6473	31.4091	21.2123	35.9711	33.201	32.5525	chr11	45742791	45801452	1	protein_coding	Clint1	0.264109	0.823252	30.0076	5.16794	33.9082	1.81571
ENSMUSG00000006179	0	-3.07703	0	1	1	0	0	0	0	0	0	0	0	chr13	22186343	22193912	-1	protein_coding	Prss16	1	1	0	0	0	0
ENSMUSG00000006191	-0.247424	3.10333	1.48269	0.241433	0.788106	7.66177	9.50534	8.00993	8.77293	5.64379	10.0951	7.09738	11.0616	chr13	29375729	30039657	-1	protein_coding	Cdkal1	0.241433	0.788106	7.91875	1.45745	9.41805	2.06704
ENSMUSG00000006200	0	-3.07703	0	1	1	0	0	0	0	0	0	0	0	chrX	36915787	36918734	1	protein_coding	Rhox6	1	1	0	0	0	0
ENSMUSG00000006204	0	-3.07703	0	1	1	0	0	0	0	0	0	0	0	chr7	130776131	130908180	1	protein_coding	Cdcp3	1	1	0	0	0	0
ENSMUSG00000006205	-1.07359	4.57327	46.9196	4.44394e-06	0.00062775	18.5442	14.1244	13.4607	15.5679	22.4508	30.8444	38.3728	36.4463	chr7	130537841	130587390	1	protein_coding	Htra1	4.44394e-06	0.00062775	16.8296	3.70123	35.2212	3.91089
ENSMUSG00000006215	0.450334	3.96303	5.7796	0.0290165	0.302195	16.4554	15.3123	14.6504	14.9343	26.7965	12.3521	11.1364	14.9446	chr4	141171965	141195241	1	protein_coding	Zbtb17	0.0290165	0.302195	17.6298	5.17015	12.811	1.94517
ENSMUSG00000006216	1.68691	-2.98305	1.67707	0.23306	0.788106	0	0	0	0	0.0908409	0	0	0	chr4	141131664	141143325	-1	protein_coding	Clcnkb	0.23306	0.788106	0.0181682	0.0406253	0	0
ENSMUSG00000006218	4.19407	4.22662	110.586	1.72752e-08	1.70821e-05	34.3137	37.5715	28.6124	23.1355	24.6171	3.21981	1.19647	0.383728	chr4	141095531	141111486	1	protein_coding	Fam131c	1.72752e-08	1.70821e-05	29.65	6.19165	1.6	1.46047
ENSMUSG00000006219	1.07403	3.74151	30.6296	4.94571e-05	0.00356267	19.4027	15.4445	13.6831	15.0593	20.3392	10.5647	5.68257	7.58301	chr4	141303373	141333407	-1	protein_coding	Fblim1	4.94571e-05	0.00356267	16.7858	2.9104	7.94344	2.46095
ENSMUSG00000006221	4.08373	2.98398	12.974	0.00247107	0.0566565	3.55504	1.01689	4.09198	1.28974	49.2418	0.514609	0.619054	0.916205	chr4	141148090	141152622	1	protein_coding	Hspb7	0.00247107	0.0566565	11.8391	20.9524	0.683289	0.208361
ENSMUSG00000006235	-0.296914	1.60794	0.520795	0.481169	1	1.99809	2.28646	2.18738	3.17902	3.60525	2.30517	2.49981	4.97152	chr9	21870193	21874802	-1	protein_coding	Epor	0.481169	1	2.65124	0.700629	3.25883	1.48642
ENSMUSG00000006241	-0.196892	2.24035	0.433832	0.519708	1	5.37783	3.18384	5.04503	5.1164	3.15891	4.84297	5.2209	5.00588	chr9	21838767	21847168	1	protein_coding	Ccdc159	0.519708	1	4.3764	1.10702	5.02325	0.189561
ENSMUSG00000006262	1.43024	6.47754	29.1431	6.42926e-05	0.0042883	97.6731	155.709	148.804	117.366	62.4237	46.6707	46.5497	36.3506	chr5	88868714	88912079	1	protein_coding	Mob1b	6.42926e-05	0.0042883	116.395	38.2761	43.1903	5.92369
ENSMUSG00000006269	0	-3.07703	0	1	1	0	0	0	0	0	0	0	0	chr6	83719972	83735837	1	protein_coding	Atp6v1b1	1	1	0	0	0	0
ENSMUSG00000006270	0	-3.07703	0	1	1	0	0	0	0	0	0	0	0	chr19	59154619	59158488	-1	protein_coding	Vax1	1	1	0	0	0	0
ENSMUSG00000006273	-0.290122	6.58682	2.24922	0.153625	0.726388	78.0053	94.0448	106.609	104.211	62.2389	107.839	109.576	109.259	chr8	69541298	69566363	1	protein_coding	Atp6v1b2	0.153625	0.726388	89.0219	18.7347	108.892	0.924961
ENSMUSG00000006276	-0.572252	5.02183	20.2975	0.000380693	0.0150971	29.0162	26.6773	24.9254	29.6048	27.3783	36.6531	40.7673	45.3538	chr8	73094843	73175304	-1	protein_coding	Eps15l1	0.000380693	0.0150971	27.5204	1.87399	40.9247	4.35249
ENSMUSG00000006281	0.187569	5.36309	0.645732	0.433704	1	45.4071	30.0811	30.989	54.6323	58.6149	27.7172	48.3287	39.2091	chr14	51061516	51108017	-1	protein_coding	Tep1	0.433704	1	43.9449	13.1494	38.4183	10.3285
ENSMUSG00000006288	0.150071	3.8902	1.27862	0.275222	0.846173	16.3449	15.2288	14.859	15.1402	14.5699	12.1946	12.3121	16.7019	chr14	51002872	51022976	-1	protein_coding	Ttc5	0.275222	0.846173	15.2285	0.675347	13.7362	2.56903
ENSMUSG00000006289	-0.521708	4.7279	18.1046	0.000635994	0.0216449	24.8653	21.2329	20.3072	23.437	23.9302	33.9436	29.1332	34.8634	chr14	51143935	51162350	-1	protein_coding	Osgep	0.000635994	0.0216449	22.7545	1.91102	32.6467	3.07734
ENSMUSG00000006299	-0.189349	6.7501	1.38497	0.256882	0.807624	97.5809	100.403	96.8668	112.839	102.791	115.563	111.726	121.974	chr1	74318999	74323897	-1	protein_coding	Aamp	0.256882	0.807624	102.096	6.45152	116.421	5.17744
ENSMUSG00000006301	-0.0999563	5.83571	0.456634	0.509085	1	52.869	51.4995	54.6038	58.4317	59.1628	57.5483	55.1289	65.1833	chr1	74327406	74344781	-1	protein_coding	Tmbim1	0.509085	1	55.3134	3.37513	59.2868	5.24784
ENSMUSG00000006304	-0.00346361	6.30715	0.000479103	0.982814	1	81.6072	84.0347	69.6151	83.3376	76.1155	82.63	79.4856	75.2766	chr1	74275243	74307368	1	protein_coding	Arpc2	0.982814	1	78.942	6.06919	79.1307	3.68952
ENSMUSG00000006307	-0.104146	5.5004	0.500041	0.4899	1	43.882	37.8332	40.2077	44.7295	52.9456	47.413	46.1736	47.9289	chr7	30268283	30288151	-1	protein_coding	Kmt2b	0.4899	1	43.9196	5.76516	47.1719	0.902149
ENSMUSG00000006310	-0.0608811	0.166041	0.01921	0.891537	1	0.954556	1.04859	1.48146	0.94083	0.445931	1.14035	0.654	1.27233	chr7	30289106	30298334	-1	protein_coding	Zbtb32	0.891537	1	0.974273	0.368582	1.02223	0.32565
ENSMUSG00000006311	0	-3.07703	0	1	1	0	0	0	0	0	0	0	0	chr7	30333041	30335277	-1	protein_coding	Etv2	1	1	0	0	0	0
ENSMUSG00000006313	1.08377	-0.526533	6.31575	0.0233585	0.263122	0.822724	0.692385	0.808535	0.555875	0.932551	0.381108	0.534135	0.137047	chr7	30302517	30312272	-1	protein_coding	Upk1a	0.0233585	0.263122	0.762414	0.143416	0.350764	0.200276
ENSMUSG00000006315	0.702612	6.78757	13.9382	0.00187789	0.0465068	126.853	105.059	127.613	115.777	164.585	84.9919	75.4361	75.443	chr7	30427126	30428965	-1	protein_coding	Tmem147	0.00187789	0.0465068	127.977	22.4478	78.6237	5.51504
ENSMUSG00000006333	0.0270415	7.7587	0.0186651	0.893077	1	233.219	186.268	205.015	182.95	274.999	185.859	187.825	263.659	chr7	3706992	3709896	1	protein_coding	Rps9	0.893077	1	216.49	38.3183	212.448	44.3611
ENSMUSG00000006335	-0.0550609	3.71581	0.0930374	0.764378	1	9.4926	11.0529	13.6882	11.4598	18.7496	13.8423	13.1145	13.0379	chr7	3623323	3632928	-1	protein_coding	Tfpt	0.764378	1	12.8886	3.6033	13.3315	0.443969
ENSMUSG00000006342	0.755236	0.900765	2.94434	0.105945	0.639201	2.11648	1.87341	2.14752	2.10241	2.25567	1.18572	1.67809	0.85627	chr10	75472540	75479842	-1	protein_coding	Susd2	0.105945	0.639201	2.0991	0.139736	1.24003	0.413592
ENSMUSG00000006344	-0.0903375	2.20914	0.0973357	0.759177	1	4.7098	3.78	3.31882	4.99823	5.08086	4.18021	4.81651	4.98259	chr10	75425174	75453034	1	protein_coding	Ggt5	0.759177	1	4.37754	0.785534	4.65977	0.423534
ENSMUSG00000006345	1.32466	-2.90904	0.558784	0.608036	1	0	0	0	0.191685	0	0	0.0145804	0	chr10	75397438	75422034	1	protein_coding	Ggt1	0.608036	1	0.0383371	0.0857244	0.00486014	0.00841801
ENSMUSG00000006356	0.694948	5.72089	9.17272	0.00816114	0.12839	67.5237	49.5533	53.6758	39.4255	93.0072	38.4329	35.6918	38.1423	chr12	113103856	113109126	1	protein_coding	Crip2	0.00816114	0.12839	60.6371	20.7153	37.4223	1.50568
ENSMUSG00000006360	1.03531	4.01094	18.3355	0.000601533	0.0207842	16.9126	18.7118	16.565	13.0041	34.6319	8.73891	10.2626	10.0424	chr12	113109936	113117499	1	protein_coding	Crip1	0.000601533	0.0207842	19.9651	8.45604	9.6813	0.823532
ENSMUSG00000006362	0.757985	5.32795	17.521	0.000733484	0.0238579	42.4014	58.5212	43.8263	49.7883	46.0529	36.7872	27.1864	21.3607	chr8	123351880	123425848	-1	protein_coding	Cbfa2t3	0.000733484	0.0238579	48.118	6.44937	28.4448	7.78984
ENSMUSG00000006369	-0.419662	1.10783	0.66691	0.426413	1	2.62543	1.3013	1.53157	1.30031	2.20326	2.66985	3.72194	0.791613	chr15	85090150	85170736	1	protein_coding	Fbln1	0.426413	1	1.79238	0.594582	2.39447	1.48445
ENSMUSG00000006373	0.0767923	6.6461	0.187727	0.67074	1	93.5635	95.3292	104.024	129.443	88.5148	96.5061	93.224	100.965	chrX	35861859	35869732	1	protein_coding	Pgrmc1	0.67074	1	102.175	16.2373	96.8983	3.88523
ENSMUSG00000006378	-0.942975	3.80759	15.4088	0.00125856	0.0350778	7.29976	12.8818	9.49947	16.4245	7.7052	28.2687	15.648	18.0932	chr15	78915074	78922553	1	protein_coding	Gcat	0.00125856	0.0350778	10.7622	3.85627	20.6699	6.69331
ENSMUSG00000006386	-0.122484	5.38829	0.661202	0.428359	1	44.1572	38.7189	35.1912	36.7116	46.7128	37.749	44.8793	48.9241	chr4	94627526	94763213	1	protein_coding	Tek	0.428359	1	40.2983	4.93658	43.8508	5.65814
ENSMUSG00000006389	-1.552	-2.99439	1.47826	0.248177	0.788106	0	0	0	0	0	0.043013	0	0	chr4	118299612	118314710	-1	protein_coding	Mpl	0.248177	0.788106	0	0	0.0143377	0.0248336
ENSMUSG00000006390	0.572911	3.65192	12.413	0.00291303	0.0636873	13.0407	14.8325	14.9518	10.4539	17.6437	8.7932	9.26941	10.4696	chr4	118285290	118290150	1	protein_coding	Elovl1	0.00291303	0.0636873	14.1845	2.65522	9.51073	0.863848
ENSMUSG00000006392	0.395339	4.52147	11.7242	0.00358349	0.0732387	23.4974	24.5034	26.4444	23.1717	27.2415	19.6011	18.3532	18.9785	chr4	118266534	118272979	1	protein_coding	Med8	0.00358349	0.0732387	24.9717	1.79958	18.9776	0.623964
ENSMUSG00000006395	-1.05566	2.14923	8.77373	0.00936565	0.141173	3.03957	2.45391	2.67027	1.87401	5.18317	5.14592	5.25153	8.50671	chr4	118217187	118219941	1	polymorphic_pseudogene	Hyi	0.00936565	0.141173	3.04419	1.26815	6.30139	1.9106
ENSMUSG00000006398	0.738872	0.0562786	2.11599	0.165572	0.761618	1.228	0.82761	0.925547	0.455076	2.15179	0.380482	0.816914	0.795276	chr4	118290098	118294549	-1	protein_coding	Cdc20	0.165572	0.761618	1.1176	0.640634	0.664224	0.245966
ENSMUSG00000006403	1.71859	1.70377	18.2675	0.00061146	0.0210368	5.15792	4.68427	4.36489	3.36898	4.17658	1.17609	0.949301	1.82243	chr1	171077990	171088206	1	protein_coding	Adamts4	0.00061146	0.0210368	4.35053	0.66279	1.31594	0.453053
ENSMUSG00000006411	-1.29842	-1.95856	1.67312	0.214647	0.788106	0.171815	0.0865353	0.138622	0	0	0.044017	0.322503	0.24465	chr1	171197667	171216166	1	protein_coding	Nectin4	0.214647	0.788106	0.0793946	0.0785931	0.203723	0.143683
ENSMUSG00000006412	-0.151163	4.95359	0.906342	0.35559	1	37.9618	21.7924	28.4734	29.2702	31.583	35.4244	29.6465	34.1098	chr1	171173238	171186822	1	protein_coding	Pfdn2	0.35559	1	29.8161	5.83	33.0603	3.02859
ENSMUSG00000006418	-0.667631	4.69777	27.9781	7.94771e-05	0.00502592	21.0203	23.244	18.603	22.1017	20.9354	30.0485	32.1465	38.7268	chr2	167334565	167358093	1	protein_coding	Rnf114	7.94771e-05	0.00502592	21.1809	1.72018	33.6406	4.52798
ENSMUSG00000006423	-0.402934	5.95883	2.97232	0.104434	0.634384	44.5244	65.2789	64.5518	75.4089	30.7503	69.2932	78.8517	74.557	chrX	36087390	36137764	-1	protein_coding	Steep1	0.104434	0.634384	56.1029	18.0632	74.234	4.78744
ENSMUSG00000006435	-0.702982	2.0151	2.96034	0.105078	0.636559	2.46026	1.94844	2.77605	2.25852	6.44006	6.96289	4.20236	4.29765	chr19	47167259	47247880	1	protein_coding	Neurl1a	0.105078	0.636559	3.17667	1.84899	5.1543	1.56701
ENSMUSG00000006442	-0.181034	3.95243	1.98907	0.178045	0.788106	16.114	14.1025	13.9599	16.5612	12.1131	15.6759	16.2345	17.7477	chr4	148675960	148679450	1	protein_coding	Srm	0.178045	0.788106	14.5701	1.8011	16.5527	1.07195
ENSMUSG00000006445	1.10293	3.23632	18.0019	0.000652021	0.0221211	15.3701	8.04138	8.19623	10.0558	17.4686	6.48182	5.48135	4.43272	chr4	141028551	141056695	1	protein_coding	Epha2	0.000652021	0.0221211	11.8264	4.33103	5.46529	1.02464
ENSMUSG00000006456	-0.272044	3.82259	3.53138	0.0790106	0.545304	14.1649	15.0267	11.5717	11.0164	13.0394	17.8256	12.8758	16.0707	chr19	4850597	4861662	-1	protein_coding	Rbm14	0.0790106	0.545304	12.9638	1.69073	15.5907	2.50959
ENSMUSG00000006457	6.88629	3.91565	12.1682	0.00313346	0.0668549	2.52028	0.132377	11.8349	0	126.72	0.107858	0.125443	0.360713	chr19	4911244	4927937	-1	protein_coding	Actn3	0.00313346	0.0668549	28.2414	55.2639	0.198005	0.141184
ENSMUSG00000006462	-1.96209	0.365861	18.4443	0.000586039	0.0203523	0.516413	0.647445	0.643732	0.257104	0.601311	1.16556	2.49981	2.59158	chr2	167533097	167571092	1	lncRNA	A530013C23Rik	0.000586039	0.0203523	0.533201	0.16311	2.08565	0.798142
ENSMUSG00000006463	-0.4809	2.67962	5.20283	0.0369516	0.351577	4.66654	5.01877	5.95147	5.98443	5.62296	7.43485	7.4774	7.92381	chr19	4928696	4935425	1	protein_coding	Zdhhc24	0.0369516	0.351577	5.44884	0.584544	7.61202	0.270859
ENSMUSG00000006464	0.325813	2.27917	1.21559	0.286929	0.870793	5.12942	5.61607	4.63427	5.19467	5.17611	5.70446	3.63788	2.99089	chr19	4936906	4956656	-1	protein_coding	Bbs1	0.286929	0.870793	5.15011	0.348675	4.11108	1.41732
ENSMUSG00000006469	1.51483	-2.98802	1.61096	0.23306	0.788106	0	0	0	0.0627283	0	0	0	0	chr2	25118910	25124376	-1	protein_coding	Slc34a3	0.23306	0.788106	0.0125457	0.028053	0	0
ENSMUSG00000006471	0.0278229	3.72196	0.0294232	0.866008	1	14.6225	15.2244	14.9354	12.4193	9.31152	11.5215	14.6383	12.8758	chr2	25134833	25146034	-1	protein_coding	Ndor1	0.866008	1	13.3026	2.49051	13.0119	1.56285
ENSMUSG00000006476	-0.321695	4.22711	5.15003	0.0377962	0.356618	16.4613	13.6534	18.0456	15.1452	21.2319	18.6738	22.177	22.4494	chr2	24944367	24952893	1	protein_coding	Nsmf	0.0377962	0.356618	16.9075	2.91073	21.1001	2.10558
ENSMUSG00000006488	0	-3.07703	0	1	1	0	0	0	0	0	0	0	0	chr13	27817349	27826476	-1	protein_coding	Prl7a1	1	1	0	0	0	0
ENSMUSG00000006490	0	-3.07703	0	1	1	0	0	0	0	0	0	0	0	chr13	27741978	27748589	-1	protein_coding	Prl8a9	1	1	0	0	0	0
ENSMUSG00000006494	-1.5131	6.36256	56.8991	1.37181e-06	0.000286306	40.215	48.4698	45.9537	69.3402	43.3049	168.745	114.908	140.047	chr2	71703568	71734202	1	protein_coding	Pdk1	1.37181e-06	0.000286306	49.4567	11.531	141.234	26.938
ENSMUSG00000006498	0.0655804	6.26053	0.162583	0.692256	1	79.7031	85.8901	79.137	68.7587	74.9305	67.8964	71.2546	83.516	chr10	79690261	79700605	1	protein_coding	Ptbp1	0.692256	1	77.6839	6.33977	74.2223	8.22182
ENSMUSG00000006517	0.242434	3.4715	0.446408	0.5138	1	7.34334	12.2647	9.8484	16.5743	12.9265	18.7231	7.30722	3.87145	chr8	123160340	123170161	-1	protein_coding	Mvd	0.5138	1	11.7915	3.46228	9.96724	7.77491
ENSMUSG00000006519	0.100848	2.60527	0.117685	0.736133	1	6.97139	4.94687	4.48542	4.17275	9.67036	4.68274	6.46343	5.71568	chr8	123151515	123159669	-1	protein_coding	Cyba	0.736133	1	6.04936	2.29917	5.62062	0.894144
ENSMUSG00000006522	2.72677	-1.53352	5.81359	0.028614	0.29968	0.235905	0.695465	0.20671	0.0573574	1.12289	0.223838	0.0460312	0	chr14	30630529	30645717	-1	protein_coding	Itih3	0.028614	0.29968	0.463666	0.439118	0.0899564	0.118207
ENSMUSG00000006526	0.637063	6.14525	11.6641	0.00364988	0.0740944	66.0637	72.8251	74.1039	83.0999	109.101	50.1723	53.9435	52.1277	chr14	30547547	30599167	1	protein_coding	Stimate	0.00364988	0.0740944	81.0387	16.8192	52.0812	1.88603
ENSMUSG00000006527	-0.166	4.17009	1.31869	0.268114	0.831701	14.6606	19.4545	18.8837	19.2431	13.6006	21.8193	18.9571	17.1193	chr14	30436806	30544678	1	protein_coding	Sfmbt1	0.268114	0.831701	17.1685	2.80587	19.2985	2.36853
ENSMUSG00000006529	0.832275	-2.60631	0.3203	0.579469	1	0.0848091	0.155864	0	0.0621184	0	0	0	0.0940535	chr14	30651137	30665246	-1	protein_coding	Itih1	0.579469	1	0.0605584	0.0652081	0.0313512	0.0543018
ENSMUSG00000006538	0.281129	-1.15098	0.408616	0.531938	1	0.472509	0.296894	0.372054	0.345274	0.29042	0.28275	0.258723	0.336858	chr1	74984474	74990831	-1	protein_coding	Ihh	0.531938	1	0.35543	0.0737219	0.292777	0.0400206
ENSMUSG00000006542	0.442547	-1.17755	0.398116	0.53719	1	0.703126	0	0.177517	0.285008	0.623568	0.308331	0.37368	0.0608973	chr1	74778081	74788380	-1	protein_coding	Prkag3	0.53719	1	0.357844	0.298205	0.247636	0.164988
ENSMUSG00000006546	0	-3.07703	0	1	1	0	0	0	0	0	0	0	0	chr1	74929093	74932302	-1	protein_coding	Cryba2	1	1	0	0	0	0
ENSMUSG00000006567	0.897935	-2.31373	0.495045	0.492043	1	0.140696	0.111225	0.0888994	0.155511	0	0	0.147907	0	chr8	22482801	22550321	-1	protein_coding	Atp7b	0.492043	1	0.0992663	0.061205	0.0493024	0.0853943
ENSMUSG00000006570	0	-3.07703	0	1	1	0	0	0	0	0	0	0	0	chr8	22329942	22333498	1	protein_coding	Defb2	1	1	0	0	0	0
ENSMUSG00000006574	2.59417	-0.772417	8.68337	0.00966584	0.1441	3.41402	0.366198	0.240663	0.133258	1.80284	0.0920682	0.0315581	0.196011	chr11	102239650	102257029	-1	protein_coding	Slc4a1	0.00966584	0.1441	1.19139	1.41584	0.106546	0.0831767
ENSMUSG00000006575	1.54643	3.47681	55.3536	1.62732e-06	0.000323	13.8972	14.6752	11.6738	13.565	20.537	6.55671	3.99088	4.64755	chr11	102284229	102293381	1	protein_coding	Rundc3a	1.62732e-06	0.000323	14.8696	3.35478	5.06505	1.33289
ENSMUSG00000006576	0.650702	2.96168	9.41914	0.00750577	0.121851	9.95476	7.45262	8.47503	11.5349	7.564	6.38789	4.66479	6.14515	chr1	75522910	75538816	1	protein_coding	Slc4a3	0.00750577	0.121851	8.99626	1.73704	5.73261	0.932688
ENSMUSG00000006585	0.573826	0.243457	1.34089	0.264281	0.8235	0.854773	1.48624	1.18386	0.746103	2.1657	0.363935	1.06343	1.105	chr8	123294754	123300293	1	protein_coding	Cdt1	0.264281	0.8235	1.28733	0.570491	0.844122	0.416373
ENSMUSG00000006586	0.681283	0.198102	2.20652	0.157334	0.736685	1.11453	0.680662	0.778258	1.4014	2.26754	0.799985	0.789311	0.714292	chr4	13743436	13893649	1	protein_coding	Runx1t1	0.157334	0.736685	1.24848	0.637052	0.767863	0.0466998
ENSMUSG00000006587	2.7685	-1.47871	7.74143	0.0135479	0.182384	0.252513	0.587149	0.0661378	0.0610311	1.32766	0.0415088	0.0419601	0.0856907	chr8	123180947	123187472	-1	protein_coding	Snai3	0.0135479	0.182384	0.458899	0.53065	0.0563866	0.0253792
ENSMUSG00000006589	0.324706	3.21639	1.47696	0.242305	0.788106	9.27067	7.92026	7.45808	6.91444	17.846	6.87846	7.5772	9.06881	chr8	123301374	123303648	-1	protein_coding	Aprt	0.242305	0.788106	9.8819	4.53679	7.84149	1.11884
ENSMUSG00000006599	-0.163163	4.83784	1.3266	0.266739	0.828689	22.1028	28.6661	27.8854	33.855	24.1832	31.4284	29.5557	30.9341	chr7	46445527	46473224	1	protein_coding	Gtf2h1	0.266739	0.828689	27.3385	4.5248	30.6394	0.970524
ENSMUSG00000006611	-0.321555	4.48748	2.24035	0.154387	0.728343	18.4577	16.2055	24.0734	31.6261	13.0264	29.196	25.1626	23.358	chr13	23886017	23894837	-1	protein_coding	Hfe	0.154387	0.728343	20.6778	7.32922	25.9055	2.98904
ENSMUSG00000006638	0.258652	1.70925	0.425521	0.523681	1	2.93683	3.05173	3.19302	3.79135	3.95244	4.26211	2.60964	1.60754	chr5	31107410	31112435	1	polymorphic_pseudogene	Abhd1	0.523681	1	3.38507	0.457136	2.82643	1.3405
ENSMUSG00000006641	-0.229396	4.69108	2.13488	0.16381	0.756714	22.5675	21.3256	27.1437	30.2233	19.1514	23.3764	30.7635	30.8073	chr5	31193380	31206268	-1	protein_coding	Slc5a6	0.16381	0.756714	24.0823	4.50809	28.3157	4.27766
ENSMUSG00000006642	-0.565052	-0.0678369	1.41667	0.251732	0.795912	1.09128	0.161327	0.411653	0.9917	0.819678	0.779507	1.26301	1.05639	chr5	31126006	31134362	1	protein_coding	Tcf23	0.251732	0.795912	0.695127	0.395507	1.03297	0.242602
ENSMUSG00000006649	-0.496506	-1.42214	0.506837	0.487011	1	0.531723	0.157896	0.146209	0.236877	0	0.135686	0.401882	0.386382	chr7	30157740	30186648	1	protein_coding	Nphs1	0.487011	1	0.214541	0.196856	0.307983	0.149415
ENSMUSG00000006651	0.673204	1.77276	2.77782	0.115504	0.668264	3.51605	3.76798	3.59076	3.85541	4.74988	4.04206	1.59042	1.73677	chr7	30134407	30144960	-1	protein_coding	Aplp1	0.115504	0.668264	3.89602	0.496155	2.45641	1.37515
ENSMUSG00000006673	0.280087	5.8934	3.16141	0.094871	0.594556	58.4199	65.2756	66.4562	70.4068	56.1874	58.7089	48.9456	48.9006	chr9	108394005	108437362	1	protein_coding	Qrich1	0.094871	0.594556	63.3492	5.88986	52.185	5.64989
ENSMUSG00000006675	-0.580598	0.290012	1.68744	0.212792	0.788106	0.409098	0.960869	0.907522	1.08778	1.37448	0.978373	1.82524	1.48159	chr9	108456061	108474866	-1	protein_coding	P4htm	0.212792	0.788106	0.947949	0.351297	1.4284	0.425934
ENSMUSG00000006676	0.154805	6.94076	0.809766	0.381856	1	113.002	145.182	129.936	133.836	117.243	127.022	110.575	106.899	chr9	108367801	108379536	1	protein_coding	Usp19	0.381856	1	127.84	12.9762	114.832	10.7159
ENSMUSG00000006678	0.644927	1.94773	3.22739	0.0917828	0.583405	3.31983	5.95634	3.54526	4.81511	4.93764	3.50536	3.14196	2.00592	chrX	92348373	92675761	-1	protein_coding	Pola1	0.0917828	0.583405	4.51484	1.0857	2.88442	0.782194
ENSMUSG00000006699	-0.111072	7.69689	0.382764	0.545047	1	192.993	221.93	206.378	235.363	154.201	221.043	223.591	210.487	chr4	137047007	137085031	-1	protein_coding	Cdc42	0.545047	1	202.173	31.2056	218.374	6.9477
ENSMUSG00000006705	0.105966	3.56042	0.260046	0.61722	1	13.2008	12.9872	12.9643	11.8256	9.53941	16.5729	9.28751	7.89128	chr17	31783708	31826667	1	protein_coding	Pknox1	0.61722	1	12.1035	1.53115	11.2506	4.66187
ENSMUSG00000006711	-0.338853	-2.62602	0.0614032	0.80752	1	0.562153	0	0	0	0	0.0223434	0.0475538	0.0495722	chr13	25029118	25085253	1	protein_coding	D130043K22Rik	0.80752	1	0.112431	0.251402	0.0398231	0.0151715
ENSMUSG00000006715	0.0328842	4.25026	0.0511082	0.824078	1	24.6383	17.0164	17.1921	19.6127	16.6271	16.1877	18.8304	20.7336	chr13	24935828	24945906	-1	protein_coding	Gmnn	0.824078	1	19.0173	3.35401	18.5839	2.28293
ENSMUSG00000006717	-0.254087	6.11493	2.58324	0.128027	0.68419	70.5768	67.6602	69.7236	54.7901	59.994	78.3464	78.1942	74.391	chr13	25001931	25015523	-1	protein_coding	Acot13	0.128027	0.68419	64.5489	6.86976	76.9772	2.241
ENSMUSG00000006720	0.396524	-1.86125	0.15322	0.700766	1	0.115903	0.103404	0.815403	0.130434	0	0.117202	0.0781119	0.191773	chr13	22129264	22144949	1	protein_coding	Zfp184	0.700766	1	0.233029	0.329586	0.129029	0.0577459
ENSMUSG00000006724	-0.424988	-2.55282	0.0698	0.795083	1	0	0	0	0.12922	0.0654159	0.0291479	0.191537	0.0313535	chr10	126884119	126888875	1	protein_coding	Cyp27b1	0.795083	1	0.0389272	0.0578801	0.084013	0.0931255
ENSMUSG00000006728	-0.464632	5.08716	7.46639	0.014999	0.195242	40.3737	23.0167	29.9357	33.2084	24.9599	46.1991	40.884	38.1568	chr10	126899403	126903789	1	protein_coding	Cdk4	0.014999	0.195242	30.2989	6.92163	41.7466	4.08995
ENSMUSG00000006731	-0.429033	0.5875	0.820199	0.378883	1	1.2988	1.41104	0.962065	1.53376	0.855045	1.06139	2.78871	1.05615	chr10	127001094	127008199	1	protein_coding	B4galnt1	0.378883	1	1.21214	0.29179	1.63542	0.998788
ENSMUSG00000006732	0.71367	3.05421	10.935	0.00457718	0.0865464	9.68566	7.5578	8.6618	7.90724	13.8747	6.15609	5.95245	5.29155	chr10	126877283	126882234	1	protein_coding	Mettl1	0.00457718	0.0865464	9.53745	2.55819	5.80003	0.451972
ENSMUSG00000006736	0.230499	5.65809	2.10549	0.166562	0.764234	47.1497	55.3437	58.966	60.2792	45.3091	51.381	42.1014	43.1272	chr10	126903149	126906133	-1	protein_coding	Tspan31	0.166562	0.764234	53.4095	6.83028	45.5365	5.08736
ENSMUSG00000006740	0.463033	6.47417	8.24941	0.0112698	0.159862	96.6369	107.932	100.995	96.5723	90.988	73.7036	68.0107	72.9334	chr18	6201002	6242174	-1	protein_coding	Kif5b	0.0112698	0.159862	98.6249	6.29944	71.5492	3.08856
ENSMUSG00000006763	-0.241412	2.205	0.663418	0.427602	1	4.46194	4.15422	3.85473	5.50934	3.16406	4.95989	4.23054	5.83131	chr7	46335532	46360104	-1	protein_coding	Saal1	0.427602	1	4.22886	0.862161	5.00725	0.801431
ENSMUSG00000006764	2.21178	-2.53168	2.79182	0.114661	0.665218	0.0858246	0.0774532	0.0703647	0.0634704	0.183283	0.0429772	0	0	chr10	114914546	115020927	-1	protein_coding	Tph2	0.114661	0.665218	0.0960793	0.04945	0.0143257	0.0248129
ENSMUSG00000006777	0.777297	-2.82671	0.267497	0.612263	1	0	0.080478	0.0696671	0	0	0.0432651	0	0	chr11	99368800	99383963	-1	protein_coding	Krt23	0.612263	1	0.030029	0.0412962	0.0144217	0.0249791
ENSMUSG00000006782	-0.39191	3.52532	3.31975	0.0876585	0.574916	7.63968	10.5704	11.9182	8.05069	12.6332	8.41056	15.2238	16.2993	chr11	100465730	100482555	1	protein_coding	Cnp	0.0876585	0.574916	10.1624	2.24597	13.3112	4.27803
ENSMUSG00000006784	-0.562424	4.42877	1.82898	0.195507	0.788106	6.3389	8.16755	15.6652	21.4877	41.9419	37.3222	25.184	19.7525	chr11	100436433	100463394	1	protein_coding	Odad4	0.195507	0.788106	18.7203	14.3256	27.4195	8.99566
ENSMUSG00000006800	-1.34912	4.80373	75.8042	2.19412e-07	9.39585e-05	21.7095	12.4154	18.9746	16.8894	15.4615	47.2908	42.3956	40.5834	chr2	165915009	165997583	-1	protein_coding	Sulf2	2.19412e-07	9.39585e-05	17.0901	3.5155	43.4233	3.46982
ENSMUSG00000006818	0.051621	9.8067	0.107636	0.747209	1	838.059	979.028	1044.07	947.574	680.332	949.001	883.008	766.883	chr17	13225733	13258950	1	protein_coding	Sod2	0.747209	1	897.812	142.592	866.297	92.202
ENSMUSG00000006850	-0.401272	2.82747	3.09484	0.0981131	0.608588	6.39302	5.49455	6.47579	5.89274	6.85832	5.99811	7.29423	11.3887	chr18	36868092	36875450	1	protein_coding	Tmco6	0.0981131	0.608588	6.22288	0.532951	8.227	2.81372
ENSMUSG00000006906	-0.61543	3.16092	10.691	0.00494547	0.0915451	7.16062	7.45032	7.57931	7.0043	7.20517	8.78267	9.57086	15.1476	chr6	83520193	83549711	-1	protein_coding	Stambp	0.00494547	0.0915451	7.27994	0.23155	11.167	3.46971
ENSMUSG00000006920	-0.332846	5.26821	5.12914	0.0381365	0.358761	35.6255	42.4008	34.8898	34.0321	28.9013	43.6531	40.1457	49.1327	chr11	101081941	101117289	-1	protein_coding	Ezh1	0.0381365	0.358761	35.1699	4.82602	44.3105	4.52944
ENSMUSG00000006930	0.121043	-0.150572	0.0697347	0.795176	1	0.697027	0.314361	1.75001	0.675195	0.892821	0.574437	0.869492	0.813274	chr11	100238153	100246954	-1	protein_coding	Hap1	0.795176	1	0.865882	0.536529	0.752401	0.156664
ENSMUSG00000006931	-0.242583	2.57238	1.09753	0.310753	0.919694	5.03434	4.58821	4.92208	5.77189	6.64702	6.4536	6.38405	6.29755	chr11	100299282	100305662	-1	protein_coding	P3h4	0.310753	0.919694	5.39271	0.823744	6.3784	0.0781749
ENSMUSG00000006932	0.176459	8.20002	1.16561	0.296697	0.890598	303.383	331.481	319.683	317.103	260.015	272.706	254.484	286.083	chr9	120758282	120789573	1	protein_coding	Ctnnb1	0.296697	0.890598	306.333	27.7521	271.091	15.8616
ENSMUSG00000006941	-0.00999762	4.24158	0.00528261	0.942982	1	15.9621	22.4686	17.3988	17.0471	21.2069	21.3255	17.5985	17.813	chr9	120321298	120324396	1	protein_coding	Eif1b	0.942982	1	18.8167	2.84342	18.9123	2.09263
ENSMUSG00000006948	0	-3.07703	0	1	1	0	0	0	0	0	0	0	0	chr7	43530584	43535228	1	protein_coding	Klk4	1	1	0	0	0	0
ENSMUSG00000006958	-0.563022	0.358785	1.38328	0.257161	0.808163	0.519327	0.515877	1.3174	1.56504	0.651851	0.988947	1.28033	1.88269	chr16	20551877	20561134	1	protein_coding	Chrd	0.257161	0.808163	0.9139	0.492337	1.38399	0.455797
ENSMUSG00000006998	0.165893	7.52867	0.881715	0.362029	1	185.003	179.462	197.459	170.602	231.88	152.128	178.318	185.219	chr16	20470402	20482164	1	protein_coding	Psmd2	0.362029	1	192.881	23.8767	171.889	17.4576
ENSMUSG00000007021	0.140297	-1.29313	0.0563983	0.815369	1	0.168058	0.177653	0.677334	0.246645	0.185922	0.299888	0.132112	0.387324	chr17	24904066	24908929	-1	protein_coding	Syngr3	0.815369	1	0.291123	0.218074	0.273108	0.129696
ENSMUSG00000007029	-0.617168	4.93342	21.6561	0.000281622	0.0121363	23.3354	22.6875	25.9985	24.7374	31.114	36.2495	41.1872	40.0175	chr17	35219963	35235298	1	protein_coding	Vars	0.000281622	0.0121363	25.5746	3.35092	39.1514	2.58028
ENSMUSG00000007030	0.307595	-1.23265	0.291631	0.596794	1	0.374595	0.350195	0.139373	0.319454	0.541541	0.131824	0.184699	0.506143	chr17	35235555	35245717	1	protein_coding	Vwa7	0.596794	1	0.345032	0.143584	0.274222	0.202582
ENSMUSG00000007033	0.427996	1.37838	0.865343	0.366405	1	2.3868	2.20937	2.92031	1.40683	5.0138	2.20009	1.90655	2.07425	chr17	35191679	35198261	1	protein_coding	Hspa1l	0.366405	1	2.78742	1.35785	2.0603	0.147263
ENSMUSG00000007034	0	-3.07703	0	1	1	0	0	0	0	0	0	0	0	chr17	35133442	35149412	1	protein_coding	Slc44a4	1	1	0	0	0	0
ENSMUSG00000007035	0.858855	-0.624284	2.22785	0.155468	0.731159	0.403372	2.33757	0.352181	0.479302	0.731097	0.246882	0.258466	0.680515	chr17	35247581	35265721	-1	protein_coding	Msh5	0.155468	0.731159	0.860704	0.838322	0.395287	0.247082
ENSMUSG00000007036	-0.400951	5.55824	6.4518	0.0221323	0.253782	44.4294	33.3924	49.9865	44.6605	38.149	50.5969	56.5382	59.7719	chr17	35308239	35321963	1	protein_coding	Abhd16a	0.0221323	0.253782	42.1236	6.43444	55.6357	4.65365
ENSMUSG00000007038	0.0681254	4.73143	0.259683	0.617463	1	31.888	24.6809	26.3069	21.9906	28.8658	25.3716	25.111	25.9789	chr17	35150229	35154929	1	protein_coding	Neu1	0.617463	1	26.7464	3.80805	25.4872	0.445372
ENSMUSG00000007039	1.44681	3.14201	31.88	3.99306e-05	0.00306477	10.1595	10.4333	9.72882	8.19881	19.1497	3.69023	4.77633	4.16371	chr17	35278011	35281071	1	protein_coding	Ddah2	3.99306e-05	0.00306477	11.534	4.34403	4.21009	0.544534
ENSMUSG00000007041	0.945556	4.09384	17.7692	0.000690094	0.0228151	21.5463	19.2568	16.5827	12.9225	32.3906	9.67994	12.0436	10.0929	chr17	35268942	35277725	1	protein_coding	Clic1	0.000690094	0.0228151	20.5398	7.36176	10.6055	1.26243
ENSMUSG00000007050	0.0045897	2.81426	0.00045231	0.983302	1	7.65167	6.17852	8.47324	5.33346	7.13988	7.5796	7.21101	5.97432	chr17	35200838	35204867	1	protein_coding	Lsm2	0.983302	1	6.95535	1.23054	6.92164	0.84085
ENSMUSG00000007080	-0.0834183	-0.192791	0.0331207	0.857931	1	0.769623	0.650155	0.329458	0.720065	1.33253	0.409927	1.04396	0.749577	chr5	110434172	110485340	1	protein_coding	Pole	0.857931	1	0.760366	0.362943	0.734489	0.317288
ENSMUSG00000007097	0.843956	11.5889	42.826	7.61648e-06	0.000924604	3048.65	4090.54	4251.13	3888.75	2980.88	1844.44	2348.49	1911.08	chr1	172099276	172125631	-1	protein_coding	Atp1a2	7.61648e-06	0.000924604	3651.99	596.187	2034.67	273.808
ENSMUSG00000007107	0.629325	-2.82668	0.17421	0.682079	1	0	0	0	0.124699	0	0	0	0.045894	chr1	172051080	172085981	-1	protein_coding	Atp1a4	0.682079	1	0.0249397	0.055767	0.015298	0.0264969
ENSMUSG00000007122	3.56499	2.26522	7.94249	0.0125885	0.172928	1.89246	0.267333	1.88171	0.221151	24.7355	0.300957	0.166815	0.97591	chr1	172037461	172047435	-1	protein_coding	Casq1	0.0125885	0.172928	5.79963	10.6173	0.481227	0.433626
ENSMUSG00000007207	0.708227	0.883683	2.10024	0.167059	0.765677	1.90236	1.75554	2.81516	1.15832	3.05815	1.27983	1.78054	0.832556	chr5	135052336	135079954	1	protein_coding	Stx1a	0.167059	0.765677	2.13791	0.785303	1.29764	0.474243
ENSMUSG00000007209	0	-3.07703	0	1	1	0	0	0	0	0	0	0	0	chr7	16455854	16460057	1	protein_coding	Ceacam9	1	1	0	0	0	0
ENSMUSG00000007216	0.00903269	2.72868	0.00127017	0.972021	1	9.09799	7.53843	6.48967	5.1669	4.59237	5.53349	6.41687	7.57615	chr6	48578997	48600161	1	protein_coding	Zfp775	0.972021	1	6.57707	1.81759	6.50884	1.02443
ENSMUSG00000007279	1.65402	-2.98387	1.66576	0.23306	0.788106	0.0845903	0	0	0	0	0	0	0	chr7	109397883	109464886	-1	protein_coding	Scube2	0.23306	0.788106	0.0169181	0.0378299	0	0
ENSMUSG00000007338	-0.316467	5.06752	5.32781	0.0350383	0.340399	28.0907	35.1485	33.0835	32.3255	25.0376	37.1844	39.1252	38.5897	chr19	6103652	6107815	-1	protein_coding	Mrpl49	0.0350383	0.340399	30.7372	4.09198	38.2998	1.00233
ENSMUSG00000007379	-0.311059	1.02582	0.467495	0.504161	1	1.69203	1.20029	1.13523	2.28828	2.54665	1.82318	2.87781	1.89373	chr3	103009920	103077085	1	protein_coding	Dennd2c	0.504161	1	1.7725	0.63351	2.19824	0.589581
ENSMUSG00000007411	0.269602	5.79694	2.61338	0.125983	0.682815	51.8929	61.6517	54.0466	53.7859	76.9938	50.3312	48.7098	49.2671	chr12	111540957	111622655	1	protein_coding	Mark3	0.125983	0.682815	59.6742	10.3775	49.436	0.823769
ENSMUSG00000007415	-0.145248	6.53943	0.565302	0.463313	1	77.4109	109.656	98.375	101.749	64.0642	99.0333	102.386	98.043	chr5	3682932	3707185	-1	protein_coding	Gatad1	0.463313	1	90.2512	18.8772	99.8206	2.27583
ENSMUSG00000007440	-2.68358	-2.85801	2.85008	0.118005	0.673916	0	0	0	0	0	0	0.122303	0	chr18	37138256	37320710	1	protein_coding	Pcdha10	0.118005	0.673916	0	0	0.0407678	0.0706118
ENSMUSG00000007457	0	-3.07703	0	1	1	0	0	0	0	0	0	0	0	chr5	88117318	88120729	1	protein_coding	2310003L06Rik	1	1	0	0	0	0
ENSMUSG00000007458	0.207078	6.44229	1.27128	0.276553	0.848927	84.6039	110.513	102.677	91.3368	69.0362	82.5664	81.2451	74.3611	chr6	122285679	122294639	1	protein_coding	M6pr	0.276553	0.848927	91.6333	16.1131	79.3908	4.40574
ENSMUSG00000007476	-0.255633	5.0042	2.94472	0.105924	0.639201	37.0154	28.9758	30.8689	23.7311	28.2144	40.1051	33	33.4198	chr2	30127727	30153802	1	protein_coding	Lrrc8a	0.105924	0.639201	29.7611	4.82758	35.5083	3.98647
ENSMUSG00000007480	-2.86778	2.07941	57.6514	1.26405e-06	0.00027435	0.94638	0.768032	1.14511	1.90867	1.14916	5.78398	7.50986	12.9524	chr18	68470667	68475517	1	protein_coding	Mc5r	1.26405e-06	0.00027435	1.18347	0.435133	8.74874	3.74134
ENSMUSG00000007564	0.360697	7.18515	3.76428	0.0706349	0.514185	148.348	156.062	148.178	137.613	209.816	130.669	122.048	120.862	chr17	21165573	21186178	1	protein_coding	Ppp2r1a	0.0706349	0.514185	160.003	28.6088	124.526	5.35263
ENSMUSG00000007570	-0.0628991	3.57114	0.152731	0.701219	1	9.05607	11.5706	12.1292	11.2707	13.489	11.0151	10.2391	14.7175	chr17	28532493	28545546	1	protein_coding	Fance	0.701219	1	11.5031	1.61109	11.9905	2.39327
ENSMUSG00000007589	-0.137459	3.81324	0.528262	0.478093	1	19.0148	14.1844	13.2282	9.60166	11.465	13.2155	12.8364	18.1931	chr14	55912146	55919277	-1	protein_coding	Tinf2	0.478093	1	13.4988	3.54592	14.7483	2.9893
ENSMUSG00000007591	-0.843546	-1.94526	0.917794	0.352652	1	0.101416	0.0857494	0	0.15899	0.157432	0.135589	0.307546	0.12756	chr14	55887641	55889996	1	protein_coding	Tssk4	0.352652	1	0.100717	0.065155	0.190231	0.101677
ENSMUSG00000007594	-0.193701	1.77021	0.169407	0.686233	1	2.5603	4.48425	3.88859	3.70731	1.44956	5.1825	4.54494	1.37403	chr8	70536107	70543512	1	protein_coding	Hapln4	0.686233	1	3.218	1.20959	3.70049	2.03984
ENSMUSG00000007603	0.465591	5.12104	12.5499	0.00279741	0.0618947	40.8791	34.7293	37.607	36.4296	42.9736	29.6466	27.2887	26.7374	chr17	57071757	57077093	1	protein_coding	Dus3l	0.00279741	0.0618947	38.5237	3.35308	27.8909	1.54525
ENSMUSG00000007610	0.0268716	4.23995	0.0513104	0.823737	1	18.1244	21.8099	19.2563	18.8667	16.4972	18.1323	19.2709	18.2324	chr8	71940747	71952227	1	protein_coding	Gtpbp3	0.823737	1	18.9109	1.93457	18.5452	0.63046
ENSMUSG00000007613	-0.508781	3.67043	10.1072	0.00597144	0.10369	11.3115	13.3884	10.7779	11.2549	7.79194	13.231	16.2492	17.15	chr4	47353222	47414931	1	protein_coding	Tgfbr1	0.00597144	0.10369	10.9049	2.01011	15.5434	2.05262
ENSMUSG00000007617	0.364063	3.94384	5.48999	0.0327239	0.326788	16.9975	18.007	17.395	18.7156	12.1994	14.5305	13.8963	10.4692	chr13	93436143	93541637	1	protein_coding	Homer1	0.0327239	0.326788	16.6629	2.57832	12.9653	2.18487
ENSMUSG00000007646	0.171534	0.43371	0.107258	0.747637	1	1.1195	0.638559	1.58173	1.32773	2.18151	2.20469	0.730073	0.692955	chr11	87267471	87295780	-1	protein_coding	Rad51c	0.747637	1	1.36981	0.570726	1.20924	0.862286
ENSMUSG00000007653	-0.728381	-2.90631	0.182634	0.849386	1	0	0	0.03984	0	0	0	0	0.0793563	chr11	42310584	42519855	1	protein_coding	Gabrb2	0.849386	1	0.007968	0.017817	0.0264521	0.0458164
ENSMUSG00000007655	-0.22178	9.11215	1.67571	0.214309	0.788106	438.912	634.826	616.289	509.468	426.037	609.965	662.365	564.76	chr6	17306334	17341451	1	protein_coding	Cav1	0.214309	0.788106	525.106	97.2642	612.363	48.8463
ENSMUSG00000007656	0.341622	5.85862	4.26367	0.0559524	0.448795	62.7323	52.499	53.2439	64.6127	76.0321	48.9336	49.1447	48.1776	chr9	74944896	74967595	1	protein_coding	Arpp19	0.0559524	0.448795	61.824	9.63126	48.7519	0.508485
ENSMUSG00000007659	0.740189	5.82036	16.9907	0.000836956	0.0263261	76.53	65.8198	75.7911	54.1804	58.3832	43.0173	32.016	43.7352	chr2	152622588	152673648	-1	protein_coding	Bcl2l1	0.000836956	0.0263261	66.1409	10.0548	39.5895	6.56862
ENSMUSG00000007670	-0.295863	5.65429	3.747	0.0712192	0.515746	47.2212	45.2047	51.0467	49.5489	37.9517	50.572	56.9273	62.6954	chr17	57328051	57338522	-1	protein_coding	Khsrp	0.0712192	0.515746	46.1946	5.11795	56.7316	6.06407
ENSMUSG00000007682	2.10326	8.23946	34.6068	2.5536e-05	0.0022993	431.193	441.229	481.172	488.808	263.229	166.717	86.5367	40.7415	chr12	90691326	90705212	-1	protein_coding	Dio2	2.5536e-05	0.0022993	421.126	91.6835	97.9985	63.7651
ENSMUSG00000007721	0.0821419	5.41869	0.319494	0.579942	1	43.1013	40.981	41.7675	38.7252	52.406	43.4383	37.904	41.5777	chr8	71320871	71326579	-1	protein_coding	Ccdc124	0.579942	1	43.3962	5.28128	40.9733	2.81623
ENSMUSG00000007739	-0.5062	6.22085	9.37607	0.00761585	0.122944	60.8281	74.9192	69.3614	66.2303	51.9616	94.3495	89.5972	91.5964	chr11	22940519	22953780	1	protein_coding	Cct4	0.00761585	0.122944	64.6601	8.7429	91.8477	2.38612
ENSMUSG00000007777	-0.0815323	4.22366	0.30188	0.590477	1	17.9297	20.8032	18.5195	21.1463	12.6778	20.1815	18.2614	19.4974	chr11	51576213	51579701	-1	protein_coding	0610009B22Rik	0.590477	1	18.2153	3.39582	19.3134	0.97315
ENSMUSG00000007783	0.918938	1.30981	3.37074	0.0854764	0.574189	3.75713	4.21326	2.06514	1.15182	3.74652	1.43736	2.08247	1.18493	chr7	44608796	44624275	-1	protein_coding	Cpt1c	0.0854764	0.574189	2.98677	1.31258	1.56825	0.462864
ENSMUSG00000007805	-0.624196	-0.139152	1.5469	0.23194	0.788106	0.327315	0.603376	0.985145	0.430973	0.812621	1.84988	0.577241	0.491603	chr1	91729183	91775750	1	protein_coding	Twist2	0.23194	0.788106	0.631886	0.269907	0.972906	0.760683
ENSMUSG00000007812	0.594061	4.90028	14.2432	0.00172522	0.0440086	34.4554	41.6727	38.7166	33.5565	24.5004	22.2396	23.5461	22.9696	chr5	145168525	145184112	1	protein_coding	Zfp655	0.00172522	0.0440086	34.5803	6.52072	22.9185	0.654741
ENSMUSG00000007815	0.111668	7.76705	0.435914	0.518721	1	207.208	235.921	236.627	249.938	190.226	208.217	211.578	202.148	chr9	108183328	108215133	1	protein_coding	Rhoa	0.518721	1	223.984	24.4796	207.314	4.77936
ENSMUSG00000007817	0.190786	6.05666	1.58346	0.226751	0.788106	70.8787	69.6137	73.3464	72.5057	62.3547	60.4873	62.82	60.0149	chr14	25459609	25667167	1	protein_coding	Zmiz1	0.226751	0.788106	69.7398	4.37352	61.1074	1.50187
ENSMUSG00000007827	0.64721	1.99914	3.17042	0.0944419	0.593484	3.83024	3.8188	3.86847	8.14515	3.92537	3.06954	3.02743	2.88744	chr6	118478269	118539187	-1	protein_coding	Ankrd26	0.0944419	0.593484	4.71761	1.91651	2.99481	0.0953328
ENSMUSG00000007833	-0.369184	4.6389	6.40389	0.0225555	0.256735	23.743	24.3394	20.781	16.8672	26.5684	30.0563	25.578	31.022	chr7	44790108	44804008	-1	protein_coding	Aldh16a1	0.0225555	0.256735	22.4598	3.74688	28.8854	2.90475
ENSMUSG00000007836	-0.0317801	6.12375	0.043011	0.838385	1	73.941	63.8953	64.7857	68.2431	71.1958	66.6192	68.44	74.7489	chr13	58273693	58276370	-1	protein_coding	Hnrnpa0	0.838385	1	68.4122	4.23966	69.9361	4.26631
ENSMUSG00000007837	-0.668043	4.13315	23.9857	0.000172399	0.00876255	13.8632	12.5069	13.7722	12.733	17.9674	20.4301	21.5548	25.486	chr7	44703008	44712101	-1	protein_coding	Prrg2	0.000172399	0.00876255	14.1685	2.20813	22.4903	2.65463
ENSMUSG00000007850	0.0805576	7.17963	0.135445	0.717793	1	155.372	145.952	182.359	144.085	124.782	200.553	120.217	106.333	chr11	50267817	50277355	1	protein_coding	Hnrnph1	0.717793	1	150.51	20.988	142.368	50.8659
ENSMUSG00000007867	-0.0917566	2.50935	0.137688	0.715575	1	5.10884	5.35904	4.74721	5.68943	6.28882	4.47676	6.27724	6.62827	chr12	86129315	86209233	1	protein_coding	Ift43	0.715575	1	5.43867	0.587128	5.79409	1.15426
ENSMUSG00000007872	0.703925	5.48744	15.3577	0.00127572	0.0354273	53.1568	44.8929	46.616	49.1444	68.8919	38.4622	26.3028	31.9397	chr4	135870808	135873066	1	protein_coding	Id3	0.00127572	0.0354273	52.5404	9.6549	32.2349	6.08506
ENSMUSG00000007877	6.94555	3.39216	11.5338	0.00379868	0.0761767	0.255108	0	5.2799	0.124402	80.9886	0.0423052	0.0856585	0.266321	chr11	98274637	98275779	1	protein_coding	Tcap	0.00379868	0.0761767	17.3296	35.6565	0.131428	0.118814
ENSMUSG00000007880	0.0503346	5.84129	0.107146	0.747763	1	51.3646	68.2925	57.9182	59.2052	53.4399	53.6593	56.9116	57.5824	chr4	133406319	133484080	-1	protein_coding	Arid1a	0.747763	1	58.0441	6.56142	56.0511	2.09832
ENSMUSG00000007888	3.52196	-0.550946	39.8508	1.15509e-05	0.00126319	1.8258	0.852382	0.815988	0.604049	1.45124	0.135414	0	0.0953422	chr8	70945808	70956731	1	protein_coding	Crlf1	1.15509e-05	0.00126319	1.10989	0.509315	0.0769189	0.0695617
ENSMUSG00000007891	-0.0974929	10.3824	0.625191	0.440968	1	1264.65	1414.66	1371.67	1339.46	1125.99	1517.09	1384.78	1281.47	chr7	141929648	141941775	-1	protein_coding	Ctsd	0.440968	1	1303.29	113.264	1394.45	118.104
ENSMUSG00000007892	0.0211089	7.91046	0.0095366	0.923448	1	229.728	224.222	213.819	184.465	349.923	204.569	217.941	288.165	chr9	61820566	61821824	-1	protein_coding	Rplp1	0.923448	1	240.432	63.6515	236.892	44.9045
ENSMUSG00000007907	0	-3.07703	0	1	1	0	0	0	0	0	0	0	0	chr5	88127298	88129403	1	protein_coding	Cabs1	1	1	0	0	0	0
ENSMUSG00000007908	-0.21116	-2.42624	0.0218897	0.884274	1	0.0710946	0.0636625	0.186398	0	0	0	0.183792	0.0742936	chr9	75922137	76043632	1	protein_coding	Hmgcll1	0.884274	1	0.064231	0.0761962	0.0860286	0.0924563
ENSMUSG00000007944	0.00517467	-2.39979	4.22428e-05	0.994897	1	0	0.108549	0	0.217169	0	0	0.0965186	0.107212	chr7	27353340	27356771	1	protein_coding	Ttc9b	0.994897	1	0.0651436	0.097117	0.06791	0.0590543
ENSMUSG00000007946	1.21868	-0.922829	3.33671	0.0869255	0.574916	0.310374	0.547408	0.30193	1.2577	0.419646	0.564159	0.0359917	0.160281	chr7	101467520	101471933	1	protein_coding	Phox2a	0.0869255	0.574916	0.567411	0.398521	0.253477	0.276142
ENSMUSG00000007950	0.757898	2.9558	14.3693	0.00166626	0.0428462	9.83292	9.51233	9.03018	8.80354	8.19942	4.44472	6.78557	4.85596	chr8	71909349	71916299	-1	protein_coding	Abhd8	0.00166626	0.0428462	9.07568	0.634042	5.36208	1.2498
ENSMUSG00000007987	0.00787191	2.57248	0.000975959	0.975474	1	7.50963	5.42308	4.94334	4.51346	6.85932	6.3705	4.98587	5.99773	chr5	136937004	136944258	1	protein_coding	Ift22	0.975474	1	5.84977	1.28099	5.7847	0.716474
ENSMUSG00000007989	-1.24893	0.703915	4.88091	0.0424648	0.381475	0.883141	1.48522	1.21361	1.59458	0.736015	6.20397	1.59541	1.05823	chr14	65429898	65499912	-1	protein_coding	Fzd3	0.0424648	0.381475	1.18251	0.371277	2.95254	2.8286
ENSMUSG00000008028	-1.6305	-1.68698	2.67933	0.121647	0.673916	0.277318	0	0.132693	0.0894137	0	0.536842	0.023813	0.553374	chr7	44009467	44035244	-1	protein_coding	1700008O03Rik	0.121647	0.673916	0.099885	0.114698	0.371343	0.301084
ENSMUSG00000008035	-0.0336944	5.79652	0.0323524	0.85957	1	40.2982	64.5535	56.3409	59.9988	55.8403	70.2992	54.502	45.3294	chrX	10581252	10585929	1	protein_coding	Mid1ip1	0.85957	1	55.4064	9.13892	56.7102	12.6305
ENSMUSG00000008036	0.215674	5.54799	1.59965	0.224501	0.788106	48.28	39.8778	46.0271	43.95	66.2897	41.3504	41.0083	43.8573	chr7	16472335	16483219	1	protein_coding	Ap2s1	0.224501	0.788106	48.8849	10.2096	42.072	1.55551
ENSMUSG00000008090	-0.847441	5.5241	22.539	0.000232957	0.0106175	30.1567	36.637	36.1089	46.5001	24.8387	60.6966	67.1248	60.5233	chr5	108840248	108854790	1	protein_coding	Fgfrl1	0.000232957	0.0106175	34.8483	8.10491	62.7816	3.76234
ENSMUSG00000008129	-0.941914	-1.79215	1.41502	0.251996	0.796468	0.117685	0.065791	0.190718	0.0966948	0.131061	0.204122	0.64907	0.145767	chr8	84874654	84899219	1	protein_coding	Brme1	0.251996	0.796468	0.12039	0.0463944	0.332986	0.275287
ENSMUSG00000008136	-0.284628	-1.46694	0.258781	0.61807	1	0.328837	0.168377	0.212829	0.123888	0.295845	0.330075	0.256688	0.222213	chr1	43162234	43236144	-1	protein_coding	Fhl2	0.61807	1	0.225955	0.0856949	0.269659	0.0550889
ENSMUSG00000008140	-0.0545558	6.81569	0.103205	0.752277	1	106.176	134.777	101.188	105.875	106.727	116.77	110.976	117.837	chr7	44139361	44145953	-1	protein_coding	Emc10	0.752277	1	110.949	13.5036	115.194	3.69186
ENSMUSG00000008153	0.763665	8.98777	15.5467	0.00121348	0.0341944	538.39	699.762	678.132	599.797	476.343	429.72	365.079	262.707	chr6	124407540	124441753	-1	protein_coding	Clstn3	0.00121348	0.0341944	598.485	93.7184	352.502	84.2139
ENSMUSG00000008167	-0.187839	2.13712	0.351626	0.561684	1	5.41125	4.11807	3.84891	3.23639	3.94405	5.8711	3.29933	4.84902	chr8	85786684	85793753	1	protein_coding	Fbxw9	0.561684	1	4.11174	0.798782	4.67315	1.29487
ENSMUSG00000008193	1.07042	-1.37892	3.7764	0.0702287	0.512405	0.253877	0.339398	0.341023	0.310551	0.559913	0.241857	0.119913	0.133942	chr7	44175417	44181495	-1	protein_coding	Spib	0.0702287	0.512405	0.360952	0.116675	0.165237	0.0667242
ENSMUSG00000008200	-0.38288	4.79773	6.84617	0.0189755	0.229205	29.4072	20.9277	25.0873	26.0673	21.7078	27.7525	30.2079	38.3453	chr2	90575714	90611365	1	protein_coding	Fnbp4	0.0189755	0.229205	24.6395	3.4403	32.1019	5.54454
ENSMUSG00000008206	-0.117266	3.90819	0.707261	0.413047	1	14.9627	13.8682	14.1188	14.6235	14.0336	12.8528	14.2622	19.5781	chr8	4543026	4581680	1	protein_coding	Cers4	0.413047	1	14.3214	0.456012	15.5644	3.54671
ENSMUSG00000008226	0.10682	4.77008	0.511524	0.485036	1	24.8552	33.6427	29.9408	29.6003	21.44	28.0671	23.0983	26.6525	chr2	73142945	73168162	1	protein_coding	Scrn3	0.485036	1	27.8958	4.77066	25.9393	2.56003
ENSMUSG00000008301	0.663938	4.28306	19.6452	0.000441892	0.0167469	21.972	24.2721	25.5254	22.024	19.8529	18.3491	12.4879	12.2259	chr18	56695515	56720784	1	protein_coding	Phax	0.000441892	0.0167469	22.7293	2.21038	14.3543	3.4621
ENSMUSG00000008305	-0.32144	4.00069	6.7547	0.0196589	0.234668	13.2292	14.7779	16.2595	13.7644	14.8375	20.7553	16.5687	17.3087	chr4	72035379	72119156	-1	protein_coding	Tle1	0.0196589	0.234668	14.5737	1.16359	18.2109	2.2344
ENSMUSG00000008307	-0.797499	-0.306479	1.2905	0.273089	0.842234	0.584847	0.233045	0.404844	2.04296	0.43874	0.271661	0.567589	2.38667	chr5	3621566	3634356	1	protein_coding	1700109H08Rik	0.273089	0.842234	0.740888	0.738558	1.07531	1.14527
ENSMUSG00000008318	-0.178885	-0.313877	0.0839921	0.775771	1	0.951107	0.388904	0.737731	0.303696	1.08082	0.237827	2.05557	0.549698	chr7	100495054	100512653	-1	protein_coding	Relt	0.775771	1	0.692452	0.340241	0.947699	0.972035
ENSMUSG00000008333	-0.175862	3.65633	1.10968	0.308178	0.914135	15.0546	9.98132	13.8596	9.83488	10.8443	13.5416	11.2608	15.4318	chr2	142904959	142914773	1	protein_coding	Snrpb2	0.308178	0.914135	11.9149	2.39011	13.4114	2.08851
ENSMUSG00000008348	0.148224	9.74175	0.472668	0.501846	1	1064.62	840.786	1005.72	833.722	659.151	534.335	717.726	1132.41	chr5	125463029	125467266	-1	protein_coding	Ubc	0.501846	1	880.8	159.953	794.824	306.401
ENSMUSG00000008373	-0.0789516	4.20923	0.392116	0.540234	1	16.4604	19.2082	20.2011	19.3583	14.8137	18.1836	19.6509	19.3161	chr7	3632984	3645485	1	protein_coding	Prpf31	0.540234	1	18.0083	2.27333	19.0502	0.768907
ENSMUSG00000008384	0.483778	3.06824	4.2187	0.0571171	0.454685	10.5424	8.09627	7.69961	6.62751	13.3895	5.27751	6.59276	7.93582	chr7	27186335	27189741	1	protein_coding	Sertad1	0.0571171	0.454685	9.27106	2.71181	6.60203	1.32918
ENSMUSG00000008393	-0.0856742	7.68439	0.210157	0.652959	1	189.051	226.03	210.087	232.89	152.073	240.151	213.985	189.09	chr16	8476444	8490019	-1	protein_coding	Carhsp1	0.652959	1	202.026	32.6245	214.409	25.5327
ENSMUSG00000008398	0.393208	5.14503	4.4417	0.0516059	0.428748	34.3899	39.9471	32.6446	29.536	55.9386	28.9835	26.8962	31.9217	chr10	93083276	93146997	-1	protein_coding	Elk3	0.0516059	0.428748	38.4912	10.461	29.2671	2.52473
ENSMUSG00000008429	-0.634519	4.74231	18.1233	0.000633119	0.0215876	19.7599	27.2226	23.5405	24.0377	16.203	34.4467	33.2232	35.6616	chr9	25019428	25063116	-1	protein_coding	Herpud2	0.000633119	0.0215876	22.1527	4.2517	34.4439	1.2192
ENSMUSG00000008435	0.482405	5.57662	7.49938	0.0148159	0.193739	49.4851	56.5948	60.6855	65.0409	38.5175	38.8957	41.6416	35.601	chr7	4427769	4448648	-1	protein_coding	Rdh13	0.0148159	0.193739	54.0648	10.4091	38.7128	3.02445
ENSMUSG00000008438	-0.563105	-1.91352	0.42893	0.522045	1	0.169469	0.149007	0.21164	0.0634392	0	0.130444	0.137538	0.276022	chr12	81605358	81615248	-1	protein_coding	Adam21	0.522045	1	0.118711	0.085553	0.181335	0.0820787
ENSMUSG00000008450	0.265706	1.9916	0.444695	0.514597	1	6.17334	2.30339	2.42696	5.42164	3.47188	4.129	3.35841	2.44532	chr8	106587212	106605962	1	protein_coding	Nutf2	0.514597	1	3.95944	1.75842	3.31091	0.842845
ENSMUSG00000008461	0	-3.07703	0	1	1	0	0	0	0	0	0	0	0	chr7	45266713	45270483	1	protein_coding	Fut1	1	1	0	0	0	0
ENSMUSG00000008475	-0.0765733	5.82091	0.271085	0.609908	1	53.5139	63.3029	54.4082	51.8247	53.2672	56.2944	60.0391	58.482	chr1	152642293	152651348	1	protein_coding	Arpc5	0.609908	1	55.2634	4.589	58.2718	1.88116
ENSMUSG00000008482	2.84746	-2.82047	3.35922	0.0887808	0.574916	0.0612082	0	0	0.173382	0	0	0	0	chr17	24934813	24937037	-1	protein_coding	Rnf151	0.0887808	0.574916	0.0469181	0.0755006	0	0
ENSMUSG00000008489	3.18391	-2.74014	4.37554	0.0557079	0.44811	0.0853989	0	0	0.132336	0.0853031	0	0	0	chr4	91139000	91289022	-1	protein_coding	Elavl2	0.0557079	0.44811	0.0606076	0.0585577	0	0
ENSMUSG00000008496	0.112632	0.227559	0.0601928	0.809386	1	0.84646	1.51008	0.87853	0.631477	1.69128	0.651756	1.45058	0.949283	chr7	24786769	24879151	-1	protein_coding	Pou2f2	0.809386	1	1.11157	0.460966	1.01721	0.403722
ENSMUSG00000008540	-0.401307	8.20953	5.6846	0.0301763	0.310175	238.879	253.039	278.266	305.491	247.238	318.474	324.94	404.966	chr6	138117314	138133753	1	protein_coding	Mgst1	0.0301763	0.310175	264.583	27.182	349.46	48.1779
ENSMUSG00000008575	0.294889	6.98521	2.93749	0.106319	0.640241	135.694	134.83	125.939	120.54	158.225	119.02	105.171	106.014	chr4	82208410	82623987	-1	protein_coding	Nfib	0.106319	0.640241	135.045	14.414	110.068	7.7641
ENSMUSG00000008590	0	-3.07703	0	1	1	0	0	0	0	0	0	0	0	chr9	48846308	48876290	-1	protein_coding	Htr3b	1	1	0	0	0	0
ENSMUSG00000008601	-2.48418	-2.46485	2.91757	0.107416	0.643443	0	0	0	0.0674712	0	0.314794	0	0.040162	chr3	88449336	88455607	-1	protein_coding	Rab25	0.107416	0.643443	0.0134942	0.030174	0.118319	0.171334
ENSMUSG00000008604	-0.194121	6.59729	1.2967	0.271985	0.83997	90.949	103.321	94.1454	96.4266	75.4157	114.13	107.122	94.7023	chr3	88461065	88477032	1	protein_coding	Ubqln4	0.271985	0.83997	92.0515	10.35	105.318	9.83866
ENSMUSG00000008658	3.46164	-1.05843	6.94463	0.0182701	0.224091	0.132548	0	0.378127	0	3.37946	0.109917	0.0466061	0.02495	chr16	5703219	7229390	1	protein_coding	Rbfox1	0.0182701	0.224091	0.778027	1.46242	0.060491	0.0441524
ENSMUSG00000008668	-0.174958	7.09188	0.834115	0.37497	1	133.074	109.11	122.177	113.195	168.964	128.795	140.696	168.37	chr17	34170973	34174975	-1	protein_coding	Rps18	0.37497	1	129.304	24.0064	145.954	20.3048
ENSMUSG00000008682	0.431669	5.50385	5.77597	0.0290598	0.302327	49.6048	70.1678	46.7253	41.0814	44.2482	40.5526	37.758	33.6481	chrX	73314418	73316741	1	protein_coding	Rpl10	0.0290598	0.302327	50.3655	11.5063	37.3196	3.47308
ENSMUSG00000008683	-0.307037	6.1271	2.36869	0.143805	0.720283	74.2133	41.0926	64.2447	65.5515	77.7121	89.907	71.3717	78.2177	chr7	117703595	117715411	-1	protein_coding	Rps15a	0.143805	0.720283	64.5628	14.3001	79.8321	9.37253
ENSMUSG00000008690	-0.105529	6.06571	0.469799	0.503128	1	61.7769	61.5345	67.6534	60.1948	73.5681	70.3907	66.6057	72.5705	chr15	89239922	89257029	1	protein_coding	Ncaph2	0.503128	1	64.9455	5.61084	69.8556	3.01816
ENSMUSG00000008730	0.182592	6.95243	0.816237	0.380008	1	140.444	152.035	142.861	129.899	83.4429	119.314	110.8	112.857	chr3	103647131	103698879	-1	protein_coding	Hipk1	0.380008	1	129.736	27.0521	114.324	4.44283
ENSMUSG00000008734	-0.895767	6.44235	13.6341	0.00204551	0.0490931	50.3525	70.9567	89.502	83.2318	48.3573	143.784	155.203	83.4323	chr7	118571270	118594434	-1	protein_coding	Gprc5b	0.00204551	0.0490931	68.4801	18.703	127.473	38.5656
ENSMUSG00000008763	0.156941	4.1459	0.988478	0.335271	0.967458	25.3316	16.5105	19.5327	15.4964	15.9469	16.4595	18.3812	14.8342	chr3	100469524	100592819	-1	protein_coding	Man1a2	0.335271	0.967458	18.5636	4.09924	16.5583	1.77556
ENSMUSG00000008789	0	-3.07703	0	1	1	0	0	0	0	0	0	0	0	chr7	17447163	17495057	1	protein_coding	Ceacam5	1	1	0	0	0	0
ENSMUSG00000008813	1.68691	-2.98305	1.67707	0.23306	0.788106	0	0	0	0	0.0908409	0	0	0	chr14	52155882	52158157	1	protein_coding	Tppp2	0.23306	0.788106	0.0181682	0.0406253	0	0
ENSMUSG00000008822	-0.284334	3.33792	2.85332	0.111046	0.653015	8.66922	12.0796	9.59096	7.14405	8.59433	11.021	11.5478	11.031	chr12	85319172	85335212	-1	protein_coding	Acyp1	0.111046	0.653015	9.21563	1.82477	11.1999	0.301342
ENSMUSG00000008843	0	-3.07703	0	1	1	0	0	0	0	0	0	0	0	chr5	134943103	134944380	-1	protein_coding	Cldn13	1	1	0	0	0	0
ENSMUSG00000008845	-0.237365	2.90113	0.559319	0.465648	1	8.67374	7.97244	7.49888	4.49847	6.22912	6.63459	13.8051	4.21108	chr6	124281615	124307486	1	protein_coding	Cd163	0.465648	1	6.97453	1.64656	8.21691	4.98888
ENSMUSG00000008855	-0.505907	6.1338	7.13803	0.0169705	0.213298	56.2019	50.923	53.0685	55.54	87.2451	84.2389	84.872	88.666	chr11	102085258	102120992	-1	protein_coding	Hdac5	0.0169705	0.213298	60.5957	15.0439	85.9257	2.39424
ENSMUSG00000008859	-0.217062	6.10238	1.63766	0.219332	0.788106	66.654	79.6291	61.461	59.6472	56.0339	85.0234	67.6465	72.9225	chr13	18055156	18118824	-1	protein_coding	Rala	0.219332	0.788106	64.6851	9.1899	75.1975	8.90904
ENSMUSG00000008874	0	-3.07703	0	1	1	0	0	0	0	0	0	0	0	chr8	115144826	115152586	1	protein_coding	Clec3a	1	1	0	0	0	0
ENSMUSG00000008892	0.0491981	7.01275	0.0903489	0.767699	1	133.829	142.733	129.803	126.514	118.973	129.388	122.215	126.396	chr8	23067091	23083829	-1	protein_coding	Vdac3	0.767699	1	130.371	8.80179	126	3.60302
ENSMUSG00000008932	-1.11343	-2.24198	0.895935	0.358291	1	0	0	0.13797	0.125765	0	0.259049	0.0449497	0.0915026	chr4	107825529	107870729	1	protein_coding	Slc1a7	0.358291	1	0.0527468	0.0723553	0.131834	0.112603
ENSMUSG00000008958	0.000194695	4.39919	2.64628e-06	0.998723	1	23.4733	20.8645	19.9306	19.8675	20.5809	18.7886	20.5686	23.4396	chr3	95018333	95030362	1	protein_coding	Vps72	0.998723	1	20.9434	1.47658	20.9323	2.34673
ENSMUSG00000008976	-0.038301	5.81371	0.0337111	0.856685	1	49.8675	71.2926	66.9204	58.0711	34.8778	65.6622	57.3287	50.1925	chr16	84631813	84660667	1	protein_coding	Gabpa	0.856685	1	56.2059	14.4996	57.7278	7.74259
ENSMUSG00000008999	-0.853788	-1.19886	1.30481	0.270547	0.837148	0.331382	0.174373	0.46728	0.0618032	0.095196	0.0841496	0.992901	0.182605	chr2	172709805	172782114	-1	protein_coding	Bmp7	0.270547	0.837148	0.226007	0.170336	0.419885	0.498682
ENSMUSG00000009013	-0.372419	5.17818	2.69853	0.12042	0.673916	31.0519	29.1025	28.8612	21.038	55.7244	43.3011	41.5069	43.3376	chr5	115435169	115439058	-1	protein_coding	Dynll1	0.12042	0.673916	33.1556	13.186	42.7152	1.04657
ENSMUSG00000009030	0.364754	4.28302	4.21425	0.057234	0.455244	18.1571	21.9982	26.608	26.3322	13.9851	17.3286	17.1248	15.493	chr2	37240086	37249344	-1	protein_coding	Pdcl	0.057234	0.455244	21.4161	5.41533	16.6488	1.00612
ENSMUSG00000009035	-0.227153	6.65724	1.27752	0.275421	0.84664	82.8413	108.04	91.4302	104.889	89.5762	147.679	105.968	81.2046	chr15	79244884	79287769	-1	protein_coding	Tmem184b	0.275421	0.84664	95.3554	10.6912	111.617	33.5956
ENSMUSG00000009047	0	-3.07703	0	1	1	0	0	0	0	0	0	0	0	chr16	88574784	88575616	1	protein_coding	Gm5965	1	1	0	0	0	0
ENSMUSG00000009070	2.95065	-2.81781	3.3792	0.0879336	0.574916	0.0557084	0	0.212584	0	0	0	0	0	chr10	74793309	74868418	-1	protein_coding	Rsph14	0.0879336	0.574916	0.0536586	0.0920589	0	0
ENSMUSG00000009073	-0.272926	6.69912	1.68931	0.212551	0.788106	89.9462	117.192	107.285	109.356	61.9967	125.96	127.852	98.4351	chr11	4715845	4799536	-1	protein_coding	Nf2	0.212551	0.788106	97.1551	22.0285	117.416	16.4651
ENSMUSG00000009075	-1.38896	-1.21793	5.82333	0.0284998	0.29899	0.344871	0.180145	0.205704	0.0626303	0.0976879	0.219944	0.490381	0.704152	chr11	4686892	4696778	-1	protein_coding	Cabp7	0.0284998	0.29899	0.178208	0.109975	0.471492	0.242656
ENSMUSG00000009076	-0.0603705	3.35929	0.136117	0.717126	1	9.45113	11.3623	11.1866	9.5187	8.53781	12.6676	9.51896	9.12709	chr11	4654678	4687669	1	protein_coding	Zmat5	0.717126	1	10.0113	1.21801	10.4379	1.94089
ENSMUSG00000009079	-0.0616197	6.60979	0.142396	0.710989	1	94.477	87.6204	90.0741	98.3103	109.722	100.111	96.6431	103.901	chr11	5019689	5049266	-1	protein_coding	Ewsr1	0.710989	1	96.0408	8.67875	100.219	3.63029
ENSMUSG00000009090	0.674436	6.66409	13.6969	0.0020095	0.0484956	112.328	125.469	127.332	134.517	90.3068	78.1939	73.2968	70.3313	chr11	4936824	4992791	1	protein_coding	Ap1b1	0.0020095	0.0484956	117.991	17.4267	73.9407	3.97066
ENSMUSG00000009092	-0.550318	-1.0109	0.676471	0.423185	1	0.579178	0.10233	0.430751	0.147234	0.110646	0.453968	0.0921436	0.85692	chr10	75729247	75731775	1	protein_coding	Derl3	0.423185	1	0.274028	0.217904	0.467677	0.382572
ENSMUSG00000009093	2.43067	-1.38221	11.7253	0.00358234	0.0732387	0.409798	0.411592	0.341088	0.445401	0.559618	0.0431922	0	0.179086	chr10	75650777	75658377	-1	protein_coding	Gstt4	0.00358234	0.0732387	0.433499	0.0800454	0.0740928	0.0934565
ENSMUSG00000009097	5.03579	-2.10872	9.43838	0.00850637	0.132064	0	0.0841773	0.12113	0.173217	0.873355	0	0	0	chr16	18399729	18409421	-1	protein_coding	Tbx1	0.00850637	0.132064	0.250376	0.353932	0	0
ENSMUSG00000009108	-1.57965	-1.81651	3.26943	0.0898773	0.576917	0	0.166547	0.0431655	0.202252	0.0676195	0.108238	0.288825	0.434379	chr3	108000105	108008748	1	protein_coding	Gnat2	0.0898773	0.576917	0.0959167	0.0852631	0.277148	0.163384
ENSMUSG00000009112	0.47394	7.13753	2.39535	0.14172	0.716324	143.102	182.699	192.925	237.666	64.5294	128.416	130.359	95.8406	chr6	120813173	120869803	1	protein_coding	Bcl2l13	0.14172	0.716324	164.184	65.0843	118.205	19.3927
ENSMUSG00000009114	1.04984	-2.52092	0.505745	0.487473	1	0	0.108073	0	0.0662153	0.232467	0.100376	0	0	chr10	76284915	76296944	1	protein_coding	2610028H24Rik	0.487473	1	0.081351	0.0961967	0.0334588	0.0579524
ENSMUSG00000009115	1.10162	-1.8881	1.78949	0.200144	0.788106	0.263087	0.307941	0.141173	0.199397	0.102036	0.168679	0.0456705	0.047252	chr10	76398106	76406035	1	protein_coding	Spatc1l	0.200144	0.788106	0.202727	0.0846346	0.0872004	0.0705667
ENSMUSG00000009145	0.396265	2.43413	2.0914	0.167901	0.768043	5.56952	6.57252	4.06369	5.56039	7.44374	4.84668	4.63052	3.80027	chr6	83034825	83044299	1	protein_coding	Dqx1	0.167901	0.768043	5.84197	1.26641	4.42582	0.552422
ENSMUSG00000009185	-0.0297884	-1.27449	0.00120084	0.972795	1	0.740313	0	0.140893	0.189446	0.449798	0.0422845	0.778139	0.091677	chr11	82006011	82007625	1	protein_coding	Ccl8	0.972795	1	0.30409	0.293159	0.304033	0.411329
ENSMUSG00000009207	-0.494169	1.50916	1.74459	0.205587	0.788106	2.8332	1.98335	2.16643	2.29566	2.67849	3.47185	3.77357	2.85708	chr2	74350635	74409779	-1	protein_coding	Lnpk	0.205587	0.788106	2.39142	0.354924	3.3675	0.467073
ENSMUSG00000009210	0.475164	-1.65795	0.385502	0.54363	1	0.207522	0.141752	0.11117	0.206863	0.567003	0.323182	0.0726298	0.120423	chr11	106256298	106268384	1	protein_coding	Prr29	0.54363	1	0.246862	0.183779	0.172078	0.133024
ENSMUSG00000009214	1.65402	-2.98387	1.66576	0.23306	0.788106	0.0845903	0	0	0	0	0	0	0	chr2	26951648	26962191	-1	protein_coding	Mymk	0.23306	0.788106	0.0169181	0.0378299	0	0
ENSMUSG00000009216	-0.491405	0.104653	1.29805	0.271745	0.839421	0.584206	0.627198	1.00153	1.29506	0.472427	1.2601	1.41992	0.761049	chr2	27000392	27032503	-1	protein_coding	Fam163b	0.271745	0.839421	0.796084	0.342546	1.14702	0.343681
ENSMUSG00000009246	0.720932	-2.02147	0.4237	0.524559	1	0	0.428719	0.144307	0.0796737	0.21893	0	0.140823	0.155121	chr7	142622890	142648379	-1	protein_coding	Trpm5	0.524559	1	0.174326	0.16352	0.0986478	0.0857301
ENSMUSG00000009248	1.09285	-2.81967	0.422549	0.525115	1	0	0	0	0	0.209169	0	0.0386999	0	chr7	142520566	142523001	-1	protein_coding	Ascl2	0.525115	1	0.0418338	0.0935432	0.0129	0.0223434
ENSMUSG00000009281	0.454202	4.78037	9.15878	0.00820013	0.128819	30.8791	23.2292	28.7476	30.4039	37.3164	24.4186	19.65	21.8534	chr6	48546630	48549723	-1	protein_coding	Rarres2	0.00820013	0.128819	30.1152	5.04511	21.974	2.3866
ENSMUSG00000009291	-0.100008	6.99917	0.341685	0.567207	1	118.575	135.026	136.58	131.412	102.004	132.486	132.488	136.086	chr10	77417554	77434566	1	protein_coding	Pttg1ip	0.567207	1	124.719	14.5384	133.687	2.07802
ENSMUSG00000009292	-0.101617	-0.396017	0.0557014	0.816491	1	1.0199	0.381869	0.499016	0.578764	0.700718	0.626251	1.03056	0.36605	chr10	77743556	77806397	-1	protein_coding	Trpm2	0.816491	1	0.636054	0.244025	0.674289	0.334852
ENSMUSG00000009293	-0.139929	5.32056	0.93842	0.347449	0.991448	36.652	32.7184	43.1443	43.7773	36.1929	45.5282	43.1022	38.6622	chr10	77458109	77481827	1	protein_coding	Ube2g2	0.347449	0.991448	38.497	4.78499	42.4309	3.48188
ENSMUSG00000009350	1.57376	-1.74282	4.06424	0.0613398	0.474896	0.419013	0.0920628	0.134053	0.387707	0.289323	0.0835142	0.123959	0.0444704	chr11	87684407	87695239	1	protein_coding	Mpo	0.0613398	0.474896	0.264432	0.146987	0.0839812	0.0397464
ENSMUSG00000009356	0	-3.07703	0	1	1	0	0	0	0	0	0	0	0	chr11	87697254	87719115	-1	protein_coding	Lpo	1	1	0	0	0	0
ENSMUSG00000009376	-0.129061	4.78161	0.358277	0.558047	1	22.7616	35.7624	26.6487	33.7916	14.5669	26.6725	32.8047	28.2598	chr6	17463799	17573979	1	protein_coding	Met	0.558047	1	26.7062	8.58988	29.2457	3.18274
ENSMUSG00000009378	1.13629	-0.898857	6.70552	0.0200379	0.237587	0.513294	0.686901	0.58196	0.635938	0.35487	0.344563	0.268602	0.136462	chr19	34645803	34724689	-1	protein_coding	Slc16a12	0.0200379	0.237587	0.554592	0.128905	0.249876	0.105307
ENSMUSG00000009394	0.233652	3.20742	1.36432	0.260314	0.814753	13.1394	9.19362	7.65039	9.69933	8.56157	8.6763	9.54622	6.37022	chr6	115111863	115258967	1	protein_coding	Syn2	0.260314	0.814753	9.64886	2.09582	8.19758	1.64123
ENSMUSG00000009406	-0.292151	3.18678	1.89635	0.187906	0.788106	6.34967	8.59708	9.72071	11.3765	5.51045	9.80468	10.8012	10.0782	chrX	20799634	20816847	-1	protein_coding	Elk1	0.187906	0.788106	8.31089	2.40606	10.228	0.514854
ENSMUSG00000009418	0.634415	4.86089	11.6944	0.00361629	0.0736323	31.4599	34.5881	26.8537	27.8274	45.8696	25.5858	22.0476	16.5333	chr1	135362318	135615843	-1	protein_coding	Nav1	0.00361629	0.0736323	33.3197	7.6574	21.3889	4.56206
ENSMUSG00000009470	-0.436796	5.49989	5.26958	0.035915	0.345767	36.5748	53.0732	42.5525	42.4026	25.6396	51.1224	52.9041	58.7129	chr13	98975527	99062892	-1	protein_coding	Tnpo1	0.035915	0.345767	40.0485	10.0142	54.2464	3.96931
ENSMUSG00000009471	4.37773	-2.38439	4.69135	0.0485864	0.413142	0.761313	0	0	0	0	0	0	0	chr7	46025898	46028523	1	protein_coding	Myod1	0.0485864	0.413142	0.152263	0.340469	0	0
ENSMUSG00000009487	0.694001	-2.65431	0.217998	0.647017	1	0.19865	0	0.068283	0	0	0.0435112	0.0448764	0	chr7	45890411	45960858	1	protein_coding	Otog	0.647017	1	0.0533865	0.08642	0.0294625	0.0255244
ENSMUSG00000009535	-0.376482	4.33885	6.37885	0.0227804	0.258386	19.3977	16.1075	19.181	22.7947	14.1972	24.8239	26.2674	20.4819	chr18	68433426	68457923	1	protein_coding	Rnmt	0.0227804	0.258386	18.3356	3.30972	23.8577	3.01134
ENSMUSG00000009545	1.01445	0.657165	2.90041	0.108371	0.647526	2.13741	1.1329	0.980081	1.17302	5.38708	1.24289	0.747409	1.05768	chr7	142660099	142980779	1	protein_coding	Kcnq1	0.108371	0.647526	2.1621	1.85982	1.01599	0.250357
ENSMUSG00000009549	-0.207625	5.10399	2.36286	0.144266	0.721726	33.4567	27.7268	31.8887	30.7421	37.4462	35.9674	35.0528	40.6796	chr2	118306331	118310192	-1	protein_coding	Srp14	0.144266	0.721726	32.2521	3.58191	37.2333	3.01948
ENSMUSG00000009551	1.0898	-0.616539	8.74175	0.00947065	0.142243	0.743367	0.667703	0.86474	0.617305	0.639496	0.336871	0.364047	0.285084	chr2	32622632	32631028	-1	protein_coding	6330409D20Rik	0.00947065	0.142243	0.706522	0.100436	0.328667	0.0401155
ENSMUSG00000009555	-0.0589282	5.33862	0.144191	0.709263	1	37.765	35.537	34.0828	38.9659	51.8878	41.1432	39.5573	43.1088	chr2	32595796	32603088	-1	protein_coding	Cdk9	0.709263	1	39.6477	7.10097	41.2698	1.77915
ENSMUSG00000009563	-0.832101	4.02718	49.9963	3.03395e-06	0.000491875	12.0791	12.6238	10.8469	13.0737	13.7817	20.8627	22.1607	23.5478	chr2	32647246	32652256	1	protein_coding	Tor2a	3.03395e-06	0.000491875	12.481	1.10627	22.1904	1.34277
ENSMUSG00000009566	1.59458	3.01066	54.0302	1.88937e-06	0.000351608	10.672	9.59076	8.96616	9.71432	14.3856	3.96083	2.91027	3.68655	chr2	32572621	32594157	-1	protein_coding	Fpgs	1.88937e-06	0.000351608	10.6658	2.1672	3.51922	0.544901
ENSMUSG00000009569	0.0530514	4.08177	0.095721	0.761116	1	18.1525	13.3563	23.6558	13.6806	17.1511	14.2267	18.4821	16.8091	chr16	13074345	13235393	1	protein_coding	Mrtfb	0.761116	1	17.1993	4.17575	16.5059	2.14382
ENSMUSG00000009575	-0.0818626	5.03752	0.21941	0.645961	1	27.1783	30.1702	35.5196	42.0034	26.6783	27.6055	41.9962	33.1065	chr15	103099971	103148243	-1	protein_coding	Cbx5	0.645961	1	32.31	6.45934	34.2361	7.26158
ENSMUSG00000009580	0	-3.07703	0	1	1	0	0	0	0	0	0	0	0	chr5	88032888	88042033	1	protein_coding	Odam	1	1	0	0	0	0
ENSMUSG00000009585	-0.54963	2.89969	4.67368	0.0465199	0.402163	7.94743	3.9304	6.03733	4.85479	8.64919	7.08	10.183	10.1537	chr15	79775860	79800107	1	protein_coding	Apobec3	0.0465199	0.402163	6.28383	2.00025	9.13891	1.78313
ENSMUSG00000009588	0	-3.07703	0	1	1	0	0	0	0	0	0	0	0	chr11	116655851	116666333	-1	protein_coding	St6galnac1	1	1	0	0	0	0
ENSMUSG00000009596	0	-3.07703	0	1	1	0	0	0	0	0	0	0	0	chrX	133360867	133377239	-1	protein_coding	Taf7l	1	1	0	0	0	0
ENSMUSG00000009614	-1.47145	3.99969	36.6907	1.84495e-05	0.00179757	5.22358	12.5365	6.13097	12.6361	12.6323	29.746	23.3014	26.3364	chr2	27078405	27138349	-1	protein_coding	Sardh	1.84495e-05	0.00179757	9.83189	3.80638	26.4613	3.22409
ENSMUSG00000009621	-0.178392	4.29909	1.66405	0.215833	0.788106	18.2733	16.4502	20.2398	19.8916	17.8592	16.2564	23.7861	23.0131	chr2	27152116	27317045	-1	protein_coding	Vav2	0.215833	0.788106	18.5428	1.55064	21.0185	4.14217
ENSMUSG00000009628	0.0902894	-2.54893	0.00385288	0.951293	1	0	0	0.290065	0.0399476	0.0531082	0.026806	0	0.187899	chr8	34006766	34075610	1	protein_coding	Tex15	0.951293	1	0.0766242	0.121653	0.0715685	0.101633
ENSMUSG00000009630	0.0144606	5.30739	0.0126412	0.911913	1	39.7398	40.0712	40.4621	37.4922	39.7218	39.8368	36.1391	41.3242	chr8	34089653	34109469	1	protein_coding	Ppp2cb	0.911913	1	39.4974	1.16079	39.1	2.6699
ENSMUSG00000009633	-0.390717	7.76842	1.56484	0.229375	0.788106	251.182	214.234	158.743	173.67	179.343	363.583	310.608	94.3734	chr1	192954469	192955525	-1	protein_coding	G0s2	0.229375	0.788106	195.434	37.216	256.188	142.617
ENSMUSG00000009640	0.101967	3.66598	0.510886	0.485304	1	13.3394	11.1952	12.5203	11.9774	15.4663	12.0142	10.5083	13.4918	chr4	117531878	117539470	-1	protein_coding	Dmap1	0.485304	1	12.8997	1.63408	12.0048	1.4918
ENSMUSG00000009646	0	-3.07703	0	1	1	0	0	0	0	0	0	0	0	chr10	59239482	59257798	1	protein_coding	Pla2g12b	1	1	0	0	0	0
ENSMUSG00000009647	0.457679	4.18891	9.72116	0.0067828	0.113502	22.2178	21.0399	22.6472	20.8394	14.1809	15.7012	14.0466	14.3954	chr10	59282806	59452514	-1	protein_coding	Mcu	0.0067828	0.113502	20.185	3.44251	14.7144	0.872195
ENSMUSG00000009654	1.74878	-1.48934	6.7588	0.0196276	0.234439	0.50174	0.504219	0.205516	0.186156	0.459481	0.169789	0.0885826	0.0455892	chr10	59258780	59277600	-1	protein_coding	Oit3	0.0196276	0.234439	0.371423	0.161416	0.10132	0.0630719
ENSMUSG00000009670	-1.552	-2.99439	1.47826	0.248177	0.788106	0	0	0	0	0	0.043013	0	0	chrX	99882254	100103273	-1	protein_coding	Tex11	0.248177	0.788106	0	0	0.0143377	0.0248336
ENSMUSG00000009681	-0.179945	4.74254	1.64493	0.21836	0.788106	25.2825	26.7797	23.439	30.0995	21.4324	33.5556	27.6416	25.2241	chr10	74896424	75020753	1	protein_coding	Bcr	0.21836	0.788106	25.4066	3.30112	28.8071	4.2863
ENSMUSG00000009687	1.00469	3.2316	23.3077	0.000198229	0.00953198	11.9426	9.87601	9.15265	9.32706	16.483	5.38316	6.26087	5.2835	chr7	30732147	30741906	-1	protein_coding	Fxyd5	0.000198229	0.00953198	11.3562	3.07375	5.64251	0.537832
ENSMUSG00000009731	-0.584112	-0.629467	2.21511	0.15658	0.734482	0.50572	0.410617	0.406795	0.248455	0.648903	0.473372	0.754329	0.728667	chrX	7688528	7704519	1	protein_coding	Kcnd1	0.15658	0.734482	0.444098	0.147081	0.652123	0.155334
ENSMUSG00000009733	-0.210133	4.07237	1.83598	0.1947	0.788106	16.598	15.2477	18.5214	15.863	13.4079	13.9235	18.5253	23.0006	chr15	100395893	100449889	-1	protein_coding	Tfcp2	0.1947	0.788106	15.9276	1.87034	18.4831	4.53868
ENSMUSG00000009734	1.68691	-2.98305	1.67707	0.23306	0.788106	0	0	0	0	0.0908409	0	0	0	chr13	18295683	18572271	-1	protein_coding	Pou6f2	0.23306	0.788106	0.0181682	0.0406253	0	0
ENSMUSG00000009739	-0.49392	4.5749	16.3908	0.000974465	0.0291669	23.5629	20.2114	21.0043	17.7644	19.3961	30.002	26.4718	29.5539	chr15	100473199	100497865	-1	protein_coding	Pou6f1	0.000974465	0.0291669	20.3878	2.14234	28.6759	1.92192
ENSMUSG00000009741	-0.0158889	5.72504	0.0108116	0.91851	1	58.9161	51.7929	47.2177	52.7458	51.9966	45.6591	53.784	59.8896	chr9	113760002	113806270	1	protein_coding	Ubp1	0.91851	1	52.5338	4.17963	53.1109	7.1391
ENSMUSG00000009772	-0.0225263	-0.0706687	0.00288688	0.957832	1	0.550995	0.726549	1.10579	0.518697	1.39234	1.08001	0.608869	0.82102	chr1	132243864	132261226	1	protein_coding	Nuak2	0.957832	1	0.858874	0.378674	0.836634	0.235959
ENSMUSG00000009828	0.208995	4.57207	2.45986	0.136826	0.705873	27.8969	28.3142	23.2192	24.5234	21.1126	24.1675	21.4664	19.2496	chr9	78016474	78079389	1	protein_coding	Cilk1	0.136826	0.705873	25.0133	3.07755	21.6278	2.46291
ENSMUSG00000009863	-0.340559	9.41287	6.46671	0.0220025	0.252928	609.035	627.27	640.538	608.729	616.763	850.282	751.134	755.582	chr4	140688514	140706504	1	protein_coding	Sdhb	0.0220025	0.252928	620.467	13.5216	785.666	56.0035
ENSMUSG00000009876	0.238506	1.97355	0.405227	0.533622	1	3.22952	3.16197	3.45989	3.10299	7.2497	3.37518	2.94972	3.91574	chr2	152596093	152606957	1	protein_coding	Cox4i2	0.533622	1	4.04081	1.79892	3.41355	0.484156
ENSMUSG00000009894	0.553178	4.50438	9.94857	0.00629063	0.107841	24.6516	26.7053	31.8789	28.7605	16.1297	19.1186	16.9472	16.4238	chr11	59297960	59342012	-1	protein_coding	Snap47	0.00629063	0.107841	25.6252	5.94176	17.4965	1.42895
ENSMUSG00000009900	0	-3.07703	0	1	1	0	0	0	0	0	0	0	0	chr11	59138859	59181578	-1	protein_coding	Wnt3a	1	1	0	0	0	0
ENSMUSG00000009905	-0.347356	4.56353	5.6619	0.0304614	0.311906	17.6105	23.9618	21.5201	26.8006	17.3477	26.0525	28.3187	27.6605	chr1	106648189	106687457	-1	protein_coding	Kdsr	0.0304614	0.311906	21.4482	4.0778	27.3439	1.1658
ENSMUSG00000009907	-0.329721	5.28852	2.78654	0.114978	0.666408	34.7717	49.446	36.6611	38.5906	21.525	48.1149	43.6338	44.7026	chr1	106691801	106724458	-1	protein_coding	Vps4b	0.114978	0.666408	36.1989	9.98472	45.4837	2.34046
ENSMUSG00000009927	-0.463837	6.99245	5.31409	0.0352427	0.34164	120.911	91.4419	96.2436	105.839	142.993	127.005	142.309	191.878	chr9	44318436	44321724	1	protein_coding	Rps25	0.0352427	0.34164	111.486	20.9014	153.73	33.9111
ENSMUSG00000009941	-3.11574	-2.76859	4.79497	0.0497399	0.418409	0	0	0	0	0	0.0464451	0.0742229	0.0502165	chrX	133845275	133865503	-1	protein_coding	Nxf2	0.0497399	0.418409	0	0	0.0569615	0.0150672
ENSMUSG00000009995	-0.443959	5.68189	8.01755	0.0122504	0.169353	46.0039	44.7921	52.5456	46.1707	37.8264	53.6585	61.4024	70.555	chrX	73325518	73333757	1	protein_coding	Tafazzin	0.0122504	0.169353	45.4678	5.23746	61.8719	8.45803
ENSMUSG00000010021	-0.0715983	0.880179	0.0225213	0.88263	1	2.63409	1.34506	1.5422	0.973343	2.2437	1.17818	1.89932	2.37762	chr11	114656214	114681565	1	protein_coding	Kif19a	0.88263	1	1.74768	0.677435	1.81837	0.603804
ENSMUSG00000010025	0.11656	4.86188	0.818723	0.379301	1	26.9744	28.5918	31.9734	34.2155	27.2996	25.2745	28.6772	28.6412	chr11	61114243	61158290	-1	protein_coding	Aldh3a2	0.379301	1	29.8109	3.15894	27.5309	1.95423
ENSMUSG00000010044	-0.653432	-2.126	0.384424	0.544187	1	0.203193	0	0.0592512	0.0721835	0.195157	0.218037	0.193189	0.0523279	chr9	107424497	107428518	1	protein_coding	Zmynd10	0.544187	1	0.105957	0.0893874	0.154518	0.0893669
ENSMUSG00000010045	-0.249935	4.46904	4.48957	0.0505053	0.422184	18.0922	21.172	20.9978	20.8561	21.3619	27.2994	22.9926	22.8138	chr9	107411144	107415872	1	protein_coding	Tmem115	0.0505053	0.422184	20.496	1.35706	24.3686	2.53971
ENSMUSG00000010047	0.304921	4.50538	4.08047	0.0608791	0.472741	22.0191	23.6372	20.5535	30.1064	25.2622	22.3898	20.8993	15.7627	chr9	107445144	107449978	1	protein_coding	Hyal2	0.0608791	0.472741	24.3157	3.685	19.6839	3.47669
ENSMUSG00000010048	0.801669	5.04354	27.4287	8.80158e-05	0.00537836	46.8011	31.8993	43.1233	37.4069	39.7944	26.2249	22.0726	20.1698	chr9	107464841	107470584	1	protein_coding	Ifrd2	8.80158e-05	0.00537836	39.805	5.66145	22.8225	3.09642
ENSMUSG00000010051	0.0770403	5.5523	0.149533	0.704201	1	43.1134	43.8452	50.4004	67.9202	31.8919	48.1432	41.9233	45.0509	chr9	107454126	107458909	1	protein_coding	Hyal1	0.704201	1	47.4342	13.2437	45.0391	3.11
ENSMUSG00000010054	-0.544661	4.89158	18.7445	0.000545568	0.01936	26.7955	27.7444	23.2566	27.1256	21.5386	37.6536	36.6156	36.395	chr9	107440454	107443311	1	protein_coding	Tusc2	0.000545568	0.01936	25.2921	2.73257	36.888	0.672077
ENSMUSG00000010057	-0.653582	3.89864	32.6407	3.51564e-05	0.00283355	12.6112	11.9396	12.8297	11.3328	12.4625	19.0823	20.5717	18.0693	chr9	107419425	107422905	1	protein_coding	Nprl2	3.51564e-05	0.00283355	12.2351	0.601714	19.2411	1.25874
ENSMUSG00000010064	1.14635	-0.0750299	2.99812	0.103063	0.629363	1.1022	0.44378	0.643588	0.376627	2.52484	0.107617	0.433134	0.770993	chr9	107527833	107546729	-1	protein_coding	Slc38a3	0.103063	0.629363	1.01821	0.888667	0.437248	0.331707
ENSMUSG00000010066	1.59533	-1.10556	6.01074	0.0264028	0.285131	0.455982	0.296782	0.161078	0.595105	2.00392	0.110159	0.170944	0.212005	chr9	107276811	107406542	1	protein_coding	Cacna2d2	0.0264028	0.285131	0.702573	0.745611	0.164369	0.0512407
ENSMUSG00000010067	0.368064	3.68487	4.50297	0.0502021	0.420814	14.3245	11.7942	13.2813	11.3206	18.8025	9.75916	9.5501	12.8958	chr9	107428754	107439466	1	protein_coding	Rassf1	0.0502021	0.420814	13.9046	2.98686	10.735	1.8742
ENSMUSG00000010080	4.21959	-0.22846	22.526	0.000233599	0.0106312	1.57737	1.12992	1.90993	0.0826797	0.704212	0	0.0548936	0.116329	chr11	94380425	94390800	-1	protein_coding	Epn3	0.000233599	0.0106312	1.08082	0.720159	0.0570742	0.0581952
ENSMUSG00000010086	-1.57253	-2.99306	1.48951	0.246488	0.788106	0	0	0	0	0	0	0.0445549	0	chr11	61339268	61344957	-1	protein_coding	Rnf112	0.246488	0.788106	0	0	0.0148516	0.0257238
ENSMUSG00000010095	1.77762	6.59118	82.1103	1.29587e-07	6.8423e-05	119.441	138.69	149.154	133.218	108.886	43.8691	30.7701	39.0018	chr19	8684246	8700733	-1	protein_coding	Slc3a2	1.29587e-07	6.8423e-05	129.878	15.89	37.8803	6.62109
ENSMUSG00000010097	0.367966	5.9218	1.46521	0.244105	0.788106	56.072	44.4956	61.7675	51.0015	139.788	44.6419	57.5456	60.9789	chr19	8734437	8748286	1	protein_coding	Nxf1	0.244105	0.788106	70.6249	39.184	54.3888	8.61386
ENSMUSG00000010110	-0.444205	4.97889	13.6302	0.00204777	0.0491256	26.3613	26.2211	26.4049	29.9316	29.3802	36.0929	37.6332	39.1821	chr19	8718777	8733433	1	protein_coding	Stx5a	0.00204777	0.0491256	27.6598	1.83384	37.636	1.54459
ENSMUSG00000010122	1.87133	1.54026	16.0282	0.00106992	0.0312669	3.68336	5.2181	5.92898	3.50558	3.64069	1.59845	1.4334	0.556043	chr11	61234227	61269171	-1	protein_coding	Slc47a1	0.00106992	0.0312669	4.39534	1.10647	1.19596	0.560299
ENSMUSG00000010136	0	-3.07703	0	1	1	0	0	0	0	0	0	0	0	chr3	105904273	105921962	-1	protein_coding	Pifo	1	1	0	0	0	0
ENSMUSG00000010142	-0.858557	-1.21573	2.80186	0.114061	0.663345	0.378923	0.19106	0.103733	0.256039	0.137865	0.407909	0.425051	0.301867	chr11	61017581	61040198	1	protein_coding	Tnfrsf13b	0.114061	0.663345	0.213524	0.108912	0.378276	0.0667248
ENSMUSG00000010154	-0.118338	-1.65303	0.0278791	0.869536	1	0.253469	0.285754	0.0670597	0.249774	0.0987849	0.079368	0.319188	0.223197	chr8	124059452	124096254	1	protein_coding	Spire2	0.869536	1	0.190968	0.100249	0.207251	0.120703
ENSMUSG00000010175	0.0863237	-1.89148	0.00843823	0.927977	1	0.34109	0	0.214866	0.0636683	0.178706	0.0423289	0.132572	0.269623	chr1	189850232	189902911	-1	protein_coding	Prox1	0.927977	1	0.159666	0.13326	0.148175	0.114448
ENSMUSG00000010205	0.0366707	4.98402	0.0841016	0.775629	1	31.9504	35.6575	31.2179	32.1387	28.3436	32.0843	32.5693	28.5224	chr9	20985454	21003304	-1	protein_coding	Raver1	0.775629	1	31.8616	2.61173	31.0587	2.20983
ENSMUSG00000010277	-0.423566	8.11917	5.6186	0.0310137	0.315203	256.734	254.716	242.125	308.245	187.899	336.942	342.833	326.002	chr11	78152578	78181449	1	protein_coding	2610507B11Rik	0.0310137	0.315203	249.944	42.9496	335.259	8.54102
ENSMUSG00000010290	-0.433411	3.78697	4.96786	0.0408867	0.373467	8.61206	14.4422	14.6424	15.2367	8.03671	18.1809	15.8143	15.6277	chr1	43137870	43155107	1	protein_coding	AI597479	0.0408867	0.373467	12.194	3.55038	16.541	1.42332
ENSMUSG00000010307	0.734018	3.71544	9.04672	0.00852131	0.132182	19.4501	13.4136	11.0631	10.9222	21.0832	6.38897	8.44485	12.4399	chr7	46700349	46704525	1	protein_coding	Tmem86a	0.00852131	0.132182	15.1864	4.777	9.09123	3.0768
ENSMUSG00000010311	-1.35113	-1.31136	5.05681	0.0393424	0.365812	0.0861817	0.129078	0.192263	0.252209	0.12918	0.152007	0.724143	0.459404	chr1	133824937	133835737	-1	protein_coding	Optc	0.0393424	0.365812	0.157782	0.0649498	0.445184	0.286333
ENSMUSG00000010342	1.25935	-2.74862	0.663405	0.427607	1	0.0849476	0	0.139091	0	0	0.0431124	0	0	chr11	87295891	87446649	1	protein_coding	Tex14	0.427607	1	0.0448077	0.0642723	0.0143708	0.024891
ENSMUSG00000010358	-0.861134	3.73178	28.7326	6.92348e-05	0.00449861	11.7995	8.4935	9.07982	8.80376	11.8299	14.6425	17.7392	22.0197	chr11	101339233	101349524	1	protein_coding	Ifi35	6.92348e-05	0.00449861	10.0013	1.6684	18.1338	3.70437
ENSMUSG00000010362	-1.82401	3.31378	101.718	3.06575e-08	2.43538e-05	6.41516	5.30525	3.74454	5.07494	5.48702	17.509	15.4586	22.1605	chr11	101518021	101526926	1	protein_coding	Rdm1	3.06575e-08	2.43538e-05	5.20538	0.962279	18.376	3.43407
ENSMUSG00000010376	-0.0937095	5.40749	0.250974	0.623377	1	42.5765	31.6586	39.1649	35.0961	58.5889	48.829	37.6884	45.8874	chr14	55899720	55909581	-1	protein_coding	Nedd8	0.623377	1	41.417	10.4459	44.1349	5.77333
ENSMUSG00000010392	0.411865	5.84238	5.32235	0.0351194	0.340944	63.2517	71.0633	68.7583	68.0929	44.6701	50.267	50.4743	41.7387	chr11	76617428	76654405	-1	protein_coding	Gosr1	0.0351194	0.340944	63.1673	10.724	47.4933	4.98474
ENSMUSG00000010406	-0.0842751	4.49963	0.239219	0.631568	1	22.4167	17.2673	18.8551	21.042	30.0054	22.3805	18.9809	28.232	chr14	54664366	54667213	1	protein_coding	Mrpl52	0.631568	1	21.9173	4.93541	23.1978	4.67938
ENSMUSG00000010435	1.63145	-2.98519	1.65773	0.23306	0.788106	0	0.080564	0	0	0	0	0	0	chr8	12623029	12650744	1	protein_coding	Spaca7	0.23306	0.788106	0.0161128	0.0360293	0	0
ENSMUSG00000010453	-0.454402	6.45139	4.44162	0.0516078	0.428748	59.5771	67.2905	84.6641	110.587	71.1697	114.995	82.3132	126.068	chr1	36374811	36408262	-1	protein_coding	Kansl3	0.0516078	0.428748	78.6577	20.0308	107.792	22.7493
ENSMUSG00000010461	1.94324	-1.89408	2.78057	0.115337	0.667798	0.132074	0.0577067	0.357884	0.0805241	0.689858	0	0.179052	0	chr10	22978862	23226684	-1	protein_coding	Eya4	0.115337	0.667798	0.263609	0.266361	0.0596841	0.103376
ENSMUSG00000010476	0.137784	5.91822	0.427895	0.52254	1	51.077	74.8818	68.6123	62.7421	57.7348	77.225	56.402	38.1839	chr7	136795402	136916174	-1	protein_coding	Ebf3	0.52254	1	63.0096	9.25502	57.2703	19.535
ENSMUSG00000010492	0.0170505	-0.581862	0.000961977	0.97565	1	0.449147	0.121091	0.629768	0.3348	1.03875	0.452215	0.642164	0.231631	chr2	181220273	181226963	1	lncRNA	Uckl1os	0.97565	1	0.514712	0.346215	0.442003	0.205457
ENSMUSG00000010505	-1.57253	-2.99306	1.48951	0.246488	0.788106	0	0	0	0	0	0	0.0445549	0	chr2	181405125	181469590	1	protein_coding	Myt1	0.246488	0.788106	0	0	0.0148516	0.0257238
ENSMUSG00000010517	-0.311945	5.45854	3.38063	0.0850608	0.572599	43.0374	41.6889	45.5328	42.6443	30.1978	42.9549	46.4332	61.9709	chr4	109533785	109821157	1	protein_coding	Faf1	0.0850608	0.572599	40.6203	5.99669	50.453	10.1253
ENSMUSG00000010529	0.812314	-1.59085	1.05197	0.32068	0.938401	0.164832	0.103206	0.262247	0.36805	0.409089	0	0.151352	0.289264	chr12	111451043	111452257	-1	protein_coding	Gm266	0.32068	0.938401	0.261485	0.12994	0.146872	0.144684
ENSMUSG00000010538	-0.746082	1.19603	3.40184	0.0841769	0.56855	1.36904	1.96374	1.48156	1.72387	1.92104	2.27318	3.08297	3.15941	chr3	88190064	88204306	-1	protein_coding	Tsacc	0.0841769	0.56855	1.69185	0.262633	2.83852	0.491089
ENSMUSG00000010554	-0.206948	4.32772	1.14395	0.301072	0.899737	18.9467	18.2623	18.762	23.4178	16.4845	32.6608	16.223	17.8761	chr11	74661656	74719351	1	protein_coding	Mettl16	0.301072	0.899737	19.1746	2.56397	22.2533	9.05094
ENSMUSG00000010592	-0.152354	-2.61773	0.0121695	0.913564	1	0.0772342	0.0619279	0.0711512	0	0	0.0735343	0.0730669	0	chr17	50586423	50600664	-1	protein_coding	Dazl	0.913564	1	0.0420627	0.0387825	0.0488671	0.0423208
ENSMUSG00000010601	0	-3.07703	0	1	1	0	0	0	0	0	0	0	0	chr15	77272419	77283310	-1	protein_coding	Apol7a	1	1	0	0	0	0
ENSMUSG00000010607	-0.179382	3.9561	1.68025	0.21372	0.788106	15.1511	12.3274	12.739	14.4017	17.8978	16.6003	14.6788	17.9521	chr9	22068142	22069654	1	protein_coding	Pigyl	0.21372	0.788106	14.5034	2.22484	16.4104	1.64488
ENSMUSG00000010608	-0.124248	6.48496	0.535338	0.475208	1	88.8807	69.8256	82.3956	94.3113	94.7419	91.1338	88.3623	101.79	chr12	83678010	83729897	1	protein_coding	Rbm25	0.475208	1	86.031	10.3489	93.762	7.08909
ENSMUSG00000010609	-0.0159237	3.80885	0.0142306	0.906565	1	12.9052	13.0355	13.9274	12.3209	16.6922	14.7086	12.4876	14.518	chr1	180054569	180091003	-1	protein_coding	Psen2	0.906565	1	13.7762	1.72853	13.9047	1.23099
ENSMUSG00000010651	0.472648	6.06389	4.44373	0.0515587	0.428731	90.4728	60.0165	71.7806	46.3063	100.834	50.8553	53.2985	55.478	chr9	118977091	118986161	-1	protein_coding	Acaa1b	0.0515587	0.428731	73.8821	22.1289	53.2106	2.31262
ENSMUSG00000010660	0.519441	5.21298	10.9696	0.00452762	0.0858994	35.277	37.6687	43.0385	43.4987	47.1175	24.7166	35.1555	26.614	chr9	118900595	118922570	-1	protein_coding	Plcd1	0.00452762	0.0858994	41.3201	4.7739	28.8287	5.56071
ENSMUSG00000010663	-0.138982	3.90477	1.16233	0.297355	0.892228	14.5358	13.0717	12.0933	15.8909	15.8568	15.4572	16.9663	14.7706	chr19	10160252	10174241	1	protein_coding	Fads1	0.297355	0.892228	14.2897	1.68729	15.7314	1.12322
ENSMUSG00000010721	0.256512	3.086	1.8226	0.196247	0.788106	8.43214	10.714	8.00358	10.91	6.90805	7.74247	7.62465	7.21672	chr5	29434800	29583388	-1	protein_coding	Lmbr1	0.196247	0.788106	8.99356	1.75196	7.52795	0.275893
ENSMUSG00000010751	-0.108581	2.04463	0.111426	0.742966	1	2.74269	4.59035	3.65301	3.63228	4.85747	5.11997	3.76892	3.64595	chr7	143188543	143203398	-1	protein_coding	Tnfrsf22	0.742966	1	3.89516	0.846355	4.17828	0.817843
ENSMUSG00000010755	-0.331719	3.96837	3.81002	0.0691159	0.508474	13.778	13.244	13.9763	12.0421	18.1874	22.6088	13.1107	17.8687	chr7	143110967	143153827	-1	protein_coding	Cars	0.0691159	0.508474	14.2455	2.3285	17.8627	4.74906
ENSMUSG00000010760	-1.58047	-2.99165	1.49366	0.245868	0.788106	0	0	0	0	0	0	0	0.0451647	chr7	143055282	143056887	-1	protein_coding	Phlda2	0.245868	0.788106	0	0	0.0150549	0.0260759
ENSMUSG00000010796	0	-3.07703	0	1	1	0	0	0	0	0	0	0	0	chr6	18050963	18109060	-1	protein_coding	Asz1	1	1	0	0	0	0
ENSMUSG00000010797	-3.88436	-2.5765	6.65272	0.0246677	0.272452	0	0	0	0	0	0.0429003	0.2214	0.0455644	chr6	17988939	18030584	-1	protein_coding	Wnt2	0.0246677	0.272452	0	0	0.103288	0.102297
ENSMUSG00000010803	1.87931	-2.24468	1.61915	0.22183	0.788106	0.986021	0.159964	0	0	0.0974622	0	0.0509347	0.0763699	chr11	42021766	42073757	-1	protein_coding	Gabra1	0.22183	0.788106	0.248689	0.41776	0.0424348	0.038888
ENSMUSG00000010825	0	-3.07703	0	1	1	0	0	0	0	0	0	0	0	chr5	143343093	143377907	1	protein_coding	Grid2ip	1	1	0	0	0	0
ENSMUSG00000010830	-0.19175	0.550402	0.219113	0.646183	1	1.0089	1.33447	1.43963	1.11851	1.49044	1.56746	1.5383	1.27159	chr15	79400612	79411940	1	protein_coding	Kdelr3	0.646183	1	1.27839	0.207542	1.45911	0.163055
ENSMUSG00000010841	-1.552	-2.99439	1.47826	0.248177	0.788106	0	0	0	0	0	0.043013	0	0	chr11	101875105	101883090	1	protein_coding	Cfap97d1	0.248177	0.788106	0	0	0.0143377	0.0248336
ENSMUSG00000010911	-0.422503	4.57842	8.28274	0.0111364	0.158881	19.8849	23.001	23.6031	24.1965	15.1823	26.655	27.4926	31.2079	chr2	102904020	102922989	1	protein_coding	Apip	0.0111364	0.158881	21.1736	3.73953	28.4518	2.42331
ENSMUSG00000010914	0.247759	7.41437	1.3807	0.257587	0.809013	169.114	196.199	211.291	216.81	116.362	170.472	147.867	141.462	chr2	102851420	102903858	-1	protein_coding	Pdhx	0.257587	0.809013	181.955	41.0662	153.267	15.2398
ENSMUSG00000010936	-0.201068	4.62011	1.5752	0.227911	0.788106	22.042	22.9092	24.5964	24.8381	21.9934	35.2159	25.9394	19.1515	chr8	111345217	111447030	1	protein_coding	Vac14	0.227911	0.788106	23.2758	1.368	26.7689	8.06424
ENSMUSG00000011008	-0.269355	-2.44197	0.0493533	0.827072	1	0.0639695	0	0.0526369	0.255078	0	0.0323063	0.101191	0.0687015	chr3	145855588	145901268	1	protein_coding	Mcoln2	0.827072	1	0.0743368	0.105235	0.0673996	0.0344608
ENSMUSG00000011034	0	-3.07703	0	1	1	0	0	0	0	0	0	0	0	chr5	33261563	33320214	1	protein_coding	Slc5a1	1	1	0	0	0	0
ENSMUSG00000011096	-0.367994	5.8007	5.06609	0.0391852	0.365157	53.9437	45.1897	58.9765	44.2399	48.7192	54.1567	66.7092	73.5714	chr7	44498415	44504845	1	protein_coding	Akt1s1	0.0391852	0.365157	50.2138	6.202	64.8124	9.84538
ENSMUSG00000011114	0.387656	3.94466	9.22248	0.0080237	0.127074	18.8346	15.087	18.035	14.4067	17.1015	12.3525	12.4	13.493	chr9	37560059	37568608	-1	protein_coding	Tbrg1	0.0080237	0.127074	16.693	1.89474	12.7485	0.645161
ENSMUSG00000011118	0	-3.07703	0	1	1	0	0	0	0	0	0	0	0	chr9	37571198	37580531	-1	protein_coding	Panx3	1	1	0	0	0	0
ENSMUSG00000011148	1.03229	5.89328	32.475	3.61386e-05	0.0028776	68.9465	63.4218	84.7799	66.6004	83.0736	37.1295	41.7392	28.7224	chr12	112586479	112607794	1	protein_coding	Adssl1	3.61386e-05	0.0028776	73.3645	9.85785	35.8637	6.60008
ENSMUSG00000011154	3.13116	-0.487092	20.0932	0.000398767	0.0155685	0.623303	0.637941	1.44032	0.44451	1.15382	0.112932	0	0.25451	chr7	83423309	83444088	-1	protein_coding	Cfap161	0.000398767	0.0155685	0.85998	0.418651	0.122481	0.127524
ENSMUSG00000011158	0.64957	4.88915	22.048	0.000258728	0.0114584	38.5554	32.8848	28.7083	34.0827	37.9595	23.8234	22.5161	19.4591	chr12	112923705	112964324	-1	protein_coding	Brf1	0.000258728	0.0114584	34.4382	4.0225	21.9329	2.23986
ENSMUSG00000011171	-1.58564	-0.564855	8.8636	0.00907756	0.138287	0.232127	0.214023	0.246821	0.687315	0.162742	1.3031	1.46645	0.339142	chr12	116041346	116109881	1	protein_coding	Vipr2	0.00907756	0.138287	0.308606	0.214073	1.03623	0.609194
ENSMUSG00000011179	1.741	6.91355	71.0483	3.3464e-07	0.000117038	148.69	182.237	199.948	148.182	131.631	57.005	46.2779	42.2251	chr12	17594795	17601506	1	protein_coding	Odc1	3.3464e-07	0.000117038	162.138	28.0171	48.5026	7.63697
ENSMUSG00000011254	0.0749927	3.19671	0.195164	0.664709	1	9.32533	9.13882	8.90576	9.93306	8.46741	10.4417	8.66666	6.93231	chr11	45837670	45846321	-1	protein_coding	Thg1l	0.664709	1	9.15408	0.540727	8.68023	1.75475
ENSMUSG00000011256	0.0122059	2.59485	0.00232966	0.962116	1	5.28494	4.83553	5.43228	6.64315	7.3593	4.74049	7.53281	5.29509	chr11	45946819	46038170	1	protein_coding	Adam19	0.962116	1	5.91104	1.05016	5.85613	1.47829
ENSMUSG00000011257	0.148711	7.24958	0.759433	0.396706	1	135.194	165.219	155.204	169.319	163.113	152.222	127.843	146.461	chr4	123156144	123192718	1	protein_coding	Pabpc4	0.396706	1	157.61	13.5418	142.175	12.7424
ENSMUSG00000011263	1.07731	2.34051	6.94593	0.018261	0.224054	3.95703	3.45021	5.28715	6.79	11.6851	4.28689	2.05895	2.46612	chr7	19197256	19230687	1	protein_coding	Exoc3l2	0.018261	0.224054	6.23389	3.31112	2.93732	1.18636
ENSMUSG00000011267	-0.918208	-0.238295	5.40939	0.0338512	0.333393	0.613362	0.273501	0.723036	0.50317	0.447231	1.1986	0.652725	1.11004	chr7	19311212	19314581	1	protein_coding	Zfp296	0.0338512	0.333393	0.51206	0.170268	0.987121	0.292962
ENSMUSG00000011305	0.695343	8.1343	10.6566	0.00499997	0.0923272	370.153	369.913	347.73	329.36	226.499	247.963	209.049	152.031	chr17	56418601	56424596	-1	protein_coding	Plin5	0.00499997	0.0923272	328.731	59.6331	203.015	48.2498
ENSMUSG00000011306	0.243234	4.17152	4.39818	0.0526309	0.433621	20.5914	17.8639	19.9029	19.2616	17.0707	15.1127	16.0715	16.8511	chr8	70495463	70524997	1	protein_coding	Sugp1	0.0526309	0.433621	18.9381	1.45002	16.0117	0.870753
ENSMUSG00000011349	0	-3.07703	0	1	1	0	0	0	0	0	0	0	0	chr7	24569482	24577076	1	protein_coding	Dmrtc2	1	1	0	0	0	0
ENSMUSG00000011350	0	-3.07703	0	1	1	0	0	0	0	0	0	0	0	chr7	24518220	24539700	1	lncRNA	Gm5893	1	1	0	0	0	0
ENSMUSG00000011382	-0.258469	7.82854	1.25935	0.278732	0.853443	187.488	254.893	214.522	285.955	124.232	282.512	252.386	231.146	chr7	45120411	45138229	-1	protein_coding	Dhdh	0.278732	0.853443	213.418	62.4692	255.348	25.8108
ENSMUSG00000011427	-0.45605	2.95613	3.26666	0.0900014	0.577481	6.51594	5.55752	9.78862	8.11267	4.48872	10.9456	10.7467	6.69344	chr7	29515539	29530430	1	protein_coding	Zfp790	0.0900014	0.577481	6.89269	2.09633	9.4619	2.39962
ENSMUSG00000011463	-2.31327	-2.91263	2.68682	0.127959	0.68419	0	0	0	0	0	0	0.0446366	0.0450821	chr3	20302428	20329897	-1	protein_coding	Cpb1	0.127959	0.68419	0	0	0.0299062	0.0259005
ENSMUSG00000011486	-1.552	-2.99439	1.47826	0.248177	0.788106	0	0	0	0	0	0.043013	0	0	chr17	57339773	57348654	-1	protein_coding	Slc25a41	0.248177	0.788106	0	0	0.0143377	0.0248336
ENSMUSG00000011589	0.957537	-1.67816	1.06067	0.318751	0.934275	0.0537495	0.178935	0.325774	0.619317	0.11371	0.107321	0.0411181	0.417577	chr17	56293509	56303881	1	protein_coding	Fsd1	0.318751	0.934275	0.258297	0.225794	0.188672	0.200982
ENSMUSG00000011632	0	-3.07703	0	1	1	0	0	0	0	0	0	0	0	chr7	24241083	24245543	-1	protein_coding	Pinlyp	1	1	0	0	0	0
ENSMUSG00000011658	-0.0637833	4.2867	0.22318	0.643162	1	22.7437	21.9188	17.0983	17.9588	16.1	21.4536	19.8088	18.6951	chr7	44545503	44552055	1	protein_coding	Fuz	0.643162	1	19.1639	2.97956	19.9858	1.38774
ENSMUSG00000011751	-0.193353	-2.08186	0.0321161	0.860077	1	0.0590168	0.142595	0	0.0792662	0.274807	0	0.140245	0.182377	chr7	27055808	27147111	-1	protein_coding	Sptbn4	0.860077	1	0.111137	0.104715	0.107541	0.0954859
ENSMUSG00000011752	0.497633	9.9317	9.64316	0.0069616	0.115817	1056.55	1209.47	1225.93	1159.29	841.667	898.103	788.393	647.845	chr19	41900362	41907099	1	protein_coding	Pgam1	0.0069616	0.115817	1098.58	158.091	778.114	125.445
ENSMUSG00000011831	0.071681	4.4937	0.264005	0.614575	1	23.8933	27.1372	22.4083	21.4059	18.9878	19.9513	19.5918	25.517	chr5	107892661	108022973	-1	protein_coding	Evi5	0.614575	1	22.7665	3.02618	21.6867	3.32201
ENSMUSG00000011832	-0.305473	4.70107	6.38346	0.0227388	0.258119	23.9366	27.09	21.0902	24.6084	22.2758	30.7175	29.5322	27.9487	chr8	4216567	4261257	1	protein_coding	Evi5l	0.0227388	0.258119	23.8002	2.30013	29.3994	1.38914
ENSMUSG00000011837	-0.370021	3.09491	5.26009	0.0360604	0.346675	7.09052	7.02523	7.94681	7.88707	7.85678	9.66219	10.5996	9.08137	chr8	4303080	4306220	1	protein_coding	Snapc2	0.0360604	0.346675	7.56128	0.461266	9.78106	0.766077
ENSMUSG00000011877	0.307826	5.89678	3.76024	0.0707712	0.514282	62.8025	68.815	61.2264	55.5936	72.0906	57.6948	50.1413	47.4642	chr11	77384388	77398612	1	protein_coding	Git1	0.0707712	0.514282	64.1056	6.48808	51.7667	5.30547
ENSMUSG00000011884	-0.153401	4.14449	1.39026	0.256013	0.805695	18.5915	16.6497	18.423	17.4971	13.0136	19.6967	18.9509	17.6128	chr5	114807459	114829045	-1	protein_coding	Gltp	0.256013	0.805695	16.835	2.27392	18.7535	1.05588
ENSMUSG00000011958	0.0348845	6.25535	0.0464816	0.832093	1	69.1246	86.4821	81.6806	76.0507	71.1031	81.7368	73.6941	69.7329	chr9	69896748	69915599	1	protein_coding	Bnip2	0.832093	1	76.8882	7.23623	75.0546	6.11648
ENSMUSG00000011960	0.285746	4.76922	4.26976	0.0557967	0.448277	26.236	34.9554	30.5008	26.4897	27.4317	22.4623	21.739	27.4558	chr15	98436570	98468804	-1	protein_coding	Ccnt1	0.0557967	0.448277	29.1227	3.67576	23.8857	3.11288
ENSMUSG00000012017	0.484927	2.79445	3.51151	0.0797782	0.54879	7.80704	5.37945	6.40417	6.583	12.0126	5.82968	4.75859	5.73134	chr16	17615146	17626157	1	protein_coding	Scarf2	0.0797782	0.54879	7.63725	2.59335	5.43987	0.592053
ENSMUSG00000012042	0	-3.07703	0	1	1	0	0	0	0	0	0	0	0	chr3	137869839	137945424	-1	protein_coding	4930579F01Rik	1	1	0	0	0	0
ENSMUSG00000012076	-0.0146831	3.59598	0.00933364	0.924264	1	11.1072	12.2784	9.23189	12.2142	14.9513	12.5602	11.2117	12.1824	chr12	55883109	55916521	1	protein_coding	Brms1l	0.924264	1	11.9566	2.07869	11.9847	0.695624
ENSMUSG00000012114	-0.393454	4.78976	5.52586	0.0322363	0.323642	19.365	29.0199	28.9588	27.1836	20.2243	26.2504	38.721	33.3	chr16	17469072	17550755	-1	protein_coding	Med15	0.0322363	0.323642	24.9503	4.77357	32.7571	6.25298
ENSMUSG00000012117	-0.172752	4.26559	1.55298	0.231067	0.788106	17.5828	21.6419	20.2956	17.756	14.1556	21.6232	21.7771	18.3888	chr4	133696339	133728229	-1	protein_coding	Dhdds	0.231067	0.788106	18.2864	2.87822	20.5964	1.91334
ENSMUSG00000012123	1.02038	-0.515737	3.68125	0.073495	0.521873	0.963621	0.314979	0.707981	0.738589	1.0226	0.082041	0.442588	0.654813	chr4	133788126	133819815	1	protein_coding	Crybg2	0.073495	0.521873	0.749553	0.278873	0.393148	0.289569
ENSMUSG00000012126	-0.821361	-1.03795	1.17369	0.295089	0.887265	0.16616	0.389809	0.824055	0.0650686	0.143691	0.666519	0.130889	0.834176	chr4	133829881	133854904	1	protein_coding	Ubxn11	0.295089	0.887265	0.317757	0.307677	0.543861	0.367338
ENSMUSG00000012187	-0.736879	2.79405	5.27706	0.0358011	0.344914	2.10395	6.49577	5.26223	8.66472	5.11787	11.3237	7.34882	8.9993	chr1	78487628	78514810	1	protein_coding	Mogat1	0.0358011	0.344914	5.52891	2.38425	9.22394	1.99694
ENSMUSG00000012211	2.73616	-2.82047	3.28338	0.092088	0.584347	0.100334	0	0	0.105771	0	0	0	0	chr12	113038122	113052537	1	protein_coding	Tex22	0.092088	0.584347	0.041221	0.0564769	0	0
ENSMUSG00000012282	0	-3.07703	0	1	1	0	0	0	0	0	0	0	0	chr18	34675366	34681326	1	protein_coding	Wnt8a	1	1	0	0	0	0
ENSMUSG00000012296	-0.211717	3.69263	1.65815	0.216609	0.788106	9.08715	16.1573	10.9839	11.6698	12.9781	13.4995	12.7732	15.7567	chr17	46568777	46593952	-1	protein_coding	Tjap1	0.216609	0.788106	12.1753	2.63213	14.0098	1.55586
ENSMUSG00000012350	0.798386	-2.82393	0.271714	0.609497	1	0.0873801	0.074799	0	0	0	0.044849	0	0	chr2	103093778	103133623	-1	protein_coding	Ehf	0.609497	1	0.0324358	0.0446368	0.0149497	0.0258936
ENSMUSG00000012396	0.205406	-1.05172	0.128093	0.725209	1	0.612258	0.127578	0.148742	0.665612	0.384252	0.135606	0.386208	0.494776	chr6	122684448	122691592	1	protein_coding	Nanog	0.725209	1	0.387688	0.251216	0.338863	0.184206
ENSMUSG00000012405	0.0479745	6.86569	0.0775029	0.784363	1	118.161	110.499	123.006	106.033	130.06	109.622	100.417	131.055	chr14	4198305	4201873	1	protein_coding	Rpl15	0.784363	1	117.552	9.60476	113.698	15.7205
ENSMUSG00000012422	0.237007	4.922	2.8014	0.114089	0.663345	28.3953	32.2481	33.9845	38.9399	26.8029	25.9959	26.4302	29.258	chr13	90237242	90292026	1	protein_coding	Tmem167	0.114089	0.663345	32.0741	4.79942	27.228	1.77135
ENSMUSG00000012428	-2.09966	6.48827	55.9489	1.52303e-06	0.000304521	45.9905	38.4991	42.1531	41.9892	33.6456	73.3841	190.109	256.859	chr5	8010457	8032213	1	protein_coding	Steap4	1.52303e-06	0.000304521	40.4555	4.63878	173.451	92.865
ENSMUSG00000012429	-0.90537	3.07909	21.3476	0.000301257	0.0127006	4.55346	5.7057	7.1957	7.03354	7.94165	11.3797	11.1647	13.7109	chr13	17869777	17874333	1	protein_coding	Mplkip	0.000301257	0.0127006	6.48601	1.34777	12.0851	1.41209
ENSMUSG00000012443	-0.698279	-0.764097	2.01865	0.175035	0.788106	0.219998	0.365238	0.21877	0.534295	0.475634	0.272065	1.02967	0.433609	chr19	37364851	37410307	1	protein_coding	Kif11	0.175035	0.788106	0.362787	0.144296	0.578447	0.399029
ENSMUSG00000012483	-0.733766	3.43384	20.7008	0.000347678	0.0140793	8.8415	8.82528	8.46919	9.42659	7.15519	11.8695	12.9511	17.8842	chr6	8255936	8259173	-1	protein_coding	Rpa3	0.000347678	0.0140793	8.54355	0.848672	14.235	3.20629
ENSMUSG00000012519	0.860483	1.84643	5.93095	0.0272732	0.290696	4.25078	3.20046	4.54114	4.43458	5.15591	2.88077	2.03925	2.18137	chr8	112038429	112064809	-1	protein_coding	Mlkl	0.0272732	0.290696	4.31657	0.710435	2.36713	0.450463
ENSMUSG00000012520	0	-3.07703	0	1	1	0	0	0	0	0	0	0	0	chr5	67251742	67256644	-1	protein_coding	Phox2b	1	1	0	0	0	0
ENSMUSG00000012535	0.0399062	5.63435	0.0770938	0.784917	1	50.1362	51.5285	50.3559	45.2015	53	52.2988	43.3845	50.3128	chr6	29540826	29609886	-1	protein_coding	Tnpo3	0.784917	1	50.0444	2.93673	48.6654	4.6799
ENSMUSG00000012609	-0.310636	3.05597	2.55981	0.129643	0.685861	7.40155	10.1656	5.99236	6.59973	6.80464	9.78515	8.62541	9.04681	chr12	85871433	86108667	1	protein_coding	Ttll5	0.129643	0.685861	7.39278	1.62977	9.15246	0.587045
ENSMUSG00000012640	0.0554648	4.07071	0.201006	0.660068	1	17.3061	17.4902	16.1706	18.1888	15.4802	18.7837	14.4018	15.707	chr7	42945621	42962718	-1	protein_coding	Zfp715	0.660068	1	16.9272	1.08611	16.2975	2.24986
ENSMUSG00000012705	-0.0349678	5.99609	0.00683776	0.935148	1	28.1981	33.3418	71.0703	89.9868	89.6741	26.2075	49.6412	116.239	chr8	3705770	3710110	1	protein_coding	Retn	0.935148	1	62.4542	29.9759	64.0292	46.7083
ENSMUSG00000012777	1.68691	-2.98305	1.67707	0.23306	0.788106	0	0	0	0	0.0908409	0	0	0	chr7	43901572	43906802	-1	protein_coding	Acp4	0.23306	0.788106	0.0181682	0.0406253	0	0
ENSMUSG00000012819	-3.86382	2.44924	75.4505	2.26235e-07	9.61233e-05	1.14963	0.194464	0.908797	1.97558	1.44834	17.2849	12.9979	16.2712	chr10	60138527	60532269	-1	protein_coding	Cdh23	2.26235e-07	9.61233e-05	1.13536	0.659685	15.518	2.24056
ENSMUSG00000012848	-0.308662	6.98626	2.27412	0.151512	0.724375	117.738	98.6686	116.486	92.578	150.077	118.891	128.918	179.837	chr7	12656217	12660613	1	protein_coding	Rps5	0.151512	0.724375	115.109	22.4136	142.549	32.6794
ENSMUSG00000012889	-1.6119	-1.85773	3.30848	0.0881498	0.574916	0.137966	0	0.0554635	0.0758734	0.120604	0.100982	0.494873	0.146932	chr8	84852618	84859156	1	protein_coding	Podnl1	0.0881498	0.574916	0.0779813	0.0547891	0.247596	0.215377
ENSMUSG00000013033	0.781714	3.9403	9.99521	0.00619478	0.106682	13.4839	15.8388	15.5413	15.8791	32.2366	7.96006	13.1636	11.0575	chr8	84626734	84668583	1	protein_coding	Adgrl1	0.00619478	0.106682	18.5959	7.68949	10.727	2.61746
ENSMUSG00000013076	-0.477626	5.88471	7.86152	0.0129651	0.176299	46.1577	43.651	47.8087	50.468	68.5442	72.6515	69.4965	72.2082	chr9	14453262	14556352	-1	protein_coding	Amotl1	0.0129651	0.176299	51.3259	9.93971	71.4521	1.70798
ENSMUSG00000013083	0	-3.07703	0	1	1	0	0	0	0	0	0	0	0	chr7	30398351	30399961	1	protein_coding	2200002J24Rik	1	1	0	0	0	0
ENSMUSG00000013089	0.856654	1.7052	5.06612	0.0391848	0.365157	3.92846	3.43708	3.80029	3.28138	4.66356	2.78674	2.03955	1.48517	chr16	22200059	22258469	-1	protein_coding	Etv5	0.0391848	0.365157	3.82215	0.538626	2.10382	0.653161
ENSMUSG00000013091	-0.143971	-2.03242	0.0143181	0.90628	1	0	0.0999221	0.208037	0.236067	0	0.0761613	0	0.330983	chr7	4785936	4787340	1	protein_coding	Tmem190	0.90628	1	0.108805	0.111578	0.135715	0.173342
ENSMUSG00000013150	-0.611713	3.40484	14.0087	0.00184125	0.0458081	7.35175	8.66664	9.18744	11.0908	8.08663	12.9368	11.8164	15.9642	chr8	106440486	106485296	-1	protein_coding	Gfod2	0.00184125	0.0458081	8.87666	1.41357	13.5724	2.14572
ENSMUSG00000013155	-0.973383	0.769884	4.84348	0.0431659	0.384786	1.13782	1.21168	0.705285	1.17294	1.37383	1.43171	2.27664	2.92329	chr8	106430283	106434842	-1	protein_coding	Enkd1	0.0431659	0.384786	1.12031	0.248969	2.21055	0.747982
ENSMUSG00000013158	-3.56055	-2.00002	11.2288	0.0041746	0.0813	0	0	0	0.0667627	0	0.223957	0.341256	0.212819	chr8	106434287	106436878	1	protein_coding	4933405L10Rik	0.0041746	0.0813	0.0133525	0.0298572	0.259344	0.0711562
ENSMUSG00000013160	-0.150616	5.62733	1.1787	0.294095	0.885344	48.6725	44.2644	50.259	49.5632	44.2051	54.5265	51.5207	51.8067	chr8	106251097	106292679	-1	protein_coding	Atp6v0d1	0.294095	0.885344	47.3929	2.93734	52.618	1.65903
ENSMUSG00000013236	0.294126	3.82798	3.54375	0.0785374	0.543486	14.5282	13.886	13.9759	18.3846	14.9574	12.1448	15.3082	9.67244	chr17	56719426	56783483	-1	protein_coding	Ptprs	0.0785374	0.543486	15.1464	1.86163	12.3752	2.82495
ENSMUSG00000013275	-0.0453355	4.80048	0.0545996	0.81828	1	24.5744	32.7826	28.6489	32.6994	19.6073	34.4977	31.8093	19.4353	chr1	131755231	131776603	1	protein_coding	Slc41a1	0.81828	1	27.6625	5.63427	28.5807	8.03344
ENSMUSG00000013338	2.46364	-2.29179	2.85498	0.110951	0.652895	0.0962398	0	0.385769	0	0.325148	0	0.0595604	0	chr2	155861059	155894867	-1	protein_coding	Fer1l4	0.110951	0.652895	0.161431	0.182689	0.0198535	0.0343872
ENSMUSG00000013353	-2.84623	-2.82854	4.14296	0.0652757	0.492511	0	0	0	0	0	0.0428304	0.046818	0.049728	chr7	43141468	43155364	-1	protein_coding	4931406B18Rik	0.0652757	0.492511	0	0	0.0464588	0.00346283
ENSMUSG00000013367	-0.149844	0.167088	0.147808	0.705824	1	1.00062	0.659293	1.25478	1.04064	0.754449	1.09664	1.10697	0.968477	chr7	43122328	43139499	-1	protein_coding	Iglon5	0.705824	1	0.941957	0.237747	1.05736	0.0771487
ENSMUSG00000013415	1.15484	-2.35299	0.442865	0.515452	1	0.0236637	0.191397	0	0	0.731764	0	0.238757	0.025189	chr11	95847989	95896766	-1	protein_coding	Igf2bp1	0.515452	1	0.189365	0.313598	0.0879822	0.131181
ENSMUSG00000013418	1.4252	-0.0605162	10.4127	0.00540719	0.0973097	0.87646	1.79388	1.06479	1.30595	0.672659	0.58027	0.361278	0.326276	chr11	95756769	95805717	-1	protein_coding	B4galnt2	0.00540719	0.0973097	1.14275	0.432602	0.422608	0.137656
ENSMUSG00000013419	-0.75484	3.46422	16.2456	0.00101148	0.0299941	9.18582	10.2303	8.8916	6.1706	8.86398	11.2084	13.617	18.7949	chr9	121588396	121600808	1	protein_coding	Zfp651	0.00101148	0.0299941	8.66847	1.50287	14.5401	3.87658
ENSMUSG00000013465	-0.375696	5.14477	9.20158	0.0080811	0.127499	29.2501	30.237	32.8975	32.7171	33.8898	40.1219	40.9414	42.7258	chr2	25089724	25101501	-1	protein_coding	Nelfb	0.0080811	0.127499	31.7983	1.95944	41.2631	1.33141
ENSMUSG00000013483	-0.664749	-1.54027	0.786301	0.388672	1	0.0970697	0.218686	0	0.230852	0.353161	0.101601	0.427548	0.317557	chr11	119198594	119236201	1	protein_coding	Card14	0.388672	1	0.179954	0.135411	0.282235	0.16582
ENSMUSG00000013495	0.107429	3.81801	0.33999	0.56816	1	13.4533	17.6408	16.0801	16.9963	8.68457	13.0286	13.9071	13.5472	chr5	108777636	108796648	1	protein_coding	Tmem175	0.56816	1	14.571	3.65657	13.4943	0.441626
ENSMUSG00000013523	-0.638706	0.0235688	1.81544	0.197081	0.788106	0.306075	0.786379	0.778798	1.51531	0.465561	0.731342	1.402	1.29934	chr2	170188911	170269765	-1	protein_coding	Bcas1	0.197081	0.788106	0.770425	0.464689	1.14423	0.361233
ENSMUSG00000013539	-0.486788	3.89943	13.3145	0.00224016	0.0524529	11.7481	12.5592	11.8892	12.2361	16.2616	17.3163	17.0413	19.8477	chr16	18118689	18165967	-1	protein_coding	Tango2	0.00224016	0.0524529	12.9388	1.88401	18.0684	1.54703
ENSMUSG00000013562	0	-3.07703	0	1	1	0	0	0	0	0	0	0	0	chr17	31776100	31778087	1	lncRNA	4833413E03Rik	1	1	0	0	0	0
ENSMUSG00000013584	0.446367	-2.15546	0.123158	0.730324	1	0.424756	0	0.13779	0.0629987	0	0	0.22179	0.0457003	chr9	71123071	71203525	1	protein_coding	Aldh1a2	0.730324	1	0.125109	0.176855	0.0891634	0.117109
ENSMUSG00000013593	-0.359126	9.89395	6.22202	0.0242489	0.269684	804.174	791.76	806.332	806.985	1104.4	1099.12	1072.48	1147.54	chr1	171062422	171078957	-1	protein_coding	Ndufs2	0.0242489	0.269684	862.73	135.239	1106.38	38.0545
ENSMUSG00000013611	-1.57253	-2.99306	1.48951	0.246488	0.788106	0	0	0	0	0	0	0.0445549	0	chr15	36504208	36555718	-1	protein_coding	Snx31	0.246488	0.788106	0	0	0.0148516	0.0257238
ENSMUSG00000013622	-0.0965828	5.97959	0.413112	0.529718	1	56.9476	57.5365	65.5868	67.0778	60.0155	66.2695	63.3105	67.5049	chr5	31205656	31211967	1	protein_coding	Atraid	0.529718	1	61.4328	4.64834	65.695	2.15541
ENSMUSG00000013629	1.18099	5.95977	15.9989	0.00107809	0.0314092	80.6417	115.147	92.3565	90.8154	35.4859	47.8777	30.2423	31.4421	chr5	31212124	31235823	1	protein_coding	Cad	0.00107809	0.0314092	82.8894	29.3478	36.5207	9.85374
ENSMUSG00000013643	0	-3.07703	0	1	1	0	0	0	0	0	0	0	0	chr11	58269869	58281554	1	protein_coding	Lypd8	1	1	0	0	0	0
ENSMUSG00000013646	-0.269892	5.09441	2.17501	0.160143	0.745027	30.2426	33.5535	30.235	38.3764	28.7152	43.1689	48.2721	25.2849	chr11	58221550	58238554	1	protein_coding	Sh3bp5l	0.160143	0.745027	32.2245	3.86696	38.9086	12.0712
ENSMUSG00000013653	0	-3.07703	0	1	1	0	0	0	0	0	0	0	0	chr11	58311937	58316850	1	protein_coding	1810065E05Rik	1	1	0	0	0	0
ENSMUSG00000013662	0.256674	5.78183	1.70475	0.210575	0.788106	57.356	71.8459	59.7856	67.3947	36.6944	45.3787	52.2592	49.6116	chr19	32649038	32717186	-1	protein_coding	Atad1	0.210575	0.788106	58.6153	13.561	49.0832	3.4706
ENSMUSG00000013663	-0.107713	6.94693	0.297189	0.593351	1	109.418	140.784	130.121	139.767	81.7451	133.506	124.934	130.721	chr19	32734897	32803560	1	protein_coding	Pten	0.593351	1	120.367	24.9995	129.72	4.37275
ENSMUSG00000013668	0	-3.07703	0	1	1	0	0	0	0	0	0	0	0	chr7	130739442	130748043	-1	protein_coding	4933402N03Rik	1	1	0	0	0	0
ENSMUSG00000013698	0.270462	5.40631	2.85663	0.110856	0.652895	48.4258	41.4111	41.0995	39.6238	54.2655	41.5505	39.5396	30.674	chr1	172024295	172034371	-1	protein_coding	Pea15a	0.110856	0.652895	44.9651	6.21646	37.2547	5.78707
ENSMUSG00000013701	0.230176	8.03301	1.91036	0.186373	0.788106	273.311	298.364	296.702	283.628	235.114	250.709	239.961	218.885	chr14	31902119	31923855	-1	protein_coding	Timm23	0.186373	0.788106	277.424	25.7667	236.518	16.1889
ENSMUSG00000013707	0.0597388	-0.731638	0.01545	0.902665	1	0.340917	0.177572	0.596471	0.496201	0.856159	0.457083	0.726556	0.226981	chr3	95046832	95049671	-1	protein_coding	Tnfaip8l2	0.902665	1	0.493464	0.2575	0.470207	0.250046
ENSMUSG00000013736	-0.219987	4.52185	2.22769	0.155481	0.731159	21.7564	22.8297	24.3707	24.4684	14.9364	25.0876	25.9003	24.8108	chr6	106746081	106759435	1	protein_coding	Trnt1	0.155481	0.731159	21.6723	3.93125	25.2662	0.566277
ENSMUSG00000013766	1.42686	-2.72223	0.834767	0.374788	1	0.0771843	0.0538087	0	0	0.187225	0	0	0.0458109	chr17	35295878	35297780	1	protein_coding	Ly6g6e	0.374788	1	0.0636436	0.0768984	0.0152703	0.0264489
ENSMUSG00000013787	-0.558045	6.07041	10.0282	0.006128	0.105952	58.5532	53.6082	46.8112	54.2227	68.5385	72.7411	75.2027	100.788	chr17	35117445	35133028	1	protein_coding	Ehmt2	0.006128	0.105952	56.3468	8.00696	82.9106	15.531
ENSMUSG00000013822	0.518729	5.91203	11.4429	0.00390647	0.0778789	68.536	72.4719	62.6043	60.2857	73.0242	46.4678	48.8559	45.7347	chr9	22024285	22028468	-1	protein_coding	Elof1	0.00390647	0.0778789	67.3844	5.75015	47.0195	1.63206
ENSMUSG00000013833	0.590014	5.20484	14.7067	0.00151944	0.0399008	36.124	43.0444	49.5094	46.3305	35.5822	31.4507	27.3745	25.165	chr10	79730542	79744757	-1	protein_coding	Med16	0.00151944	0.0399008	42.1181	6.16199	27.9967	3.18869
ENSMUSG00000013846	-0.0329087	5.64797	0.043485	0.83751	1	53.9195	47.5839	46.5798	45.5668	53.2039	40.5558	52.6405	58.2961	chr15	66974724	67048679	-1	protein_coding	St3gal1	0.83751	1	49.3708	3.89986	50.4975	9.06226
ENSMUSG00000013858	0.385132	7.53597	4.72516	0.045472	0.397141	199.46	182.288	193.767	184.926	251.142	161.894	146.769	156.029	chr10	79810782	79820164	-1	protein_coding	Tmem259	0.045472	0.397141	202.316	28.1459	154.897	7.62561
ENSMUSG00000013878	-0.611212	3.73658	17.5079	0.000735854	0.0238753	11.6804	13.6262	9.35064	11.1207	9.76583	14.4783	18.05	18.3954	chr8	26609396	26641818	1	protein_coding	Rnf170	0.000735854	0.0238753	11.1088	1.6999	16.9745	2.16871
ENSMUSG00000013921	-0.240345	1.91281	0.471436	0.502396	1	4.58101	2.79078	2.26404	3.71095	3.66857	4.85425	3.65732	3.50951	chr7	29991153	30007792	1	protein_coding	Clip3	0.502396	1	3.40307	0.897928	4.00703	0.737429
ENSMUSG00000013928	-0.557797	-1.41592	0.727276	0.406657	1	0.163994	0	0.274794	0.408125	0.175687	0.262078	0.445613	0.237477	chr7	29979519	29989662	1	protein_coding	1700020L13Rik	0.406657	1	0.20452	0.150579	0.315056	0.113732
ENSMUSG00000013936	7.3436	-0.0828901	8.37226	0.0120724	0.167815	0	0	0.0915508	0	5.765	0	0	0	chr5	122239014	122251535	1	protein_coding	Myl2	0.0120724	0.167815	1.17131	2.56826	0	0
ENSMUSG00000013973	0.231054	4.54948	1.9303	0.184218	0.788106	28.1921	23.7762	27.9493	27.7264	17.209	18.069	20.3011	25.5277	chr1	171156713	171169899	1	protein_coding	Dedd	0.184218	0.788106	24.9706	4.70411	21.2992	3.82822
ENSMUSG00000013974	-0.67989	-2.83036	0.195895	0.664124	1	0.0833233	0	0	0	0	0	0.0904649	0	chr8	3715754	3719259	1	protein_coding	Mcemp1	0.664124	1	0.0166647	0.0372633	0.030155	0.0522299
ENSMUSG00000013997	0.397857	5.80389	5.11311	0.0384	0.360004	61.2912	67.706	64.5278	69.114	45.5839	54.7894	42.0851	43.5049	chr1	171165576	171173214	-1	protein_coding	Nit1	0.0384	0.360004	61.6446	9.47254	46.7931	6.96127
ENSMUSG00000014030	1.91824	-1.20098	5.06916	0.0391335	0.365109	0.0746611	0.39649	0.334588	0.165372	1.93678	0.0762665	0.838276	0.0404537	chr4	44524757	44710487	-1	protein_coding	Pax5	0.0391335	0.365109	0.581577	0.768442	0.318332	0.450641
ENSMUSG00000014039	0.0528582	2.5833	0.0339469	0.856191	1	5.76922	4.87244	9.50868	4.82695	5.32406	7.17782	6.0671	4.18534	chr16	97592667	97653050	-1	protein_coding	Prdm15	0.856191	1	6.06027	1.96534	5.81009	1.5127
ENSMUSG00000014074	-0.0526896	3.8257	0.154908	0.69921	1	12.934	13.4399	11.3094	15.9511	15.4671	14.0381	14.8659	14.1106	chr16	32096277	32120252	1	protein_coding	Rnf168	0.69921	1	13.8203	1.90311	14.3382	0.458453
ENSMUSG00000014075	-0.318261	1.28868	0.576618	0.45895	1	2.55588	1.80434	2.23676	2.67619	1.37294	3.0524	2.9688	1.96093	chr16	32238520	32247917	1	protein_coding	Dynlt2b	0.45895	1	2.12922	0.540899	2.66071	0.607462
ENSMUSG00000014077	-0.287905	8.26458	1.63027	0.220325	0.788106	250.542	333.827	328.264	356.054	161.19	317.537	372.65	357.427	chr2	119378178	119417508	1	protein_coding	Chp1	0.220325	0.788106	285.975	80.3366	349.204	28.4618
ENSMUSG00000014104	0	-3.07703	0	1	1	0	0	0	0	0	0	0	0	chr6	41829923	41841347	1	protein_coding	Sval2	1	1	0	0	0	0
ENSMUSG00000014158	0.769303	2.02582	4.40532	0.052461	0.432851	4.97868	4.13049	4.63955	2.79238	7.56621	2.81355	3.19297	2.43223	chr5	114760213	114796482	-1	protein_coding	Trpv4	0.052461	0.432851	4.82146	1.74543	2.81292	0.380367
ENSMUSG00000014164	-0.447664	0.085441	0.733924	0.404569	1	0.771375	0.838636	0.630975	0.793042	1.03327	0.265016	0.9188	2.14267	chr13	58148042	58261406	-1	protein_coding	Klhl3	0.404569	1	0.813459	0.145292	1.10883	0.953141
ENSMUSG00000014177	-0.0530702	4.35851	0.0844894	0.775128	1	19.0849	22.4855	21.7484	25.7628	12.0845	23.0148	18.7177	21.4077	chr11	62770281	62807606	1	protein_coding	Tvp23b	0.775128	1	20.2332	5.13969	21.0467	2.17118
ENSMUSG00000014195	-0.0170749	7.04513	0.00854238	0.927536	1	130.436	125.445	132.884	152.14	115.735	115.408	118.052	165.284	chr11	100473644	100511014	-1	protein_coding	Dnajc7	0.927536	1	131.328	13.3616	132.915	28.0637
ENSMUSG00000014198	1.85984	-1.3263	7.11545	0.0171166	0.214506	0.230837	0.488497	1.24581	0.335828	0.206859	0.0556209	0.0934517	0.212998	chr11	100518369	100583281	-1	protein_coding	Zfp385c	0.0171166	0.214506	0.501566	0.430606	0.12069	0.0821481
ENSMUSG00000014226	-1.1966	5.39027	36.3782	1.93544e-05	0.00186852	25.3923	28.136	35.4741	34.4785	25.7543	96.4174	59.084	49.7411	chr1	160029937	160040445	-1	protein_coding	Cacybp	1.93544e-05	0.00186852	29.847	4.81242	68.4142	24.6973
ENSMUSG00000014232	-0.637756	2.50814	7.22876	0.0163975	0.20768	5.23823	4.5031	4.08253	4.48863	4.61888	7.2826	6.00112	8.1343	chr16	3726665	3759011	1	protein_coding	Cluap1	0.0163975	0.20768	4.58627	0.417226	7.13934	1.07378
ENSMUSG00000014243	0.382084	3.73421	3.56248	0.0778269	0.539929	13.7349	9.61097	14.6274	11.8972	22.0589	10.6058	11.0339	11.3567	chr11	62158050	62172201	-1	protein_coding	Zswim7	0.0778269	0.539929	14.3859	4.69974	10.9988	0.376651
ENSMUSG00000014245	-1.06195	2.8474	23.2285	0.000201523	0.00959703	5.18524	6.10181	4.04606	5.53088	4.75794	7.6964	12.4721	11.9759	chr11	62349286	62405243	1	protein_coding	Pigl	0.000201523	0.00959703	5.12439	0.778039	10.7148	2.62578
ENSMUSG00000014294	0.142897	7.304	0.380852	0.546041	1	147.252	130.458	148.611	126.916	256.023	138.075	133.897	167.706	chr18	36875385	36877610	-1	protein_coding	Ndufa2	0.546041	1	161.852	53.5321	146.559	18.4324
ENSMUSG00000014301	0.846079	4.0415	12.4096	0.00291596	0.0637141	21.3332	8.57968	21.7197	21.6642	23.1221	11.9251	8.64279	11.6719	chr16	4434328	4442852	-1	protein_coding	Pam16	0.00291596	0.0637141	19.2838	6.0231	10.7466	1.82636
ENSMUSG00000014303	0.458607	2.47051	2.22203	0.155975	0.732781	4.79715	6.34546	4.08185	6.50395	8.80964	5.45689	4.81762	3.02778	chr16	4412577	4442788	1	protein_coding	Glis2	0.155975	0.732781	6.10761	1.8259	4.4341	1.25915
ENSMUSG00000014313	-0.145379	9.42236	0.925321	0.35074	0.99796	624.456	619.908	635.018	585.355	817.944	724.35	680.36	773.593	chr15	35926032	35938392	-1	protein_coding	Cox6c	0.35074	0.99796	656.536	92.1318	726.101	46.6414
ENSMUSG00000014329	-0.0999056	1.74662	0.06906	0.796146	1	4.38217	3.37055	2.65114	1.77036	3.54425	3.13827	3.71796	3.2203	chr10	70758662	70995530	-1	protein_coding	Bicc1	0.796146	1	3.14369	0.984172	3.35884	0.313693
ENSMUSG00000014349	-0.259941	4.90219	4.18816	0.0579242	0.458545	25.7898	30.2255	24.1914	28.9853	29.5791	31.6164	31.792	36.2752	chr11	95938258	95956214	-1	protein_coding	Ube2z	0.0579242	0.458545	27.7542	2.62231	33.2279	2.6405
ENSMUSG00000014351	0	-3.07703	0	1	1	0	0	0	0	0	0	0	0	chr11	95915371	95921657	1	protein_coding	Gip	1	1	0	0	0	0
ENSMUSG00000014353	-0.360468	4.6626	5.11863	0.0383091	0.359337	30.1049	21.6799	22.6797	23.9433	17.1364	26.5241	27.8341	34.528	chr2	128660038	128696181	1	protein_coding	Tmem87b	0.0383091	0.359337	23.1088	4.67808	29.6287	4.29318
ENSMUSG00000014355	-0.81829	5.4643	22.4154	0.000239158	0.0108184	30.6653	31.4931	32.0501	42.9554	41.6508	49.624	63.8469	75.6174	chr2	128452024	128529311	-1	protein_coding	Anapc1	0.000239158	0.0108184	35.7629	6.00835	63.0295	13.0159
ENSMUSG00000014361	-0.355182	3.58494	3.73211	0.0717271	0.517426	13.3851	8.14388	11.619	9.55248	11.3071	18.0768	11.3436	11.972	chr2	128540876	128644814	1	protein_coding	Mertk	0.0717271	0.517426	10.8015	2.01381	13.7975	3.71934
ENSMUSG00000014402	-0.406883	5.35398	6.20827	0.0243827	0.270623	40.5762	36.6373	39.5236	41.9582	25.3009	46.78	50.9745	48.6071	chr7	46538697	46569717	-1	protein_coding	Tsg101	0.0243827	0.270623	36.7992	6.71827	48.7872	2.10304
ENSMUSG00000014418	-0.178818	4.38054	1.03715	0.324004	0.944924	17.2877	20.9068	20.4381	26.8404	13.7187	19.5421	26.4845	21.5228	chr7	46409890	46445488	-1	protein_coding	Hps5	0.324004	0.944924	19.8383	4.8602	22.5165	3.57625
ENSMUSG00000014426	-0.128755	4.31808	1.05084	0.32093	0.93888	15.617	19.8833	19.3218	20.2548	20.9651	20.0525	23.198	19.6934	chr17	12446508	12537683	-1	protein_coding	Map3k4	0.32093	0.93888	19.2084	2.09448	20.9813	1.92813
ENSMUSG00000014444	1.46628	7.36776	31.1484	4.5223e-05	0.00335391	203.064	210.303	200.646	168.25	375.22	78.8754	68.0986	104.16	chr8	123208437	123278068	-1	protein_coding	Piezo1	4.5223e-05	0.00335391	231.497	81.9538	83.7113	18.5106
ENSMUSG00000014453	0.699815	-2.02612	0.35972	0.557264	1	0	0.69767	0.0817614	0.26596	0.0563631	0.0261039	0.107874	0.221795	chr14	63610285	63654486	-1	protein_coding	Blk	0.557264	1	0.220351	0.284854	0.118591	0.0982847
ENSMUSG00000014470	-0.242351	4.29535	3.93475	0.0651643	0.492012	19.567	18.6464	18.4861	19.2157	14.9119	19.9175	21.3211	23.2875	chr8	123192886	123202803	-1	protein_coding	Rnf166	0.0651643	0.492012	18.1654	1.86995	21.5087	1.69281
ENSMUSG00000014496	0.36145	5.01658	7.46695	0.0149959	0.195242	35.9758	37.29	35.669	36.5022	29.5597	29.8979	26.8844	24.979	chr14	31420725	31552608	-1	protein_coding	Ankrd28	0.0149959	0.195242	34.9993	3.10232	27.2538	2.48013
ENSMUSG00000014498	0.0586694	5.90213	0.0381726	0.847616	1	50.7018	83.4316	76.8011	68.9205	27.0112	70.6275	69.7317	36.5232	chr10	128212984	128244573	1	protein_coding	Ankrd52	0.847616	1	61.3732	22.7826	58.9608	19.4367
ENSMUSG00000014503	-0.145221	3.5563	0.605041	0.448286	1	10.5946	14.4874	11.3901	12.7645	7.22759	13.8612	13.1187	10.5357	chr18	34541542	34577169	1	protein_coding	Pkd2l2	0.448286	1	11.2929	2.71082	12.5052	1.74561
ENSMUSG00000014504	0.162599	4.77867	1.45382	0.245867	0.788106	27.5837	23.9704	28.288	28.5921	33.5787	27.9219	22.4539	25.7051	chr18	34463900	34469652	1	protein_coding	Srp19	0.245867	0.788106	28.4026	3.43352	25.3603	2.75024
ENSMUSG00000014529	-1.58047	-2.99165	1.49366	0.245868	0.788106	0	0	0	0	0	0	0	0.0451647	chr5	3701181	3730325	1	protein_coding	Tmbim7	0.245868	0.788106	0	0	0.0150549	0.0260759
ENSMUSG00000014542	4.20568	-2.52923	7.71067	0.0151578	0.196744	0.115158	0.115237	0.03553	0.174624	0.132064	0	0	0	chr6	83621524	83633169	-1	protein_coding	Clec4f	0.0151578	0.196744	0.114523	0.0503999	0	0
ENSMUSG00000014543	1.68691	-2.98305	1.67707	0.23306	0.788106	0	0	0	0	0.0908409	0	0	0	chr6	129808117	129853635	-1	protein_coding	Klra17	0.23306	0.788106	0.0181682	0.0406253	0	0
ENSMUSG00000014547	0.00470876	4.5086	0.00141633	0.970456	1	21.6352	25.4836	22.5679	24.3184	19.5463	22.4447	24.9787	20.535	chr14	63075127	63198958	1	protein_coding	Wdfy2	0.970456	1	22.7103	2.31647	22.6528	2.22915
ENSMUSG00000014550	0.556756	4.61172	13.6616	0.00202964	0.0487985	25.3055	32.0028	30.997	28.3904	21.4473	21.9523	17.799	16.6302	chr6	92163693	92191906	-1	protein_coding	Rbsn	0.00202964	0.0487985	27.6286	4.32044	18.7938	2.79703
ENSMUSG00000014551	0.382141	5.71406	4.90524	0.0420163	0.379262	52.6013	52.173	58.107	50.4724	77.6795	41.0042	44.823	47.9873	chr6	92146506	92161014	-1	protein_coding	Mrps25	0.0420163	0.379262	58.2067	11.2566	44.6048	3.49669
ENSMUSG00000014554	-0.20148	4.17493	2.05239	0.171681	0.779486	16.2287	15.3925	17.4022	21.6328	14.4869	20.2	17.146	21.5214	chr6	83457199	83483951	-1	protein_coding	Dguok	0.171681	0.779486	17.0286	2.78902	19.6225	2.24417
ENSMUSG00000014592	-0.448845	3.20338	7.42339	0.0152417	0.197549	7.97603	7.40899	8.24986	6.72696	9.92207	10.7315	11.633	10.5751	chr4	151001779	151946333	-1	protein_coding	Camta1	0.0152417	0.197549	8.05678	1.1949	10.9799	0.571008
ENSMUSG00000014599	0.130572	3.43908	0.359939	0.557146	1	10.6254	11.2671	6.91977	13.6363	13.1703	7.10073	12.1453	11.2113	chr3	107648364	107667785	-1	protein_coding	Csf1	0.557146	1	11.1238	2.66663	10.1525	2.68383
ENSMUSG00000014601	-0.300432	5.45563	3.45075	0.0821807	0.559024	33.9838	36.909	43.5252	36.2387	51.9933	44.6146	52.9488	52.0306	chr3	107519848	107539010	-1	protein_coding	Strip1	0.0821807	0.559024	40.53	7.32732	49.8647	4.56982
ENSMUSG00000014602	-0.219275	0.455055	0.100411	0.755533	1	0.678268	1.13234	3.2342	0.496138	0.923228	0.193261	2.4245	1.68293	chr1	92943186	93029673	-1	protein_coding	Kif1a	0.755533	1	1.29284	1.11172	1.43356	1.13633
ENSMUSG00000014603	0	-3.07703	0	1	1	0	0	0	0	0	0	0	0	chr3	107502347	107513092	1	protein_coding	Alx3	1	1	0	0	0	0
ENSMUSG00000014606	0.236877	7.41611	2.00352	0.176566	0.788106	169.609	183.149	197.129	190.048	163.852	163.758	150.797	145.632	chr11	70535022	70538305	-1	protein_coding	Slc25a11	0.176566	0.788106	180.757	13.8754	153.395	9.33809
ENSMUSG00000014609	0	-3.07703	0	1	1	0	0	0	0	0	0	0	0	chr11	70505709	70510042	-1	protein_coding	Chrne	1	1	0	0	0	0
ENSMUSG00000014633	0.98761	5.43461	29.1001	6.4792e-05	0.00430246	52.9095	45.6522	55.1396	43.7615	70.2078	27.9403	31.0716	21.9038	chr8	117615424	117648194	-1	protein_coding	Cmc2	6.4792e-05	0.00430246	53.5341	10.4715	26.9719	4.66
ENSMUSG00000014668	-0.121985	4.09071	0.895639	0.358368	1	15.8325	17.6782	13.2654	17.875	16.9526	16.1667	19.6538	17.4514	chr5	110283708	110319838	1	protein_coding	Chfr	0.358368	1	16.3207	1.88622	17.7573	1.76358
ENSMUSG00000014686	2.1224	-2.52409	2.27449	0.151481	0.724375	0.079199	0.193275	0	0.116946	0.0940128	0	0	0.0475232	chr7	19586022	19595224	-1	protein_coding	Ceacam16	0.151481	0.724375	0.0966864	0.0696437	0.0158411	0.0274375
ENSMUSG00000014704	0.228946	1.3336	0.230051	0.638134	1	2.80268	0.949166	2.06657	3.4596	3.36633	1.44702	2.44975	2.58045	chr6	52139397	52141811	-1	protein_coding	Hoxa2	0.638134	1	2.52887	1.04304	2.15907	0.620111
ENSMUSG00000014725	0.951557	-1.81703	1.02554	0.326641	0.949953	0.100025	0.105358	0.282056	0.25882	0.34758	0.044825	0	0.284534	chr14	68843476	68893291	-1	protein_coding	Adam28	0.326641	0.949953	0.218768	0.110864	0.109786	0.152986
ENSMUSG00000014747	-0.130315	-2.61447	0.0065983	0.936291	1	0	0	0	0.140994	0.0728957	0	0	0.150243	chr6	83739626	83745308	1	protein_coding	Ankrd53	0.936291	1	0.0427779	0.0633311	0.0500809	0.0867426
ENSMUSG00000014748	-0.0389826	6.05572	0.0622629	0.806207	1	57.5869	75.8161	66.1431	66.8741	62.6984	68.4091	65.4218	69.0585	chr6	83745867	83752795	-1	protein_coding	Tex261	0.806207	1	65.8237	6.68331	67.6298	1.9396
ENSMUSG00000014763	-0.572143	3.8781	11.8376	0.00346198	0.0715078	11.6304	13.5756	11.3251	14.5037	11.5448	24.0203	18.5402	13.3099	chr17	15616464	15653845	1	protein_coding	Fam120b	0.00346198	0.0715078	12.5159	1.43348	18.6235	5.35566
ENSMUSG00000014767	-0.585964	3.43311	11.4157	0.00393945	0.0783464	8.09075	8.03589	11.0706	11.8563	7.27988	15.3005	13.1165	13.2733	chr17	15720150	15748641	1	protein_coding	Tbp	0.00393945	0.0783464	9.26668	2.0497	13.8968	1.21818
ENSMUSG00000014769	-0.0415569	6.58358	0.0618601	0.806821	1	94.5901	79.859	99.9093	90.231	107.99	93.7831	98.0144	100.015	chr17	15695283	15720013	-1	protein_coding	Psmb1	0.806821	1	94.5159	10.5337	97.2707	3.18165
ENSMUSG00000014771	0.233467	3.25468	1.65971	0.216404	0.788106	9.19817	8.61929	10.1419	9.64294	12.6299	7.43827	7.4771	10.6276	chr17	15739470	15747563	-1	protein_coding	Pdcd2	0.216404	0.788106	10.0465	1.54942	8.51433	1.83026
ENSMUSG00000014773	0.0673602	2.54433	0.0444164	0.835806	1	7.08956	3.23771	5.39636	5.01295	8.99617	7.07873	3.97256	5.86725	chr17	15587616	15597134	-1	protein_coding	Dll1	0.835806	1	5.94655	2.18625	5.63951	1.56556
ENSMUSG00000014776	0.0214402	6.29823	0.0173633	0.896849	1	75.7192	79.8591	81.0985	81.6603	77.1675	88.9648	78.899	65.9455	chr8	106002772	106008571	1	protein_coding	Nol3	0.896849	1	79.1009	2.56369	77.9364	11.5398
ENSMUSG00000014778	-0.131143	4.88246	0.480813	0.498239	1	28.7777	24.2401	24.4502	22.4525	41.4088	24.548	35.6502	32.4947	chr8	106055795	106074585	-1	protein_coding	Fhod1	0.498239	1	28.2659	7.70648	30.8976	5.72082
ENSMUSG00000014782	1.03408	-0.498421	2.54678	0.130553	0.688864	0.410003	1.31745	0.563803	1.6026	0.529956	0.176944	0.181303	1.17716	chr8	106099906	106109494	1	protein_coding	Plekhg4	0.130553	0.688864	0.884763	0.537775	0.511802	0.57622
ENSMUSG00000014786	0.681793	1.81009	3.19138	0.093453	0.589747	3.17243	3.87457	3.38311	3.35426	6.11875	1.84277	2.50504	3.07221	chr8	106075475	106096513	1	protein_coding	Slc9a5	0.093453	0.589747	3.98062	1.22325	2.47334	0.615332
ENSMUSG00000014791	0.0123933	1.77383	0.00114376	0.97345	1	2.64936	2.81601	2.97012	4.04937	4.10303	2.64002	2.87352	4.37235	chr8	106032233	106037392	1	protein_coding	Elmo3	0.97345	1	3.31758	0.70201	3.29529	0.940033
ENSMUSG00000014813	2.91424	1.85689	46.0361	4.97635e-06	0.000678293	5.40211	4.66424	6.6057	4.26873	5.45543	0.905555	0.80853	0.3637	chr14	69266687	69279253	1	protein_coding	Stc1	4.97635e-06	0.000678293	5.27924	0.895125	0.692595	0.288933
ENSMUSG00000014837	0.115786	1.99694	0.124899	0.728506	1	2.74166	3.92585	4.48516	5.0174	3.87574	4.02612	3.85559	3.2231	chr8	106007041	106016496	-1	protein_coding	4931428F04Rik	0.728506	1	4.00916	0.847705	3.7016	0.423075
ENSMUSG00000014846	-0.464416	3.49005	3.75444	0.0709672	0.51495	9.36434	7.00701	8.42532	6.57177	16.9187	11.995	14.4883	13.212	chr8	106194125	106198158	-1	protein_coding	Tppp3	0.0709672	0.51495	9.65743	4.2094	13.2318	1.24679
ENSMUSG00000014850	-0.548784	3.16556	6.45175	0.0221327	0.253782	10.614	4.69246	8.01072	7.46649	6.63773	9.44801	12.1991	11.077	chr13	92348380	92491511	-1	protein_coding	Msh3	0.0221327	0.253782	7.48429	2.15544	10.908	1.38332
ENSMUSG00000014852	-0.375695	-2.62626	0.0702458	0.794446	1	0	0	0.326168	0	0	0	0.0204997	0.0842689	chr2	26863428	26899640	1	protein_coding	Adamts13	0.794446	1	0.0652336	0.145867	0.0349229	0.0439469
ENSMUSG00000014856	0.513507	4.72729	14.2214	0.00173568	0.0440686	29.273	26.2562	26.7739	28.2073	36.9996	20.468	19.7865	21.6838	chr8	106052986	106061851	1	protein_coding	Tmem208	0.00173568	0.0440686	29.502	4.35662	20.6461	0.961108
ENSMUSG00000014859	-0.0327635	4.81677	0.0705038	0.794078	1	24.3142	29.2144	30.7357	26.9746	28.0946	30.671	27.7527	27.077	chr8	106024295	106032002	1	protein_coding	E2f4	0.794078	1	27.8667	2.42463	28.5002	1.91003
ENSMUSG00000014867	0.234562	6.81569	1.83304	0.195039	0.788106	98.3867	132.56	130.162	125.992	109.972	99.2184	100.336	104.94	chr2	26810052	26823940	-1	protein_coding	Surf4	0.195039	0.788106	119.414	14.6876	101.498	3.0327
ENSMUSG00000014873	0.221348	3.88603	2.53635	0.131287	0.690593	14.0083	13.1857	18.4198	15.3095	16.7312	15.0712	12.1242	12.7438	chr2	26806379	26810195	1	protein_coding	Surf2	0.131287	0.690593	15.5309	2.10081	13.3131	1.5538
ENSMUSG00000014905	0.359557	5.32212	2.79353	0.114559	0.664917	33.9223	49.5569	49.6014	57.4251	29.225	43.4336	30.9268	28.4715	chr12	44252342	44257109	-1	protein_coding	Dnajb9	0.114559	0.664917	43.9461	11.8568	34.2773	8.02402
ENSMUSG00000014907	-0.150992	2.46098	0.312836	0.583878	1	6.21449	6.76801	4.39058	4.97172	3.54198	5.67534	5.58493	5.98446	chr8	67312869	67343216	1	protein_coding	Naf1	0.583878	1	5.17736	1.31735	5.74824	0.209508
ENSMUSG00000014932	-0.115561	4.27441	0.489554	0.494417	1	23.9044	18.8123	17.4515	18.4256	14.154	16.3985	18.9102	24.9822	chr5	32768515	32844401	1	protein_coding	Yes1	0.494417	1	18.5496	3.51018	20.097	4.41322
ENSMUSG00000014956	0.0191636	8.17892	0.0152348	0.903342	1	307.584	278.293	292.367	289.418	278.201	281.907	282.948	291.213	chr5	32616187	32674777	1	protein_coding	Ppp1cb	0.903342	1	289.173	12.1242	285.356	5.09881
ENSMUSG00000014959	-0.00644372	5.78885	0.00201651	0.964752	1	57.295	53.8058	56.6186	57.6452	49.6651	56.2364	54.6477	54.902	chr2	70491920	70542980	1	protein_coding	Gorasp2	0.964752	1	55.0059	3.34554	55.262	0.853339
ENSMUSG00000014980	0.454527	2.87319	5.02556	0.0398772	0.368615	8.37701	8.59694	6.31104	7.96952	8.87251	6.12142	6.40282	5.02779	chr1	152246486	152262439	-1	protein_coding	Tsen15	0.0398772	0.368615	8.0254	1.01366	5.85068	0.726393
ENSMUSG00000015001	0	-3.07703	0	1	1	0	0	0	0	0	0	0	0	chr15	65747902	65784246	-1	protein_coding	Oc90	1	1	0	0	0	0
ENSMUSG00000015002	0.241794	5.39174	2.12474	0.164752	0.759239	41.708	50.2028	49.117	48.5273	32.1575	33.1122	40.4601	39.0036	chr15	65658883	65745665	1	protein_coding	Efr3a	0.164752	0.759239	44.3425	7.58397	37.5253	3.89062
ENSMUSG00000015013	-0.2017	4.65157	1.32821	0.266461	0.827943	26.6473	18.6429	23.2738	18.5285	31.4541	29.1247	21.9459	30.5996	chr8	123338379	123343399	1	protein_coding	Trappc2l	0.266461	0.827943	23.7093	5.50709	27.2234	4.62954
ENSMUSG00000015016	-0.27408	6.93024	2.50309	0.133661	0.698891	112.959	112.188	125.257	119.82	95.3848	156.775	130.693	122.957	chr8	123502225	123544619	1	protein_coding	Acsf3	0.133661	0.698891	113.122	11.2653	136.809	17.719
ENSMUSG00000015023	-0.109346	4.48891	0.522272	0.480557	1	19.3595	26.4299	24.1387	23.3725	15.5708	24.6296	23.111	22.8454	chr8	111701628	111724432	-1	protein_coding	Ddx19a	0.480557	1	21.7743	4.30506	23.5287	0.962632
ENSMUSG00000015027	-0.513562	0.992426	1.40932	0.252913	0.798576	1.80151	1.68748	1.72051	1.45442	1.3763	1.38542	3.01258	2.5073	chr8	123304981	123338202	-1	protein_coding	Galns	0.252913	0.798576	1.60805	0.182821	2.30177	0.832825
ENSMUSG00000015053	0.541735	4.29682	3.35428	0.0861737	0.574916	42.0964	13.0656	17.2489	21.0578	20.7755	14.5797	10.6082	21.4387	chr6	88170873	88184014	1	protein_coding	Gata2	0.0861737	0.574916	22.8488	11.2366	15.5422	5.47902
ENSMUSG00000015083	-0.872034	2.50355	9.14522	0.00823824	0.129266	6.25724	4.17267	3.17553	4.53186	2.80759	7.92816	5.9473	9.14642	chr2	25388663	25391731	-1	protein_coding	C8g	0.00823824	0.129266	4.18898	1.35377	7.67396	1.61464
ENSMUSG00000015085	-0.717272	2.73997	8.76349	0.00939914	0.14156	6.58077	4.3827	4.48085	4.55871	6.10879	6.34855	8.34806	11.0307	chr2	25285886	25291333	1	protein_coding	Entpd2	0.00939914	0.14156	5.22236	1.03999	8.57577	2.34937
ENSMUSG00000015087	-0.0931004	5.86685	0.325136	0.57665	1	51.5784	60.1981	46.0164	58.0576	68.8804	61.8181	59.1595	61.1228	chr2	25473030	25498533	-1	protein_coding	Rabl6	0.57665	1	56.9462	8.69642	60.7001	1.37878
ENSMUSG00000015090	2.1845	4.28611	111.336	1.64881e-08	1.69189e-05	29.7219	25.3308	30.7919	21.8474	24.2557	6.40017	7.43748	3.48171	chr2	25356721	25360058	-1	protein_coding	Ptgds	1.64881e-08	1.69189e-05	26.3895	3.768	5.77312	2.05108
ENSMUSG00000015092	0.155003	7.56347	0.78645	0.388629	1	200.307	184.775	172.432	185.161	235.524	180.173	160.379	186.524	chr2	25447859	25452094	1	protein_coding	Edf1	0.388629	1	195.64	24.3875	175.692	13.6364
ENSMUSG00000015093	-0.607138	0.412028	2.19469	0.158381	0.739871	1.04487	1.12454	1.00622	1.22507	0.622175	1.5862	1.72592	1.28429	chr2	25346850	25348788	1	protein_coding	Clic3	0.158381	0.739871	1.00458	0.229602	1.53213	0.225725
ENSMUSG00000015094	-0.095921	4.60243	0.370786	0.551332	1	22.7946	23.3619	18.6573	21.8233	31.0902	23.8121	21.9343	29.5705	chr2	25289363	25299506	1	protein_coding	Npdc1	0.551332	1	23.5455	4.59295	25.1056	3.97904
ENSMUSG00000015095	0.139723	6.52478	0.660653	0.428547	1	91.866	90.663	106.97	104.922	82.1995	97.1063	85.319	77.1934	chr2	25390762	25395483	1	protein_coding	Fbxw5	0.428547	1	95.3241	10.4126	86.5396	10.0124
ENSMUSG00000015112	0.707551	-1.17826	1.03613	0.324235	0.945281	1.07599	0.281432	0.124456	0.429772	0.32236	0.373058	0.0771534	0.329604	chr6	6041218	6217173	-1	protein_coding	Slc25a13	0.324235	0.945281	0.446802	0.36841	0.259938	0.15978
ENSMUSG00000015120	-0.323492	5.49317	5.79186	0.0288706	0.301194	41.0464	42.6245	42.8917	41.9424	36.7883	53.4285	49.3825	51.3537	chr17	25480890	25493596	-1	protein_coding	Ube2i	0.0288706	0.301194	41.0587	2.49145	51.3883	2.02322
ENSMUSG00000015126	0.230735	2.95309	1.13229	0.303465	0.904338	7.17512	8.11641	7.51128	6.33194	11.4035	6.61543	6.08804	7.94666	chr17	25459144	25461772	1	protein_coding	Tsr3	0.303465	0.904338	8.10764	1.95198	6.88338	0.957846
ENSMUSG00000015127	-0.146308	3.42384	0.468659	0.503638	1	10.9756	7.9547	16.2572	8.87991	7.41103	11.9927	10.7024	11.4058	chr17	25407371	25453417	1	protein_coding	Unkl	0.503638	1	10.2957	3.59887	11.367	0.646013
ENSMUSG00000015133	-0.134239	2.93634	0.275551	0.607004	1	8.64919	6.05565	7.73272	4.9223	9.4386	10.8178	5.55127	7.89527	chr7	65876660	66038098	-1	protein_coding	Lrrk1	0.607004	1	7.35969	1.85508	8.08812	2.63857
ENSMUSG00000015134	-0.135143	-0.440529	0.109663	0.74493	1	0.677154	0.289566	1.01362	0.617706	0.459623	0.747905	0.564211	0.682486	chr7	66040638	66077265	-1	protein_coding	Aldh1a3	0.74493	1	0.611535	0.270537	0.664867	0.0931055
ENSMUSG00000015143	0.871787	4.13569	23.0651	0.000208515	0.00984384	22.4882	18.9106	18.0161	15.6592	29.8056	12.3275	9.9615	11.9631	chr12	80214321	80307145	-1	protein_coding	Actn1	0.000208515	0.00984384	20.9759	5.51235	11.4174	1.27393
ENSMUSG00000015149	-0.0808952	6.33282	0.230255	0.637986	1	78.3532	87.4901	81.4463	84.7973	62.0548	78.5152	87.6698	83.997	chr7	28466160	28488086	1	protein_coding	Sirt2	0.637986	1	78.8283	9.98859	83.394	4.60698
ENSMUSG00000015165	0.0323421	7.26305	0.0311256	0.862228	1	166.783	140.131	156.868	152.516	153.088	125.138	136.855	189.413	chr7	28507966	28521691	1	protein_coding	Hnrnpl	0.862228	1	153.877	9.5777	150.469	34.2319
ENSMUSG00000015176	0.432154	5.43183	6.65002	0.0204759	0.241139	48.6963	49.4656	51.993	47.8478	39.697	43.3198	35.3556	27.0185	chr19	46064302	46073969	1	protein_coding	Nolc1	0.0204759	0.241139	47.54	4.6498	35.2313	8.15138
ENSMUSG00000015189	-0.196655	4.03963	0.973013	0.338967	0.974614	11.8735	17.1211	21.0151	18.2783	10.3876	14.3835	18.999	20.9028	chr6	4600839	4643355	1	protein_coding	Casd1	0.338967	0.974614	15.7351	4.46583	18.0951	3.35233
ENSMUSG00000015202	-0.172234	2.34457	0.349401	0.562911	1	3.17184	5.92493	4.91107	4.37635	5.48447	4.13912	6.42673	5.55511	chr10	7069063	7162237	-1	protein_coding	Cnksr3	0.562911	1	4.77373	1.06925	5.37365	1.15455
ENSMUSG00000015214	0.343246	5.38415	2.77728	0.115536	0.668354	43.2387	56.9718	54.5095	46.9521	26.32	32.2222	37.9171	37.7159	chrX	70408366	70462802	1	protein_coding	Mtmr1	0.115536	0.668354	45.5984	12.1225	35.9517	3.23145
ENSMUSG00000015217	-0.492782	4.97823	11.0948	0.00435309	0.0837139	29.7441	26.805	24.2671	34.3918	22.0868	36.0937	38.4257	41.4756	chrX	70599524	70604282	1	protein_coding	Hmgb3	0.00435309	0.0837139	27.4589	4.81563	38.665	2.69888
ENSMUSG00000015222	1.04983	1.61679	4.48833	0.0505335	0.422206	5.65683	5.4452	3.26422	2.29108	1.41408	1.68993	1.30356	2.25244	chr1	66214432	66481742	1	protein_coding	Map2	0.0505335	0.422206	3.61428	1.8867	1.74864	0.477158
ENSMUSG00000015224	-1.11972	0.872794	7.01301	0.017798	0.220238	0.998408	1.57555	0.907757	1.19719	1.16518	2.08954	2.57601	2.97892	chr4	96456666	96479815	-1	protein_coding	Cyp2j9	0.017798	0.220238	1.16882	0.256631	2.54816	0.445345
ENSMUSG00000015242	0	-3.07703	0	1	1	0	0	0	0	0	0	0	0	chr4	52989272	53001162	1	protein_coding	Nipsnap3a	1	1	0	0	0	0
ENSMUSG00000015243	0.0741738	5.94215	0.0949853	0.762005	1	61.5992	77.4005	72.1239	70.3131	32.1719	46.8982	70.3971	61.5281	chr4	53030787	53159895	-1	protein_coding	Abca1	0.762005	1	62.7217	18.0003	59.6078	11.8665
ENSMUSG00000015247	-0.602529	2.8118	9.2771	0.00787588	0.12561	5.7618	5.37302	5.00729	5.50047	6.78967	7.88394	8.56526	9.37016	chr4	53011880	53022060	1	protein_coding	Nipsnap3b	0.00787588	0.12561	5.68645	0.673953	8.60646	0.743967
ENSMUSG00000015289	-0.346599	4.18192	8.22353	0.0113747	0.160696	16.6914	13.9155	16.7861	15.1755	18.8675	19.9886	20.8804	21.2322	chrX	73394882	73397224	-1	protein_coding	Lage3	0.0113747	0.160696	16.2872	1.86621	20.7004	0.64101
ENSMUSG00000015290	-0.141636	5.31028	0.863349	0.366943	1	29.4896	45.4571	36.9256	38.6792	40.9087	44.7443	38.6338	43.2874	chrX	73409324	73416824	-1	protein_coding	Ubl4a	0.366943	1	38.2921	5.86696	42.2218	3.19158
ENSMUSG00000015291	-0.452481	6.38034	7.75634	0.0134739	0.181786	71.8969	64.5453	73.5137	86.0764	71.6917	107.705	98.3289	95.9147	chrX	73348604	73355468	1	protein_coding	Gdi1	0.0134739	0.181786	73.5448	7.81316	100.65	6.22839
ENSMUSG00000015305	-0.39819	5.27574	2.20046	0.157869	0.738191	42.0021	37.5994	32.4153	37.9907	25.3865	78.6006	31.5318	28.56	chr10	8597983	8761814	-1	protein_coding	Sash1	0.157869	0.738191	35.0788	6.39921	46.2308	28.0724
ENSMUSG00000015312	-2.13533	2.38854	39.7125	1.17832e-05	0.00128166	2.63071	2.74067	1.42155	1.66804	2.47959	5.0222	10.4479	13.1792	chr10	80765907	80768038	1	protein_coding	Gadd45b	1.17832e-05	0.00128166	2.18811	0.600889	9.54977	4.15201
ENSMUSG00000015314	-1.35243	-1.44713	2.88133	0.109446	0.648668	1.08163	0.144067	0.0641746	0	0.172365	0.278414	0.542653	0.187293	chr1	171745082	171780737	1	protein_coding	Slamf6	0.109446	0.648668	0.292447	0.44634	0.33612	0.184574
ENSMUSG00000015316	1.63734	-1.74236	4.86282	0.042802	0.382981	0.21019	0.354763	0.203826	0.222052	0.340787	0.0503082	0.0532095	0.127547	chr1	171594695	171628752	1	protein_coding	Slamf1	0.042802	0.382981	0.266323	0.0748051	0.0770215	0.0437802
ENSMUSG00000015335	-0.196825	2.15821	0.302425	0.590145	1	4.98728	4.34359	3.79467	2.106	5.22426	2.95819	4.93393	6.11559	chr2	29980956	29983660	-1	protein_coding	Zdhhc12	0.590145	1	4.09116	1.24292	4.66923	1.59526
ENSMUSG00000015337	0.759471	6.03954	20.5754	0.000357577	0.0143413	72.2925	78.8597	76.9517	68.785	93.4702	45.6081	42.0071	50.6835	chr2	30061505	30064081	1	protein_coding	Endog	0.000357577	0.0143413	78.0718	9.46877	46.0996	4.35903
ENSMUSG00000015340	-0.712879	1.67137	2.91428	0.107598	0.644036	3.15951	2.53952	2.02704	2.36703	2.28031	2.75945	6.98118	2.43454	chrX	9301491	9354010	-1	protein_coding	Cybb	0.107598	0.644036	2.47468	0.42513	4.05839	2.53642
ENSMUSG00000015341	-0.244478	5.30551	2.85511	0.110943	0.652895	32.4847	40.3582	40.479	41.0306	30.7401	46.2378	41.909	43.5001	chr8	23731362	23747090	-1	protein_coding	Golga7	0.110943	0.652895	37.0185	4.97995	43.8823	2.18957
ENSMUSG00000015342	-0.552328	1.54395	1.87615	0.190146	0.788106	2.32072	2.70685	2.84662	2.80591	1.2286	4.35687	3.3264	2.82907	chrX	9138995	9179489	1	protein_coding	Xk	0.190146	0.788106	2.38174	0.677345	3.50411	0.77925
ENSMUSG00000015354	0.386599	1.41928	0.763708	0.395411	1	2.24826	2.34791	1.82124	4.43104	3.6275	1.61373	2.86108	2.09975	chr9	95519654	95580149	1	protein_coding	Pcolce2	0.395411	1	2.89519	1.09162	2.19152	0.628721
ENSMUSG00000015355	-0.746416	-0.408721	2.37772	0.143095	0.718179	0.654449	0.420024	0.688783	0.308475	0.349022	0.292217	1.42315	0.760979	chr1	171509577	171532826	1	protein_coding	Cd48	0.143095	0.718179	0.48415	0.176146	0.825447	0.568214
ENSMUSG00000015357	0.249577	7.2175	1.44923	0.246581	0.788106	160.053	174.855	181.642	175.362	100.519	127.164	124.36	148.46	chr9	65201542	65237940	1	protein_coding	Clpx	0.246581	0.788106	158.486	33.3602	133.328	13.1792
ENSMUSG00000015363	0.0757899	5.79474	0.259814	0.617375	1	55.2164	62.0613	57.1639	52.4597	54.8831	48.8176	52.4563	59.1317	chr15	88959327	88971280	1	protein_coding	Trabd	0.617375	1	56.3569	3.60044	53.4685	5.23105
ENSMUSG00000015365	0	-3.07703	0	1	1	0	0	0	0	0	0	0	0	chr15	88867112	88939355	1	protein_coding	Mov10l1	1	1	0	0	0	0
ENSMUSG00000015377	0.0873201	3.27305	0.170794	0.685026	1	9.16303	6.03265	10.7558	8.97573	13.7588	8.4756	9.0922	9.83557	chr15	89066416	89080699	-1	protein_coding	Dennd6b	0.685026	1	9.7372	2.82152	9.13446	0.680969
ENSMUSG00000015396	-0.070668	0.214277	0.0255234	0.875118	1	0.526406	0.829375	1.0974	1.04805	1.70753	1.02284	1.43916	0.803891	chr13	43938251	43956608	1	protein_coding	Cd83	0.875118	1	1.04175	0.435054	1.08863	0.322706
ENSMUSG00000015401	0	-3.07703	0	1	1	0	0	0	0	0	0	0	0	chrX	162871826	162901856	1	protein_coding	Cltrn	1	1	0	0	0	0
ENSMUSG00000015405	0.957104	-0.362295	3.97855	0.0638399	0.487426	1.04978	0.423332	0.751581	1.60768	0.468285	0.65233	0.244045	0.411393	chrX	162922328	162971416	1	protein_coding	Ace2	0.0638399	0.487426	0.860131	0.487575	0.435923	0.205245
ENSMUSG00000015437	0.867192	-1.87634	0.866979	0.365964	1	0.337218	0.0758552	0.140583	0.190391	0.270376	0	0.228461	0.0931287	chr14	56496295	56499717	-1	protein_coding	Gzmb	0.365964	1	0.202885	0.10341	0.107196	0.114878
ENSMUSG00000015441	0	-3.07703	0	1	1	0	0	0	0	0	0	0	0	chr14	56442720	56448874	-1	protein_coding	Gzmf	1	1	0	0	0	0
ENSMUSG00000015443	0	-3.07703	0	1	1	0	0	0	0	0	0	0	0	chr14	56403254	56412056	-1	protein_coding	Gzmn	1	1	0	0	0	0
ENSMUSG00000015451	-0.271536	0.380623	0.383164	0.544839	1	1.36663	0.798765	1.05567	1.33061	1.08046	0.771858	1.44503	1.90318	chr17	35028069	35042440	-1	lncRNA	C4a	0.544839	1	1.12643	0.231228	1.37336	0.569057
ENSMUSG00000015452	0.773045	-0.416839	3.98025	0.0637893	0.487313	0.979168	0.641853	0.526672	0.627457	1.16208	0.464382	0.487433	0.401955	chr17	34816836	34819910	1	protein_coding	Ager	0.0637893	0.487313	0.787445	0.27014	0.451257	0.0442249
ENSMUSG00000015461	-0.22385	4.30812	3.80146	0.0693972	0.50925	17.929	20.6802	17.7977	16.7096	19.4371	21.9818	22.2629	20.4632	chr17	34866120	34874048	1	protein_coding	Atf6b	0.0693972	0.50925	18.5107	1.55369	21.5693	0.968157
ENSMUSG00000015467	-1.03297	0.787849	5.44939	0.0332863	0.329981	1.06388	0.619844	1.22444	0.936565	1.71957	2.14219	2.41989	2.28808	chr17	34832323	34834945	-1	protein_coding	Egfl8	0.0332863	0.329981	1.11286	0.405304	2.28338	0.138911
ENSMUSG00000015468	0.797221	5.71223	9.68247	0.00687083	0.114552	63.8248	68.9131	43.8238	43.4436	104.012	42.7816	39.0362	29.6636	chr17	34783242	34807477	1	protein_coding	Notch4	0.00687083	0.114552	64.8034	24.7564	37.1605	6.75719
ENSMUSG00000015474	-0.711818	4.87553	35.9961	2.05299e-05	0.0019657	22.1916	24.5177	26.2767	21.9478	23.2727	37.2994	38.9344	39.9253	chr17	34835636	34847484	-1	protein_coding	Ppt2	2.05299e-05	0.0019657	23.6413	1.79017	38.7197	1.32605
ENSMUSG00000015476	0.364949	0.456818	0.604118	0.448625	1	2.24123	0.819568	0.836384	1.05268	1.79479	1.04411	0.865831	1.23315	chr17	34848507	34852100	1	protein_coding	Prrt1	0.448625	1	1.34893	0.63751	1.0477	0.183685
ENSMUSG00000015478	0.342031	6.08535	4.05068	0.0617276	0.47689	75.4161	76.2111	82.6132	78.1776	55.6639	59.6755	58.9994	55.5988	chr17	34820065	34822664	-1	protein_coding	Rnf5	0.0617276	0.47689	73.6164	10.4165	58.0912	2.18479
ENSMUSG00000015484	1.42254	-2.4786	1.42396	0.250567	0.79301	0.0840002	0.0834438	0.0685949	0.124407	0.0918563	0.0427886	0.0443187	0	chr1	155951712	156032596	-1	protein_coding	Fam163a	0.250567	0.79301	0.0904604	0.0207567	0.0290358	0.0251573
ENSMUSG00000015488	-0.339071	5.46398	6.71739	0.0199457	0.236999	39.0026	39.2136	43.0148	40.2625	38.9214	50.4187	49.7458	51.9732	chr2	26899938	26911101	1	protein_coding	Cacfd1	0.0199457	0.236999	40.083	1.72482	50.7126	1.14238
ENSMUSG00000015501	-0.24842	4.60168	1.79883	0.199035	0.788106	16.4354	31.2046	18.5075	21.8281	26.2333	28.521	30.8635	21.7373	chr10	13841819	14027118	1	protein_coding	Hivep2	0.199035	0.788106	22.8418	5.96436	27.0406	4.73982
ENSMUSG00000015519	0	-3.07703	0	1	1	0	0	0	0	0	0	0	0	chr10	28848284	28862299	-1	protein_coding	2310057J18Rik	1	1	0	0	0	0
ENSMUSG00000015522	-0.482164	5.19124	12.6931	0.00268205	0.0600261	28.3581	33.7831	34.0248	34.5202	29.0645	40.0838	49.2375	44.6516	chr3	95341699	95404551	1	protein_coding	Arnt	0.00268205	0.0600261	31.9501	2.97902	44.6576	4.57683
ENSMUSG00000015533	0.585718	-1.0481	1.19717	0.290477	0.87818	0.514728	0.526126	0.431558	0.127296	0.619543	0.12988	0.454203	0.276059	chr13	114969617	115068636	-1	protein_coding	Itga2	0.290477	0.87818	0.44385	0.189089	0.286714	0.162424
ENSMUSG00000015536	0.238625	6.51849	2.12351	0.164867	0.75947	96.8948	96.762	100.757	101.034	88.0725	78.7593	75.2737	91.8664	chr13	114954772	114968811	1	protein_coding	Mocs2	0.164867	0.75947	96.7041	5.23742	81.9664	8.74892
ENSMUSG00000015542	-0.101054	4.43435	0.710544	0.411988	1	20.0972	19.4913	19.4842	20.9814	24.6003	23.3131	20.836	23.1243	chr11	115073658	115078685	-1	protein_coding	Nat9	0.411988	1	20.9309	2.14053	22.4245	1.37889
ENSMUSG00000015568	1.77142	13.1028	830.158	5.8134e-15	3.16162e-10	11153	12585.1	12223.1	12441.6	10380.2	3165.54	3571.07	3645.95	chr8	69333143	69360100	1	protein_coding	Lpl	5.8134e-15	3.16162e-10	11756.6	952.892	3460.85	258.474
ENSMUSG00000015575	0.48076	6.88761	8.60616	0.00993111	0.146967	129.713	127.143	132.962	144.003	128.028	98.2896	91.605	94.6814	chr17	26882205	26918621	1	protein_coding	Atp6v0e	0.00993111	0.146967	132.37	6.87216	94.8587	3.34582
ENSMUSG00000015579	0	-3.07703	0	1	1	0	0	0	0	0	0	0	0	chr17	27057638	27063983	-1	protein_coding	Nkx2-5	1	1	0	0	0	0
ENSMUSG00000015597	-0.536622	3.6815	10.8338	0.00472602	0.0886903	15.5795	11.6262	9.8042	9.47954	9.13661	15.591	16.2941	16.1264	chr17	46694657	46731846	1	protein_coding	Zfp318	0.00472602	0.0886903	11.1252	2.66924	16.0038	0.367232
ENSMUSG00000015599	0.448402	-0.29857	1.05749	0.319452	0.935664	0.35958	0.736051	0.785	0.63908	1.53802	0.724638	0.526547	0.481823	chr17	46753374	46798601	-1	protein_coding	Ttbk1	0.319452	0.935664	0.811546	0.438231	0.57767	0.129228
ENSMUSG00000015605	0.562697	4.3009	13.5859	0.00207355	0.0496129	23.354	20.2345	27.5435	17.5892	24.1244	16.6393	12.7805	16.3803	chr17	46859255	46867101	-1	protein_coding	Srf	0.00207355	0.0496129	22.5691	3.80886	15.2667	2.15701
ENSMUSG00000015619	0.487874	-0.658584	1.37802	0.258031	0.809986	0.341704	0.457681	0.566664	0.811466	0.739422	0.245667	0.502228	0.51561	chr2	9861889	9894845	-1	protein_coding	Gata3	0.258031	0.809986	0.583388	0.194203	0.421168	0.152136
ENSMUSG00000015627	-1.26208	-2.76238	0.753261	0.398586	1	0	0	0	0.0628934	0	0.0426548	0	0.0908488	chr2	179966926	179976492	-1	protein_coding	Gata5	0.398586	1	0.0125787	0.0281268	0.0445012	0.0454526
ENSMUSG00000015647	0.560893	6.06826	3.29773	0.0886215	0.574916	53.6984	45.0384	65.5134	83.442	147.346	65.0907	44.1559	50.9703	chr2	179818166	179867652	-1	protein_coding	Lama5	0.0886215	0.574916	79.0076	40.8237	53.4056	10.6778
ENSMUSG00000015652	0.22527	-1.23519	0.170786	0.685033	1	0.338076	0.325286	0.348907	0.504682	0.0892487	0.213323	0.178035	0.45884	chr5	5786317	5799326	-1	protein_coding	Steap1	0.685033	1	0.32124	0.148775	0.283399	0.152957
ENSMUSG00000015653	0.724527	-0.969147	2.0238	0.174518	0.78685	0.634302	0.385913	0.306794	0.590039	0.38767	0.103576	0.441373	0.376036	chr5	5714829	5744578	-1	protein_coding	Steap2	0.174518	0.78685	0.460944	0.142723	0.306995	0.179169
ENSMUSG00000015656	-0.698092	9.94427	5.38544	0.0341948	0.335501	779.903	949.118	797.061	951.299	652.19	2326.84	1151.77	541.367	chr9	40712280	40721383	1	protein_coding	Hspa8	0.0341948	0.335501	825.914	126.521	1339.99	907.495
ENSMUSG00000015659	-0.307409	2.40837	1.45073	0.246349	0.788106	3.87741	5.44267	5.35472	4.86605	4.39119	6.1591	5.16164	6.46438	chr17	6092471	6130016	-1	protein_coding	Serac1	0.246349	0.788106	4.78641	0.660014	5.92838	0.681328
ENSMUSG00000015665	0	-3.07703	0	1	1	0	0	0	0	0	0	0	0	chrX	99615857	99621811	1	protein_coding	Awat1	1	1	0	0	0	0
ENSMUSG00000015668	-0.327442	4.27038	7.93406	0.0126271	0.173339	17.7162	17.5611	19.2793	17.1188	16.2097	20.8774	24.7023	20.6318	chrX	99666489	99670174	-1	protein_coding	Pdzd11	0.0126271	0.173339	17.577	1.1177	22.0705	2.28252
ENSMUSG00000015671	0.0885337	6.45049	0.312458	0.584103	1	89.9311	87.665	97.9551	85.6019	84.5984	85.5608	79.6347	86.3406	chr13	14787825	14848821	1	protein_coding	Psma2	0.584103	1	89.1503	5.33036	83.8453	3.66731
ENSMUSG00000015672	-0.122662	4.61226	0.902609	0.356555	1	27.4577	22.4662	23.9989	24.2877	19.8468	23.4685	25.3363	28.3171	chr13	14782769	14787750	-1	protein_coding	Mrpl32	0.356555	1	23.6114	2.77872	25.7073	2.44552
ENSMUSG00000015697	0.114114	4.41272	1.04194	0.322924	0.942784	21.0259	21.1777	24.0196	21.4014	21.1985	19.1953	21.0559	20.1107	chr3	95230836	95264513	-1	protein_coding	Setdb1	0.322924	0.942784	21.7646	1.26764	20.1206	0.930343
ENSMUSG00000015702	-0.974187	0.24329	5.93169	0.027265	0.290696	0.535246	0.879905	0.681616	0.969985	0.933714	1.19969	1.86347	1.70853	chr3	95203407	95214487	-1	protein_coding	Anxa9	0.027265	0.290696	0.800093	0.185249	1.59056	0.347261
ENSMUSG00000015709	1.18756	-0.945581	3.74652	0.0712355	0.515773	0.196747	0.771596	0.532148	1.37705	0.2877	0.101227	0.454357	0.107747	chr7	83895486	84059384	-1	protein_coding	Arnt2	0.0712355	0.515773	0.633049	0.472373	0.22111	0.202024
ENSMUSG00000015711	0.0528188	4.26016	0.129816	0.723449	1	19.8534	21.7237	21.7922	19.7249	13.5376	18.0968	20.2019	17.6831	chr3	95160985	95189387	-1	protein_coding	Prune1	0.723449	1	19.3263	3.38281	18.6606	1.35075
ENSMUSG00000015714	-0.453667	6.82099	6.28691	0.0236284	0.265228	92.6141	108.798	112.565	111.477	74.6623	131.636	142.318	137.094	chr3	95222102	95230910	1	protein_coding	Cers2	0.0236284	0.265228	100.023	16.3061	137.016	5.34142
ENSMUSG00000015721	1.92396	-2.67405	1.6839	0.213248	0.788106	0.0974115	0.0838847	0	0.145777	0	0	0	0.0324169	chr7	23085314	23141347	1	protein_coding	Nlrp5	0.213248	0.788106	0.0654147	0.0639946	0.0108056	0.0187159
ENSMUSG00000015733	0.275518	6.58732	2.06089	0.170848	0.776953	92.8384	121.811	111.255	114.875	73.4773	89.5272	79.1303	86.2957	chr6	17636233	17666971	1	protein_coding	Capza2	0.170848	0.776953	102.851	19.6071	84.9844	5.32101
ENSMUSG00000015745	0.404298	3.85367	1.9085	0.186577	0.788106	8.90144	10.3907	13.5288	16.8932	30.7103	11.2281	11.3486	13.5448	chr3	95895741	95903313	-1	protein_coding	Plekho1	0.186577	0.788106	16.0849	8.73377	12.0405	1.30414
ENSMUSG00000015747	-0.0810752	3.45893	0.076765	0.785364	1	20.078	7.90991	13.3954	5.46191	9.9268	10.3912	13.3414	10.9441	chr3	95907144	95965778	-1	protein_coding	Vps45	0.785364	1	11.3544	5.6765	11.5589	1.56821
ENSMUSG00000015748	-0.325458	3.67854	2.20609	0.157372	0.736739	11.8362	7.55102	12.1588	10.6511	17.913	14.7103	11.2259	18.6854	chr3	95737436	95763197	-1	protein_coding	Prpf3	0.157372	0.736739	12.022	3.76251	14.8739	3.73244
ENSMUSG00000015749	-0.147208	5.7348	0.804295	0.383429	1	42.8945	53.7541	54.0488	55.6901	49.7961	69.4305	51.3553	49.4903	chr3	95836558	95854702	1	protein_coding	Anp32e	0.383429	1	51.2367	5.14167	56.7587	11.0137
ENSMUSG00000015750	-0.126315	7.13914	0.495921	0.491666	1	124.847	144.383	144.08	154.828	116.559	155.25	167.717	125.507	chr3	95801281	95805600	1	protein_coding	Aph1a	0.491666	1	136.939	15.7162	149.491	21.6865
ENSMUSG00000015755	-0.347921	5.60583	4.27746	0.0556009	0.447448	44.6829	53.4439	42.4857	49.6666	32.1333	60.7009	55.9387	53.2527	chr10	7781417	7831994	-1	protein_coding	Tab2	0.0556009	0.447448	44.4825	8.11959	56.6307	3.77198
ENSMUSG00000015757	-0.171106	4.41494	1.77696	0.201644	0.788106	22.9807	16.4935	21.3686	22.2858	18.4009	22.0779	23.2007	23.308	chr10	7668655	7698899	1	protein_coding	Ppil4	0.201644	0.788106	20.3059	2.7553	22.8622	0.681352
ENSMUSG00000015759	-0.428551	5.64741	6.86225	0.0188581	0.228317	36.3092	46.8369	49.3554	52.6079	37.0232	54.6802	60.1353	64.6722	chr14	47013024	47025868	-1	protein_coding	Cnih1	0.0188581	0.228317	44.4265	7.37797	59.8293	5.00303
ENSMUSG00000015766	0.426873	3.63566	6.22505	0.0242194	0.269581	16.2678	13.7162	14.7393	11.4029	11.9444	13.0261	8.33231	9.06808	chr6	137454243	137631874	-1	protein_coding	Eps8	0.0242194	0.269581	13.6141	1.99971	10.1422	2.52451
ENSMUSG00000015776	-0.0742803	5.31115	0.262542	0.615549	1	37.726	36.8032	43.5253	43.5746	32.8314	41.0643	45.0371	36.8206	chr2	26795274	26800689	-1	protein_coding	Med22	0.615549	1	38.8921	4.6327	40.974	4.10898
ENSMUSG00000015787	-2.31877	-2.91124	2.36697	0.150709	0.724109	0	0	0	0	0	0	0	0.0903294	chr2	26732515	26754991	-1	protein_coding	Abo	0.150709	0.724109	0	0	0.0301098	0.0521517
ENSMUSG00000015790	-0.140609	5.41456	0.871212	0.364828	1	36.3802	41.0775	38.9839	51.2557	37.2312	46.555	41.276	47.8133	chr2	26803393	26806542	-1	protein_coding	Surf1	0.364828	1	40.9857	6.01655	45.2148	3.46862
ENSMUSG00000015804	-0.0206243	4.99249	0.0198339	0.889803	1	30.9718	27.5623	34.129	29.5934	35.5357	35.0642	25.3541	35.5845	chr5	45677571	45686618	1	protein_coding	Med28	0.889803	1	31.5584	3.26349	32.0009	5.7622
ENSMUSG00000015806	0.205748	6.83911	1.59191	0.225574	0.788106	121.649	109.232	120.902	120.322	127.907	105.698	98.3924	108.061	chr5	45591363	45607578	-1	protein_coding	Qdpr	0.225574	0.788106	120.003	6.74733	104.05	5.04057
ENSMUSG00000015812	0.382716	0.2935	0.723696	0.407789	1	1.25173	0.98232	0.849815	1.99551	1.07799	0.631735	0.846603	1.36283	chr14	67982630	67986888	1	protein_coding	Gnrh1	0.407789	1	1.23147	0.451512	0.947057	0.375759
ENSMUSG00000015829	0.328593	-2.61101	0.0550985	0.817468	1	0	0	0.162024	0	0.069001	0.033622	0.0972614	0	chr1	159351339	159759299	1	protein_coding	Tnr	0.817468	1	0.0462051	0.0713065	0.0436278	0.0493967
ENSMUSG00000015837	-0.370211	7.38065	4.08705	0.0606939	0.472186	128.654	136.808	149.99	163.398	169.981	175.32	169.355	236.052	chr11	50090193	50101654	-1	protein_coding	Sqstm1	0.0606939	0.472186	149.766	17.3794	193.576	36.9064
ENSMUSG00000015839	0.088062	5.6898	0.244848	0.627615	1	48.628	59.7686	61.0884	53.0734	41.7215	58.4869	51.8116	38.9101	chr2	75505857	75534985	-1	protein_coding	Nfe2l2	0.627615	1	52.856	8.02275	49.7362	9.95206
ENSMUSG00000015843	0.717754	4.84279	21.43	0.000295863	0.012568	32.0737	36.6926	36.4313	34.7731	27.5438	25.0503	19.6977	16.3773	chr1	167425953	167467192	1	protein_coding	Rxrg	0.000295863	0.012568	33.5029	3.80516	20.3751	4.37597
ENSMUSG00000015846	-0.499342	6.27859	8.25281	0.0112561	0.159825	57.1768	79.4595	63.5267	79.7827	57.3952	95.5219	91.8936	98.7601	chr2	27566452	27652969	1	protein_coding	Rxra	0.0112561	0.159825	67.4682	11.3837	95.3919	3.43509
ENSMUSG00000015850	0.2443	1.75095	0.228708	0.639109	1	2.25371	5.74982	2.12626	2.0939	7.10178	3.01797	4.80669	1.66717	chr3	95583511	95595228	-1	protein_coding	Adamtsl4	0.639109	1	3.86509	2.38671	3.16394	1.57484
ENSMUSG00000015852	-0.413235	0.847322	0.779985	0.390538	1	2.11545	1.39301	1.0477	1.37536	1.54952	1.60312	3.16824	1.19691	chr3	87158065	87171045	-1	protein_coding	Fcrls	0.390538	1	1.49621	0.391383	1.98942	1.04089
ENSMUSG00000015854	-3.13753	-2.77122	4.16699	0.064607	0.489239	0	0	0	0	0	0.0856388	0.0895127	0	chr3	87265188	87278380	1	protein_coding	Cd5l	0.064607	0.489239	0	0	0.0583838	0.050599
ENSMUSG00000015869	-0.583792	4.27646	15.2533	0.00131165	0.0362469	15.2959	15.9368	15.5635	14.8735	19.5164	18.1313	25.7398	29.0346	chr11	116361671	116385028	-1	protein_coding	Prpsap1	0.00131165	0.0362469	16.2372	1.87371	24.3019	5.59207
ENSMUSG00000015879	-0.585355	-2.68787	0.149747	0.704	1	0	0	0.133194	0	0	0.0403265	0	0.101271	chr5	45687047	45796956	-1	protein_coding	Fam184b	0.704	1	0.0266388	0.0595662	0.0471992	0.0509841
ENSMUSG00000015880	0.867953	-1.48571	1.7834	0.200871	0.788106	0.597374	0.204055	0.257771	0.145104	0.409226	0.130632	0.277807	0.0862399	chr5	45827261	45857888	1	protein_coding	Ncapg	0.200871	0.788106	0.322706	0.182185	0.164893	0.100274
ENSMUSG00000015882	-0.302826	3.04141	2.53767	0.131194	0.690385	7.06464	9.68187	7.13738	6.08953	6.99228	7.9921	9.35825	10.0426	chr5	45854523	46014957	-1	protein_coding	Lcorl	0.131194	0.690385	7.39314	1.3483	9.131	1.04399
ENSMUSG00000015889	-0.156871	4.43178	1.49588	0.239442	0.788106	19.1492	23.7528	20.3137	20.55	18.3356	25.3358	19.4476	23.6501	chr10	93289273	93320737	1	protein_coding	Lta4h	0.239442	0.788106	20.4202	2.06734	22.8112	3.03244
ENSMUSG00000015890	0	-3.07703	0	1	1	0	0	0	0	0	0	0	0	chr10	93359200	93375895	-1	protein_coding	Amdhd1	1	1	0	0	0	0
ENSMUSG00000015932	-0.164715	5.86156	1.12644	0.304675	0.906837	55.3538	55.4166	48.5019	55.0867	61.9238	57.2965	57.6394	70.863	chr2	143757240	143785244	1	protein_coding	Dstn	0.304675	0.906837	55.2566	4.74713	61.933	7.73556
ENSMUSG00000015937	-0.0971848	5.07682	0.56546	0.463252	1	32.0094	31.5627	36.1815	34.9153	28.6814	32.8132	37.1286	34.9481	chr13	56221432	56284174	-1	protein_coding	Macroh2a1	0.463252	1	32.6701	2.95565	34.9633	2.15778
ENSMUSG00000015942	-0.35551	2.10457	1.08772	0.312853	0.923466	5.01583	2.61618	3.61089	2.81764	5.28017	6.20632	3.96182	4.6123	chr5	134212858	134253209	1	protein_coding	Gtf2ird2	0.312853	0.923466	3.86814	1.22965	4.92681	1.15483
ENSMUSG00000015943	-0.0408005	3.71196	0.0577562	0.813204	1	14.466	11.292	10.5209	10.1346	17.3518	13.3058	12.054	13.8066	chr3	96103904	96127025	-1	protein_coding	Bola1	0.813204	1	12.753	3.08447	13.0555	0.902735
ENSMUSG00000015944	-0.846939	3.79386	44.261	6.27871e-06	0.000803921	9.64166	10.5051	9.59545	12.3687	10.3939	17.2606	19.2563	20.249	chr5	134128550	134173182	1	protein_coding	Castor2	6.27871e-06	0.000803921	10.5009	1.12451	18.922	1.52197
ENSMUSG00000015947	-0.615771	-0.252965	1.29614	0.272083	0.840131	0.633484	0.45113	0.140345	1.00978	1.03102	0.414208	1.36673	0.93236	chr3	96190225	96201285	-1	protein_coding	Fcgr1	0.272083	0.840131	0.653151	0.378859	0.904432	0.476874
ENSMUSG00000015950	-0.213439	0.421491	0.178974	0.678024	1	1.15181	0.771122	2.11369	0.698674	0.979116	0.57952	1.92996	1.27687	chr5	134248907	134258479	-1	protein_coding	Ncf1	0.678024	1	1.14288	0.571158	1.26212	0.675339
ENSMUSG00000015957	-0.0402849	2.93443	0.0247614	0.87698	1	8.13788	9.26412	8.40251	6.14065	4.70251	4.96755	7.98371	9.58494	chr7	98484319	98504402	1	protein_coding	Wnt11	0.87698	1	7.32953	1.86159	7.51207	2.34455
ENSMUSG00000015961	0.315032	5.06424	3.61718	0.0757955	0.531384	36.0233	35.9264	44.7687	38.8694	24.8201	28.5292	27.509	31.0422	chr1	177590528	177624077	-1	protein_coding	Adss	0.0757955	0.531384	36.0816	7.24717	29.0268	1.8184
ENSMUSG00000015962	0	-3.07703	0	1	1	0	0	0	0	0	0	0	0	chr1	177557380	177580890	1	protein_coding	1700016C15Rik	1	1	0	0	0	0
ENSMUSG00000015966	-1.27177	-0.642694	9.91478	0.00636112	0.108634	0.373291	0.294598	0.524493	0.173293	0.329594	0.611682	1.04544	0.815547	chr14	29718092	29730853	-1	protein_coding	Il17rb	0.00636112	0.108634	0.339054	0.127576	0.824223	0.21701
ENSMUSG00000015968	-0.521343	-0.511883	1.12249	0.305494	0.908557	0.479809	0.095601	0.9975	0.555426	0.284044	0.59327	0.494352	1.04498	chr14	29761896	30213412	-1	protein_coding	Cacna1d	0.305494	0.908557	0.482476	0.338978	0.710867	0.293547
ENSMUSG00000015970	-1.33551	5.35846	52.3606	2.29054e-06	0.000404451	21.065	25.5832	29.2109	36.5798	18.9952	69.5153	68.1221	61.8362	chr14	29730980	29762484	1	protein_coding	Chdh	2.29054e-06	0.000404451	26.2868	6.98974	66.4912	4.09109
ENSMUSG00000015971	-0.343054	4.86489	6.23762	0.0240979	0.268614	24.6795	30.4837	28.059	28.4041	20.5937	32.5101	34.9301	33.2704	chr14	29700294	29728311	1	protein_coding	Actr8	0.0240979	0.268614	26.444	3.87648	33.5702	1.23755
ENSMUSG00000015980	-1.02251	2.88222	9.52425	0.00724464	0.119091	3.10662	4.29467	4.5951	11.6273	4.42316	13.1047	11.8227	8.7721	chr7	138792904	138822895	1	protein_coding	Lrrc27	0.00724464	0.119091	5.60936	3.41479	11.2332	2.22566
ENSMUSG00000015981	-0.0501072	-0.60322	0.0125192	0.912337	1	0.383226	0.548539	0.501835	0.339111	0.991204	0.514671	0.849669	0.295274	chr7	138683554	138793223	-1	protein_coding	Stk32c	0.912337	1	0.552783	0.259438	0.553205	0.279199
ENSMUSG00000015994	-0.226221	6.23336	2.0033	0.176589	0.788106	67.8764	71.5125	76.0922	75.693	62.6442	85.1387	73.7304	89.5297	chr8	26488750	26505678	-1	protein_coding	Fnta	0.176589	0.788106	70.7636	5.64612	82.7996	8.15524
ENSMUSG00000016018	-0.164661	4.7137	0.955993	0.343103	0.982914	23.8375	28.6114	25.9617	31.56	16.3678	27.9379	29.8	27.3008	chr13	113003952	113063932	-1	protein_coding	Mtrex	0.343103	0.982914	25.2677	5.75559	28.3462	1.29869
ENSMUSG00000016024	0.277684	0.872733	0.344354	0.565714	1	2.67974	1.30866	1.18853	1.62046	2.5259	1.0713	2.03556	1.47999	chr2	158148413	158174772	1	protein_coding	Lbp	0.565714	1	1.86466	0.694176	1.52895	0.48399
ENSMUSG00000016028	-1.07797	-0.831536	2.93172	0.106635	0.641332	0.311226	0.259105	0.246807	0.225402	0.638865	0.156562	1.75389	0.578628	chr15	85783130	85918404	-1	protein_coding	Celsr1	0.106635	0.641332	0.336281	0.172076	0.829694	0.827733
ENSMUSG00000016087	0.590556	4.74351	11.8029	0.00349861	0.0719636	30.613	28.5822	24.6529	26.2076	40.7482	16.5429	19.4385	24.0366	chr9	32333500	32454157	-1	protein_coding	Fli1	0.00349861	0.0719636	30.1608	6.33946	20.006	3.77898
ENSMUSG00000016128	-0.630953	4.29976	14.318	0.00169	0.0433188	17.7888	17.3309	18.8764	15.7552	12.0898	19.2008	32.1173	24.8916	chr5	150960975	151157301	-1	protein_coding	Stard13	0.00169	0.0433188	16.3682	2.64181	25.4032	6.47344
ENSMUSG00000016150	2.17733	-2.06852	3.15829	0.09502	0.59501	0.494514	0	0.442578	0.365829	0.0444144	0	0.0301512	0.0911906	chrX	41616743	42518003	-1	protein_coding	Tenm1	0.09502	0.59501	0.269467	0.230846	0.0404473	0.046459
ENSMUSG00000016179	1.92444	-2.60184	1.58548	0.226468	0.788106	0	0.256524	0	0.0655275	0.0772365	0.0456281	0	0	chr1	193028654	193052606	-1	protein_coding	Camk1g	0.226468	0.788106	0.0798576	0.105092	0.0152094	0.0263434
ENSMUSG00000016181	-0.0771212	3.02904	0.139578	0.713724	1	8.29254	8.97178	6.84493	5.81609	9.96363	8.66322	9.36117	6.99926	chr1	192773412	192812580	-1	protein_coding	Utp25	0.713724	1	7.97779	1.65733	8.34121	1.21343
ENSMUSG00000016194	-1.46201	6.31165	32.3286	3.70324e-05	0.00291042	49.6577	39.3134	41.6006	75.0679	34.584	89.7102	123.508	184.298	chr1	192903942	192946383	-1	protein_coding	Hsd11b1	3.70324e-05	0.00291042	48.0447	16.0609	132.505	47.9314
ENSMUSG00000016200	0.578703	0.260093	1.72312	0.208257	0.788106	0.666096	1.38894	1.54283	1.69991	0.88436	1.01202	0.84101	0.643689	chr1	192573541	192718083	-1	protein_coding	Syt14	0.208257	0.788106	1.23643	0.441923	0.832239	0.18432
ENSMUSG00000016206	-0.0745082	1.53865	0.0301346	0.864415	1	3.57369	2.55313	1.83905	1.93159	3.77018	1.68678	3.52417	3.39711	chr17	37581111	37585375	1	protein_coding	H2-M3	0.864415	1	2.73353	0.902254	2.86935	1.02611
ENSMUSG00000016239	-0.751642	-0.933268	2.69116	0.120889	0.673916	0.434106	0.39898	0.357952	0.241576	0.0932058	0.709319	0.362437	0.467337	chrX	35592006	35625994	1	protein_coding	Lonrf3	0.120889	0.673916	0.305164	0.13891	0.513031	0.177898
ENSMUSG00000016252	-0.0657652	8.40391	0.0979713	0.758419	1	338.349	256.286	312.281	252.843	486.447	345.168	324.953	363.538	chr2	174302865	174305898	-1	protein_coding	Atp5e	0.758419	1	329.242	95.1886	344.553	19.3
ENSMUSG00000016253	0.0457624	5.21966	0.0884854	0.770032	1	45.7928	33.7733	35.5403	30.4926	43.2085	34.2212	38.1828	37.1493	chr2	174257597	174269295	1	protein_coding	Nelfcd	0.770032	1	37.7615	6.47782	36.5178	2.05491
ENSMUSG00000016255	0.0519194	-1.61381	0.0071229	0.933813	1	0.166147	0.253639	0.200092	0.248181	0.19114	0.126742	0.306364	0.183244	chr2	174292488	174299675	1	protein_coding	Tubb1	0.933813	1	0.21184	0.0378223	0.20545	0.0918468
ENSMUSG00000016256	1.79532	9.20406	116.224	1.22478e-08	1.44804e-05	903.95	662.234	756.919	747.22	900.418	228.903	238.49	218.973	chr2	174269286	174280832	-1	protein_coding	Ctsz	1.22478e-08	1.44804e-05	794.148	105.285	228.789	9.75921
ENSMUSG00000016257	0.966495	7.88799	28.7345	6.92099e-05	0.00449861	307.016	288.39	297.867	320.595	233.426	164.874	146.27	133.249	chr2	174306860	174314874	-1	protein_coding	Prelid3b	6.92099e-05	0.00449861	289.459	33.5007	148.131	15.8943
ENSMUSG00000016262	-0.105402	-0.331486	0.0489712	0.827731	1	0.785667	0.425212	0.45601	0.353565	1.75451	0.475775	0.948611	0.645803	chr1	192526796	192538064	-1	protein_coding	Sertad4	0.827731	1	0.754992	0.582936	0.690063	0.239505
ENSMUSG00000016283	-2.30777	-2.91402	2.35907	0.151333	0.724109	0	0	0	0	0	0	0.0891099	0	chr17	37791742	37794443	-1	protein_coding	H2-M2	0.151333	0.724109	0	0	0.0297033	0.0514476
ENSMUSG00000016308	0.102402	5.11694	0.546312	0.470793	1	40.0354	38.9297	34.5754	35.4264	28.6761	32.1819	34.5166	32.568	chrX	36064828	36147875	1	protein_coding	Ube2a	0.470793	1	35.5286	4.46528	33.0888	1.25148
ENSMUSG00000016319	0.449885	8.96813	7.17874	0.0167106	0.210909	584.708	571.409	644.021	553.402	421.59	432.522	411.816	374.715	chrX	36059304	36062460	1	protein_coding	Slc25a5	0.0167106	0.210909	555.026	81.9717	406.351	29.2889
ENSMUSG00000016327	0.103394	-2.47775	0.00421201	0.949077	1	0	0	0	0	0.347391	0	0.0915635	0.0919509	chrX	37405061	37425646	1	protein_coding	Atp1b4	0.949077	1	0.0694781	0.155358	0.0611715	0.0529764
ENSMUSG00000016344	0.0338713	5.87058	0.0318817	0.860583	1	55.5052	56.3263	50.7969	50.5635	81.2842	68.4538	48.9227	55.0633	chr2	180829040	180830564	1	protein_coding	Ppdpf	0.860583	1	58.8952	12.7902	57.4799	9.98729
ENSMUSG00000016346	1.09297	-1.648	1.95506	0.181585	0.788106	0.159992	1.00825	0.29565	0.161007	0.207423	0.046623	0.0833693	0.229935	chr2	180717372	180777093	-1	protein_coding	Kcnq2	0.181585	0.788106	0.366464	0.362988	0.119976	0.0969838
ENSMUSG00000016349	5.91371	2.14519	11.0902	0.00435931	0.0837446	1.36	0	2.74874	0	33.4074	0.0418076	0.0842599	0.225071	chr2	180789446	180798807	-1	protein_coding	Eef1a2	0.00435931	0.0837446	7.50324	14.5256	0.117046	0.0959301
ENSMUSG00000016356	-0.433836	1.88575	1.24548	0.281295	0.858775	2.32477	4.22273	2.5118	1.82219	4.5398	4.18923	3.02237	4.9741	chr2	180628328	180660156	1	protein_coding	Col20a1	0.281295	0.858775	3.08426	1.21573	4.0619	0.982078
ENSMUSG00000016382	0.554831	5.74793	12.0063	0.00328969	0.0692223	62.2798	66.9629	62.4033	53.3432	57.0943	47.7942	40.3626	35.2036	chrX	74829260	74918788	-1	protein_coding	Pls3	0.00328969	0.0692223	60.4167	5.27595	41.1201	6.32937
ENSMUSG00000016386	0.101812	-0.207062	0.0522455	0.822167	1	0.714538	1.21699	0.601425	0.542796	0.857994	0.48272	0.560726	1.37431	chr2	106523614	106698701	1	protein_coding	Mpped2	0.822167	1	0.786748	0.268911	0.805918	0.493783
ENSMUSG00000016409	-0.0817865	3.45658	0.343171	0.566375	1	9.88989	10.6839	11.4467	11.4475	9.62468	10.752	10.4769	12.5276	chrX	36390448	36414399	1	protein_coding	Nkap	0.566375	1	10.6185	0.850872	11.2522	1.11312
ENSMUSG00000016427	-0.335071	7.79033	2.89046	0.10893	0.64859	214.848	150.646	188.142	175.439	271.128	245.017	242.685	269.234	chrX	36451241	36454816	-1	protein_coding	Ndufa1	0.10893	0.64859	200.041	45.9871	252.312	14.7013
ENSMUSG00000016458	1.63145	-2.98519	1.65773	0.23306	0.788106	0	0.080564	0	0	0	0	0	0	chr2	104956874	105003961	1	protein_coding	Wt1	0.23306	0.788106	0.0161128	0.0360293	0	0
ENSMUSG00000016477	-1.03994	2.13865	11.8941	0.00340311	0.0706675	2.97484	3.29227	3.18604	3.7049	2.07505	5.35112	6.37977	7.1348	chr13	30090558	30170046	-1	protein_coding	E2f3	0.00340311	0.0706675	3.04662	0.604611	6.28856	0.89533
ENSMUSG00000016481	-0.28168	5.27381	3.44488	0.0824173	0.560213	36.1076	33.7937	37.953	43.9139	27.6539	43.5391	45.2546	42.1518	chr1	194779690	194813894	-1	protein_coding	Cr1l	0.0824173	0.560213	35.8845	5.93534	43.6485	1.55429
ENSMUSG00000016487	0.0399791	5.70304	0.0631996	0.804787	1	64.3397	51.9196	48.2467	43.2688	52.293	51.0205	47.8426	52.8578	chr6	146789985	146933523	1	protein_coding	Ppfibp1	0.804787	1	52.0136	7.78913	50.5736	2.53729
ENSMUSG00000016493	-0.343282	1.68864	0.900991	0.356975	1	3.13795	2.12779	2.9511	2.42095	3.3178	3.55521	2.89952	4.16017	chr1	194719134	194774557	-1	protein_coding	Cd46	0.356975	1	2.79112	0.500079	3.5383	0.630496
ENSMUSG00000016494	0.705861	4.78238	23.3265	0.000197455	0.00950317	32.5929	31.0399	28.5895	27.7145	38.4651	19.3519	22.3174	16.5244	chr1	194621127	194643587	1	protein_coding	Cd34	0.000197455	0.00950317	31.6804	4.25903	19.3979	2.89678
ENSMUSG00000016495	-0.924351	5.05115	56.0185	1.51134e-06	0.0003033	25.917	25.454	23.7405	25.2739	23.9722	41.978	48.0204	51.635	chr19	29325999	29344790	-1	protein_coding	Plgrkt	1.51134e-06	0.0003033	24.8715	0.959464	47.2112	4.87912
ENSMUSG00000016496	-1.22841	5.35707	47.9533	3.9009e-06	0.000571191	28.1058	25.4476	29.5912	31.5591	24.2599	69.319	81.6883	44.4844	chr19	29344855	29365495	1	protein_coding	Cd274	3.9009e-06	0.000571191	27.7927	2.97903	65.1639	18.9468
ENSMUSG00000016498	-1.62187	-2.69663	1.43494	0.248825	0.789503	0	0	0	0.0624465	0	0.042766	0.0890454	0.0456635	chr19	29388319	29448561	1	protein_coding	Pdcd1lg2	0.248825	0.789503	0.0124893	0.0279269	0.0591583	0.0259235
ENSMUSG00000016503	-0.823976	4.37207	53.8087	1.93773e-06	0.000357827	17.1316	15.6337	15.4487	14.1579	17.1866	27.4323	28.4297	28.5409	chr5	146885467	146892424	1	protein_coding	Gtf3a	1.93773e-06	0.000357827	15.9117	1.27288	28.1343	0.610447
ENSMUSG00000016510	-0.0708361	4.61407	0.204924	0.657001	1	21.3412	24.988	26.323	30.4207	17.5668	27.7762	23.7082	24.6096	chr5	146888383	146900610	-1	protein_coding	Mtif3	0.657001	1	24.1279	4.89823	25.3647	2.13653
ENSMUSG00000016520	-0.0344463	4.12774	0.0459078	0.833116	1	17.7231	24.6611	15.0352	14.7114	14.9697	18.284	16.0741	18.7302	chr5	146953465	147013396	-1	protein_coding	Lnx2	0.833116	1	17.4201	4.22946	17.6961	1.42227
ENSMUSG00000016524	-1.57253	-2.99306	1.48951	0.246488	0.788106	0	0	0	0	0	0	0.0445549	0	chr1	130860393	130867852	-1	protein_coding	Il19	0.246488	0.788106	0	0	0.0148516	0.0257238
ENSMUSG00000016526	-2.31877	-2.91124	2.36697	0.150709	0.724109	0	0	0	0	0	0	0	0.0903294	chr1	131055192	131066077	-1	protein_coding	Dyrk3	0.150709	0.724109	0	0	0.0301098	0.0521517
ENSMUSG00000016528	0.805964	8.13638	14.1567	0.00176704	0.0446772	298.644	410.651	417.464	305.306	231.962	211.568	198.162	161.363	chr1	130981437	131025563	-1	protein_coding	Mapkapk2	0.00176704	0.0446772	332.805	79.5606	190.364	25.995
ENSMUSG00000016529	-2.29378	-2.91533	2.67137	0.128954	0.68419	0	0	0	0	0	0.0425764	0.0450118	0	chr1	130947582	130952711	1	protein_coding	Il10	0.128954	0.68419	0	0	0.0291961	0.0253138
ENSMUSG00000016534	0.215802	7.14246	1.26804	0.277142	0.850106	140.957	143.359	167.898	183.63	110.354	121.477	131.042	133.071	chrX	37490234	37545331	-1	protein_coding	Lamp2	0.277142	0.850106	149.24	28.045	128.53	6.19179
ENSMUSG00000016541	-0.35258	4.85607	5.96595	0.0268874	0.288302	24.3039	24.2982	28.1385	32.6939	21.5612	30.5265	33.1397	36.8624	chr15	85220446	85347413	1	protein_coding	Atxn10	0.0268874	0.288302	26.1991	4.32027	33.5096	3.18408
ENSMUSG00000016552	-1.1001	0.682	6.21421	0.0243248	0.270146	0.51984	0.942649	1.21482	1.40229	1.01219	1.99871	2.13845	2.43847	chr15	77824722	77840922	-1	protein_coding	Foxred2	0.0243248	0.270146	1.01836	0.331772	2.19188	0.224693
ENSMUSG00000016554	-0.155797	5.71133	1.25371	0.279772	0.855373	48.7764	48.6137	49.6326	50.8263	53.0853	58.8095	54.1171	54.7935	chr15	77843198	77855013	-1	protein_coding	Eif3d	0.279772	0.855373	50.1869	1.84262	55.9067	2.53653
ENSMUSG00000016559	0.415832	6.9053	6.11152	0.025349	0.277509	138.757	114.264	129.882	134.26	139.068	95.4107	93.9865	105.732	chr11	115912738	115918788	-1	protein_coding	H3f3b	0.025349	0.277509	131.246	10.2094	98.3765	6.41001
ENSMUSG00000016619	0.335752	4.94625	4.09744	0.0604021	0.470828	30.389	38.5683	34.7243	37.7623	25.6492	31.3386	27.3515	20.8005	chr15	84807612	84827164	1	protein_coding	Nup50	0.0604021	0.470828	33.4186	5.39985	26.4969	5.32079
ENSMUSG00000016624	-0.0703488	1.53445	0.02278	0.881963	1	1.91296	2.40673	1.93779	5.46269	2.3439	3.90852	3.1941	1.76742	chr15	84669582	84740250	-1	protein_coding	Phf21b	0.881963	1	2.81281	1.4985	2.95668	1.09011
ENSMUSG00000016626	0	-3.07703	0	1	1	0	0	0	0	0	0	0	0	chr7	106766197	106797309	1	protein_coding	Nlrp14	1	1	0	0	0	0
ENSMUSG00000016637	-0.872597	2.30877	8.13657	0.0117353	0.164449	3.5663	3.14833	2.28796	3.87483	5.60404	6.74826	7.57386	5.93111	chr15	78043663	78058307	-1	protein_coding	Ift27	0.0117353	0.164449	3.69629	1.22188	6.75107	0.821381
ENSMUSG00000016664	0.753772	6.33742	10.2805	0.00564341	0.0998104	89.735	109.89	115.896	106.569	54.7314	67.085	57.3612	45.2571	chr15	83259808	83348807	-1	protein_coding	Pacsin2	0.00564341	0.0998104	95.3642	24.7022	56.5678	10.9356
ENSMUSG00000016756	1.28842	2.19728	18.8846	0.000527766	0.0189126	5.0101	6.98767	5.82406	5.70427	5.25833	2.32881	2.40053	2.33092	chr13	24511387	24661360	1	protein_coding	Cmah	0.000527766	0.0189126	5.75689	0.762947	2.35342	0.0408158
ENSMUSG00000016757	-0.10271	3.68132	0.578857	0.458095	1	11.5865	12.7944	13.7745	12.9681	10.536	11.6793	13.8123	14.3318	chr15	83459291	83479358	-1	protein_coding	Ttll12	0.458095	1	12.3319	1.27284	13.2745	1.40564
ENSMUSG00000016758	0.178598	0.823279	0.165104	0.690014	1	1.78095	2.06599	1.64418	1.46818	1.73978	1.05126	1.39298	2.16299	chr15	83411063	83428835	1	protein_coding	Bik	0.690014	1	1.73982	0.218525	1.53574	0.569447
ENSMUSG00000016763	1.96497	-1.68128	7.19545	0.0166052	0.209823	0.30761	0.208063	0.420116	0.315192	0.350106	0.150851	0.0301492	0.0418458	chr15	83489200	83609222	-1	protein_coding	Scube1	0.0166052	0.209823	0.320217	0.0768697	0.0742819	0.0665679
ENSMUSG00000016831	-0.077232	4.99633	0.386778	0.542971	1	32.251	34.4794	31.8408	28.3239	28.692	33.7698	31.9053	32.8126	chr14	52516603	52533858	1	protein_coding	Tox4	0.542971	1	31.1174	2.5883	32.8292	0.932346
ENSMUSG00000016833	-0.0628132	4.69851	0.252344	0.622439	1	25.7963	21.0653	24.89	26.084	28.7279	25.2071	26.4775	27.623	chr5	100946493	100952337	1	protein_coding	Mrps18c	0.622439	1	25.3127	2.77088	26.4359	1.2085
ENSMUSG00000016918	-0.0856196	2.88092	0.146772	0.706804	1	9.26054	6.12236	6.343	5.02673	8.58426	7.53916	7.70456	7.17309	chr1	12762501	12931416	1	protein_coding	Sulf1	0.706804	1	7.06738	1.78136	7.47227	0.271977
ENSMUSG00000016921	0.391664	6.60202	5.8365	0.0283464	0.297803	106.799	108.013	110.848	107.562	96.3357	84.9071	75.5418	81.7488	chr2	162773448	162779041	1	protein_coding	Srsf6	0.0283464	0.297803	105.912	5.56765	80.7325	4.76465
ENSMUSG00000016933	0.0598878	6.30021	0.137657	0.715606	1	86.7221	71.5936	86.958	79.9077	73.7393	70.5213	78.046	81.0635	chr2	160573220	160617680	1	protein_coding	Plcg1	0.715606	1	79.7841	7.1281	76.5436	5.42932
ENSMUSG00000016940	0.55353	5.96407	12.8236	0.00258164	0.0586476	69.5125	73.4269	69.2251	68.3105	70.5908	51.5504	41.5303	50.4253	chr11	115310954	115322100	1	protein_coding	Kctd2	0.00258164	0.0586476	70.2132	1.97219	47.8353	5.48918
ENSMUSG00000016942	-1.13016	-0.595663	5.52735	0.0322161	0.323606	0.306757	0.514602	0.367984	0.455296	0.265459	1.71176	0.626989	0.41034	chr15	78323867	78352834	-1	protein_coding	Tmprss6	0.0322161	0.323606	0.382019	0.102951	0.916364	0.697301
ENSMUSG00000016946	0.022709	3.10265	0.0163177	0.899985	1	8.86706	7.50947	9.61892	7.09881	9.47261	7.29457	9.17159	8.65161	chr17	24266708	24292459	-1	protein_coding	Kctd5	0.899985	1	8.51338	1.14851	8.37259	0.969117
ENSMUSG00000016982	0	-3.07703	0	1	1	0	0	0	0	0	0	0	0	chr13	22165364	22172904	1	protein_coding	Pom121l2	1	1	0	0	0	0
ENSMUSG00000016984	-0.413689	1.64016	1.21723	0.286617	0.870041	3.01741	2.45232	3.10253	3.0807	1.65239	3.01712	3.69424	3.94475	chr11	17888756	17903875	-1	protein_coding	Etaa1	0.286617	0.870041	2.66107	0.624294	3.55204	0.479888
ENSMUSG00000016995	-2.01401	-0.445991	27.1046	9.35367e-05	0.00562099	0.380199	0.11519	0.221218	0.24595	0.274292	1.00166	0.981387	1.09715	chr2	164231313	164247080	-1	protein_coding	Matn4	9.35367e-05	0.00562099	0.24737	0.0955586	1.02673	0.061821
ENSMUSG00000016998	0	-3.07703	0	1	1	0	0	0	0	0	0	0	0	chr2	164117872	164120379	-1	protein_coding	Svs4	1	1	0	0	0	0
ENSMUSG00000017000	0	-3.07703	0	1	1	0	0	0	0	0	0	0	0	chr2	164158671	164160373	1	protein_coding	Svs6	1	1	0	0	0	0
ENSMUSG00000017002	0.032469	-2.36771	0.000535639	0.981829	1	0.222527	0	0	0	0.1456	0.0985109	0.110734	0	chr2	164195990	164231015	-1	protein_coding	Slpi	0.981829	1	0.0736254	0.10442	0.0697482	0.0607121
ENSMUSG00000017003	0	-3.07703	0	1	1	0	0	0	0	0	0	0	0	chr2	164131188	164133420	1	protein_coding	Svs3a	1	1	0	0	0	0
ENSMUSG00000017004	0	-3.07703	0	1	1	0	0	0	0	0	0	0	0	chr2	164174660	164176316	1	protein_coding	Svs5	1	1	0	0	0	0
ENSMUSG00000017007	-0.831542	-2.4395	0.37691	0.548101	1	0	0.0893126	0.134424	0	0	0	0.127812	0.133122	chr2	164245061	164257368	1	protein_coding	Rbpjl	0.548101	1	0.0447472	0.0633144	0.0869781	0.075372
ENSMUSG00000017009	0.56696	7.51244	4.93363	0.0414997	0.376271	227.561	212.096	257.779	207.052	138.366	204.846	124.228	93.3155	chr2	164266167	164285807	-1	protein_coding	Sdc4	0.0414997	0.376271	208.571	43.9473	140.797	57.5815
ENSMUSG00000017049	0	-3.07703	0	1	1	0	0	0	0	0	0	0	0	chr8	22459791	22464057	1	protein_coding	Ccdc70	1	1	0	0	0	0
ENSMUSG00000017057	0.294678	0.43268	0.418642	0.527012	1	2.14636	1.17547	1.03126	1.09591	1.29725	1.17699	1.46811	0.635864	chrX	35375763	35434912	1	protein_coding	Il13ra1	0.527012	1	1.34925	0.456505	1.09365	0.422334
ENSMUSG00000017064	0	-3.07703	0	1	1	0	0	0	0	0	0	0	0	chr13	28326467	28335594	1	protein_coding	Prl5a1	1	1	0	0	0	0
ENSMUSG00000017119	0.142247	6.73722	0.580587	0.457436	1	122.131	121.23	117.551	109.666	77.3147	95.4642	100.668	101.782	chr11	101442975	101472777	1	protein_coding	Nbr1	0.457436	1	109.579	18.694	99.3049	3.37249
ENSMUSG00000017132	0.427024	6.59232	6.26471	0.0238386	0.266817	109.058	110.434	112.702	113.527	85.9122	83.4262	75.9869	77.8682	chr11	118022845	118139418	-1	protein_coding	Cyth1	0.0238386	0.266817	106.327	11.5495	79.0938	3.8681
ENSMUSG00000017144	0.0449971	2.81435	0.0393498	0.845316	1	8.17493	7.38819	6.18751	7.41779	5.82301	4.78413	7.79589	7.77644	chr2	51020450	51039123	-1	protein_coding	Rnd3	0.845316	1	6.99829	0.968392	6.78549	1.73325
ENSMUSG00000017146	-0.479068	-1.40555	0.413869	0.529346	1	0.522861	0	0.448454	0.103438	0.146039	0.352751	0.408483	0.113301	chr11	101379590	101442781	-1	protein_coding	Brca1	0.529346	1	0.244158	0.228284	0.291511	0.15683
ENSMUSG00000017165	0	-3.07703	0	1	1	0	0	0	0	0	0	0	0	chr11	100225233	100227822	1	protein_coding	Gast	1	1	0	0	0	0
ENSMUSG00000017167	0.367601	6.12239	2.69821	0.12044	0.673916	61.7836	92.1582	74.3685	87.9662	65.9801	72.1294	68.8244	36.8186	chr11	101061349	101081550	1	protein_coding	Cntnap1	0.12044	0.673916	76.4513	13.3081	59.2575	19.5027
ENSMUSG00000017176	0.690585	3.18444	20.0763	0.000400303	0.0155949	10.5836	10.1457	10.3191	10.7549	10.3484	6.28178	6.22013	6.88981	chr11	100313147	100332634	-1	protein_coding	Nt5c3b	0.000400303	0.0155949	10.4303	0.239236	6.46391	0.370129
ENSMUSG00000017188	0.2197	6.16982	1.28087	0.274817	0.845288	89.1483	56.9267	69.5608	66.2409	92.8945	75.1627	59.0187	58.8552	chr11	101168794	101169940	-1	protein_coding	Coa3	0.274817	0.845288	74.9542	15.438	64.3455	9.36827
ENSMUSG00000017195	0.0472333	0.0511207	0.0071586	0.933648	1	2.01928	1.09587	0.691175	0.235918	0.976114	1.1086	1.32978	0.424631	chr11	98441923	98449491	1	protein_coding	Zpbp2	0.933648	1	1.00367	0.657235	0.954337	0.471881
ENSMUSG00000017204	0	-3.07703	0	1	1	0	0	0	0	0	0	0	0	chr11	98555177	98568534	1	protein_coding	Gsdma	1	1	0	0	0	0
ENSMUSG00000017210	0.212064	5.15848	1.24898	0.280646	0.85713	54.6923	36.6324	38.2314	35.3957	26.2485	37.2856	30.2663	31.2443	chr11	98595417	98620261	-1	protein_coding	Med24	0.280646	0.85713	38.2401	10.3096	32.9321	3.80184
ENSMUSG00000017211	0	-3.07703	0	1	1	0	0	0	0	0	0	0	0	chr11	98537585	98548790	1	protein_coding	Gsdma2	1	1	0	0	0	0
ENSMUSG00000017221	0.216041	7.15219	1.76294	0.20334	0.788106	152.628	144.583	149.75	140.559	159.638	129.688	127.976	128.263	chr11	98573380	98586805	1	protein_coding	Psmd3	0.20334	0.788106	149.432	7.36072	128.642	0.917047
ENSMUSG00000017264	0.230974	4.77075	3.75773	0.0708558	0.514483	28.6446	25.6134	30.5364	30.1085	28.8287	25.9443	24.3089	23.2352	chr4	148642886	148666858	1	protein_coding	Exosc10	0.0708558	0.514483	28.7463	1.92953	24.4961	1.36421
ENSMUSG00000017286	-0.910362	4.3499	23.1258	0.000205884	0.00974501	13.123	14.7604	16.2692	23.374	10.1485	26.8741	31.0163	29.7505	chr11	76011813	76134551	-1	protein_coding	Glod4	0.000205884	0.00974501	15.535	4.93513	29.2136	2.12264
ENSMUSG00000017288	0.18621	4.01019	2.12175	0.165032	0.759925	17.3412	16.4653	15.5988	18.3367	16.3613	17.462	13.0931	13.8109	chr11	75937052	76070473	-1	protein_coding	Vps53	0.165032	0.759925	16.8207	1.04876	14.7887	2.34282
ENSMUSG00000017291	0.175741	5.85577	1.13838	0.302212	0.901778	52.6891	66.3275	65.8165	68.2825	49.1726	56.8846	53.2054	50.5259	chr11	77419988	77498641	-1	protein_coding	Taok1	0.302212	0.901778	60.4576	8.83324	53.5386	3.19243
ENSMUSG00000017299	-0.021605	3.95935	0.0212501	0.885965	1	17.877	14.2734	14.2107	14.3515	15.272	12.648	14.1771	19.4673	chr2	164587903	164610527	1	protein_coding	Dnttip1	0.885965	1	15.1969	1.55955	15.4308	3.57835
ENSMUSG00000017300	6.53861	4.81208	11.0562	0.00440599	0.0844281	3.18403	0	10.7583	0.0558865	179.765	0.325786	0.079623	0.787474	chr2	164619081	164621887	-1	protein_coding	Tnnc2	0.00440599	0.0844281	38.7527	78.9503	0.397628	0.359352
ENSMUSG00000017307	1.60198	5.17091	124.427	7.61872e-09	1.14622e-05	51.1383	48.084	47.7796	47.0289	44.2133	17.8825	15.6502	13.533	chr2	164634685	164646802	-1	protein_coding	Acot8	7.61872e-09	1.14622e-05	47.6488	2.47841	15.6885	2.17499
ENSMUSG00000017309	0.630256	7.47832	10.1875	0.00581685	0.102012	225.323	172.549	179.066	174.342	258.483	123.617	118.035	149.726	chr11	101932335	101946446	1	protein_coding	Cd300lg	0.00581685	0.102012	201.953	38.3818	130.459	16.9174
ENSMUSG00000017310	0	-3.07703	0	1	1	0	0	0	0	0	0	0	0	chr2	164540421	164544373	1	protein_coding	Spint4	1	1	0	0	0	0
ENSMUSG00000017311	0	-3.07703	0	1	1	0	0	0	0	0	0	0	0	chr11	101997502	101998658	-1	protein_coding	Pyy	1	1	0	0	0	0
ENSMUSG00000017314	-0.175395	3.85177	1.51154	0.237106	0.788106	13.2722	14.2592	11.3593	16.3659	12.8366	13.0056	17.3116	15.863	chr11	101947841	101979341	-1	protein_coding	Mpp2	0.237106	0.788106	13.6187	1.85702	15.3934	2.19109
ENSMUSG00000017316	0	-3.07703	0	1	1	0	0	0	0	0	0	0	0	chr11	101990756	101992145	-1	protein_coding	Ppy	1	1	0	0	0	0
ENSMUSG00000017344	-0.865304	2.87366	15	0.00140363	0.0378721	6.21795	3.97823	4.40066	5.67802	7.61348	11.0241	9.61878	9.6764	chr11	78389917	78393150	1	protein_coding	Vtn	0.00140363	0.0378721	5.57767	1.45843	10.1064	0.795229
ENSMUSG00000017376	0.0760508	4.00597	0.0846041	0.77498	1	13.1468	16.3968	11.3768	16.1419	28.2486	22.9092	14.4153	10.475	chr11	78457994	78588199	-1	protein_coding	Nlk	0.77498	1	17.0622	6.59694	15.9332	6.35456
ENSMUSG00000017386	1.19623	6.95372	32.3993	3.65978e-05	0.00289827	147.679	170.362	169.237	169.843	125.716	77.4504	79.0575	48.4751	chr11	78049325	78056415	-1	protein_coding	Traf4	3.65978e-05	0.00289827	156.567	19.7348	68.3277	17.2116
ENSMUSG00000017390	-1.87551	-0.714143	18.0945	0.000637549	0.0216842	0.196286	0.30558	0.0973102	0.264278	0.330896	0.60837	0.795696	1.17714	chr11	78213794	78218607	1	protein_coding	Aldoc	0.000637549	0.0216842	0.23887	0.0940971	0.860403	0.289856
ENSMUSG00000017400	0.842597	-1.7259	1.10861	0.308404	0.914583	0.585964	0.178187	0.0666873	0.184844	0.190905	0.168056	0.172124	0.0444932	chr11	97927449	97944288	-1	protein_coding	Stac2	0.308404	0.914583	0.241317	0.19937	0.128224	0.0725419
ENSMUSG00000017404	-0.0455457	8.01695	0.0607589	0.808511	1	260.345	220.348	245.759	215.388	331.703	246.915	249.731	291.898	chr11	97917536	97921318	1	protein_coding	Rpl19	0.808511	1	254.709	46.8156	262.848	25.1975
ENSMUSG00000017405	0.441263	3.43411	7.38467	0.015464	0.199622	11.5946	12.318	11.288	11.3578	12.9252	11.2079	7.4801	7.57957	chr11	78056932	78067501	-1	protein_coding	Nek8	0.015464	0.199622	11.8967	0.704864	8.75586	2.12413
ENSMUSG00000017412	-0.667767	-0.169551	2.08864	0.168165	0.768605	0.291436	0.939189	0.596834	0.797293	0.403048	0.438034	1.45961	1.05844	chr2	52318332	52566843	-1	protein_coding	Cacnb4	0.168165	0.768605	0.60556	0.268249	0.985359	0.514692
ENSMUSG00000017417	-0.851927	-0.446872	3.76069	0.070756	0.514282	0.163726	0.599869	0.719202	0.207202	0.56129	0.624005	0.89744	0.937839	chr11	97814064	97877270	-1	protein_coding	Plxdc1	0.070756	0.514282	0.450258	0.249108	0.819761	0.17073
ENSMUSG00000017418	0.534329	3.69095	4.23199	0.0567699	0.452636	10.7194	17.3811	8.78539	20.1146	18.8462	7.52864	9.50535	14.2306	chr2	15054206	15087267	1	protein_coding	Arl5b	0.0567699	0.452636	15.1693	5.08486	10.4215	3.44365
ENSMUSG00000017421	-0.111482	6.12591	0.486996	0.49553	1	62.0417	76.7445	70.3035	72.1359	57.8258	73.2289	73.986	72.5925	chr11	80274105	80296559	1	protein_coding	Zfp207	0.49553	1	67.8103	7.70898	73.2691	0.697651
ENSMUSG00000017428	0.0337577	6.36371	0.0400761	0.843916	1	78.459	95.7993	93.6528	76.8519	70.6206	78.8516	83.5376	81.0667	chr11	80319441	80364074	1	protein_coding	Psmd11	0.843916	1	83.0767	11.0561	81.1519	2.34416
ENSMUSG00000017446	-0.713014	2.94499	9.73928	0.00674201	0.112994	6.9399	4.82071	7.01403	6.28685	5.44165	6.92452	13.6852	9.47466	chr11	118319029	118340789	1	protein_coding	C1qtnf1	0.00674201	0.112994	6.10063	0.954698	10.0281	3.41417
ENSMUSG00000017453	-0.468427	-2.38256	0.134068	0.719163	1	0	0.24429	0.0360047	0.0950995	0	0.0225904	0.138242	0.140661	chr11	77771441	77784922	-1	protein_coding	Pipox	0.719163	1	0.0750788	0.102266	0.100498	0.0674807
ENSMUSG00000017466	-0.306284	4.45665	2.64654	0.12378	0.675914	23.3939	15.7688	17.4997	19.1304	24.112	20.7493	34.3054	18.9545	chr11	118191895	118246566	-1	protein_coding	Timp2	0.12378	0.675914	19.9809	3.65157	24.6698	8.39285
ENSMUSG00000017478	0.0650715	4.80492	0.327882	0.575061	1	26.5074	28.7305	27.8917	28.7592	29.3653	27.427	26.9894	26.5749	chr8	123103348	123144099	1	protein_coding	Zc3h18	0.575061	1	28.2508	1.10668	26.9971	0.426126
ENSMUSG00000017485	-0.325912	5.3574	2.96051	0.105068	0.636559	43.6528	49.1134	29.4429	38.2252	29.2413	37.4853	54.6044	50.4436	chr14	6034301	6104584	-1	protein_coding	Top2b	0.105068	0.636559	37.9351	8.7383	47.5111	8.92836
ENSMUSG00000017491	0.0090077	2.86058	0.00118489	0.972977	1	6.62684	10.2529	5.73611	8.03867	5.25279	9.66242	6.77856	5.06564	chr14	5650540	6038924	1	protein_coding	Rarb	0.972977	1	7.18146	2.01772	7.16888	2.32311
ENSMUSG00000017493	0.235341	5.73679	1.78854	0.200257	0.788106	50.2569	44.5924	60.7557	68.4988	52.8024	39.1145	53.2541	48.8484	chr11	98932070	98945218	1	protein_coding	Igfbp4	0.200257	0.788106	55.3812	9.35765	47.0723	7.23521
ENSMUSG00000017499	-0.0501676	0.151987	0.00968029	0.922876	1	1.06709	1.47137	0.635612	0.279481	1.69226	1.23315	0.968752	0.900438	chr11	98798627	98814766	1	protein_coding	Cdc6	0.922876	1	1.02916	0.58172	1.03411	0.175723
ENSMUSG00000017548	-0.0503996	4.83094	0.0907464	0.767204	1	24.7843	36.1881	29.6831	30.5993	19.4437	26.8206	30.5468	30.116	chr11	79883932	79924949	1	protein_coding	Suz12	0.767204	1	28.1397	6.32632	29.1612	2.03838
ENSMUSG00000017550	-0.919851	0.694108	4.24638	0.0563969	0.450978	0.58087	1.314	0.876758	1.49239	1.34044	1.75502	2.11887	2.53231	chr11	79980226	80026620	1	protein_coding	Atad5	0.0563969	0.450978	1.12089	0.379054	2.1354	0.388908
ENSMUSG00000017561	0.318016	3.7422	4.08384	0.0607842	0.472351	16.0417	14.2729	15.8204	15.4017	10.0602	10.063	12.3395	12.121	chr11	79937319	79971817	-1	protein_coding	Crlf3	0.0607842	0.472351	14.3194	2.47655	11.5078	1.25602
ENSMUSG00000017588	0	-3.07703	0	1	1	0	0	0	0	0	0	0	0	chr11	99236391	99241930	-1	protein_coding	Krt27	1	1	0	0	0	0
ENSMUSG00000017607	-0.534213	-1.48224	0.675948	0.423361	1	0.235299	0	0.221066	0.322577	0.193269	0.357997	0.280505	0.235504	chr11	98956504	98980132	-1	protein_coding	Tns4	0.423361	1	0.194442	0.11896	0.291336	0.0619607
ENSMUSG00000017615	0.272634	5.96408	2.94293	0.106022	0.639388	67.1531	73.5055	63.4075	56.5702	70.6202	59.8171	54.4015	50.2694	chr11	78413676	78427158	-1	protein_coding	Tnfaip1	0.106022	0.639388	66.2513	6.6018	54.8293	4.78821
ENSMUSG00000017631	0.210665	3.85433	1.47045	0.2433	0.788106	17.3509	13.5403	11.4427	13.7951	19.6084	10.8444	15.5603	12.6842	chr11	76307560	76514384	-1	protein_coding	Abr	0.2433	0.788106	15.1475	3.27458	13.0296	2.37684
ENSMUSG00000017639	0.364844	0.716778	0.515807	0.483243	1	1.86663	2.50505	1.5761	1.4971	1.07355	0.58359	2.21701	1.19171	chr11	79482038	79588849	1	protein_coding	Rab11fip4	0.483243	1	1.70369	0.530275	1.33077	0.82554
ENSMUSG00000017652	1.78005	1.57995	14.5992	0.00156456	0.0406734	4.18672	3.02744	3.61553	2.42452	7.60342	1.09765	1.30405	1.20719	chr2	164897547	164914868	1	protein_coding	Cd40	0.00156456	0.0406734	4.17152	2.02782	1.20296	0.103264
ENSMUSG00000017664	0.507951	4.06272	14.6713	0.00153415	0.0401414	14.897	21.0561	20.8367	17.4174	19.0299	12.9493	13.2754	13.0713	chr2	165118474	165129789	-1	protein_coding	Slc35c2	0.00153415	0.0401414	18.6474	2.56512	13.0987	0.164768
ENSMUSG00000017667	0.0948867	1.42174	0.0608435	0.808381	1	3.09062	2.78407	2.56776	2.33613	2.39826	2.82782	2.20579	2.36275	chr2	165216184	165230179	-1	protein_coding	Zfp334	0.808381	1	2.63537	0.308098	2.46545	0.32348
ENSMUSG00000017670	-0.151353	4.61338	1.22705	0.284751	0.865682	27.1805	20.6912	25.2003	23.6729	20.3526	22.0017	27.205	28.8811	chr2	165129951	165168399	-1	protein_coding	Elmo2	0.284751	0.865682	23.4195	2.92532	26.0293	3.58725
ENSMUSG00000017677	0.403844	3.72753	6.79049	0.0193881	0.232508	15.5953	13.2825	12.0583	13.0221	17.6121	9.14906	10.7767	12.5056	chr11	79130198	79145497	-1	protein_coding	Wsb1	0.0193881	0.232508	14.314	2.25501	10.8104	1.67854
ENSMUSG00000017679	-0.109277	3.35158	0.365036	0.554399	1	10.5589	9.54387	9.99394	8.69327	10.6456	9.27787	14.404	8.36496	chr2	163444234	163460933	1	protein_coding	Ttpal	0.554399	1	9.88712	0.803295	10.6823	3.25525
ENSMUSG00000017686	0.103274	5.8551	0.408067	0.53221	1	62.7273	55.9414	56.1296	70.3596	49.9183	50.6217	53.9265	60.3538	chr11	80099845	80158733	1	protein_coding	Rhot1	0.53221	1	59.0152	7.79427	54.9674	4.94885
ENSMUSG00000017688	0	-3.07703	0	1	1	0	0	0	0	0	0	0	0	chr3	3573084	3724860	1	protein_coding	Hnf4g	1	1	0	0	0	0
ENSMUSG00000017692	-0.0300568	0.808802	0.00450455	0.947341	1	1.4608	1.17787	1.12556	2.30055	2.17766	1.44142	1.891	1.68724	chr11	80191738	80246781	1	protein_coding	Rhbdl3	0.947341	1	1.64848	0.555737	1.67322	0.225115
ENSMUSG00000017697	1.31243	0.0817969	9.83783	0.00652502	0.110321	1.48028	0.871572	1.56991	0.914163	1.56997	0.50248	0.433819	0.589284	chr2	163568504	163592159	-1	protein_coding	Ada	0.00652502	0.110321	1.28118	0.356681	0.508528	0.0779085
ENSMUSG00000017707	-0.312349	7.71655	3.09321	0.098194	0.608718	240.603	171.865	191.698	196.282	166.406	217.668	249.273	253.39	chr2	163465192	163487051	-1	protein_coding	Serinc3	0.098194	0.608718	193.371	29.2907	240.11	19.5446
ENSMUSG00000017713	-0.427228	3.53075	5.39704	0.0340278	0.334467	10.2875	11.847	6.83264	8.65582	13.06	13.9157	11.8813	14.7838	chr11	117758778	117764307	-1	protein_coding	Tha1	0.0340278	0.334467	10.1366	2.48009	13.5269	1.48978
ENSMUSG00000017715	0.713904	4.98323	25.6139	0.00012453	0.00692488	34.69	35.4934	42.3528	35.2833	36.266	26.5569	19.5515	21.2344	chr11	117877118	117914837	1	protein_coding	Pgs1	0.00012453	0.00692488	36.8171	3.1455	22.4476	3.65686
ENSMUSG00000017716	-0.658323	-0.792823	1.31009	0.269619	0.834892	0.525312	0.337904	0.23236	0.180386	0.845292	0.219888	0.869631	1.04065	chr11	117740077	117746569	1	protein_coding	Birc5	0.269619	0.834892	0.424251	0.269832	0.710058	0.433027
ENSMUSG00000017718	-0.251327	1.08021	0.281987	0.602873	1	1.79805	2.82137	2.2275	1.93031	0.720879	1.78261	2.53573	2.43601	chr11	117716750	117730734	1	protein_coding	Afmid	0.602873	1	1.89962	0.767759	2.25145	0.409075
ENSMUSG00000017720	1.68691	-2.98305	1.67707	0.23306	0.788106	0	0	0	0	0.0908409	0	0	0	chr2	164312221	164315644	-1	protein_coding	Trp53tg5	0.23306	0.788106	0.0181682	0.0406253	0	0
ENSMUSG00000017721	0.0279624	5.13057	0.0434981	0.837486	1	32.5714	33.3486	36.7506	34.1485	38.0469	29.3855	35.8829	37.6416	chr2	164339440	164350221	1	protein_coding	Pigt	0.837486	1	34.9732	2.32888	34.3033	4.34879
ENSMUSG00000017723	0	-3.07703	0	1	1	0	0	0	0	0	0	0	0	chr2	164404333	164410430	1	protein_coding	Wfdc2	1	1	0	0	0	0
ENSMUSG00000017724	0.703366	-1.71817	0.72101	0.408641	1	0.663266	0.0868632	0.189956	0.174553	0.221099	0.272175	0.0590588	0.083175	chr11	101660568	101676197	-1	protein_coding	Etv4	0.408641	1	0.267147	0.226972	0.138136	0.116706
ENSMUSG00000017733	0	-3.07703	0	1	1	0	0	0	0	0	0	0	0	chr2	164430263	164435514	-1	protein_coding	Eppin	1	1	0	0	0	0
ENSMUSG00000017734	-0.045663	3.76587	0.0420686	0.840139	1	17.1436	8.21441	10.8285	12.0298	18.7868	15.3666	10.7571	15.1149	chr2	164328026	164335239	1	protein_coding	Dbndd2	0.840139	1	13.4006	4.42756	13.7462	2.59167
ENSMUSG00000017737	-1.4619	0.236473	8.11481	0.0118276	0.165614	0.439496	0.382523	0.466793	0.48605	1.49608	0.802724	2.47771	1.36568	chr2	164782700	164797770	1	protein_coding	Mmp9	0.0118276	0.165614	0.654189	0.472247	1.5487	0.852357
ENSMUSG00000017740	0.338523	1.9049	0.598777	0.450601	1	6.94796	4.1308	2.10544	2.97944	4.82626	4.96249	2.96161	1.97073	chr2	164802722	164841651	1	protein_coding	Slc12a5	0.450601	1	4.19798	1.85911	3.29828	1.52403
ENSMUSG00000017747	0.574472	4.91386	20.7091	0.000347033	0.0140636	34.0999	35.1004	33.2586	37.2429	31.4788	23.7001	24.7119	20.5883	chr11	100656858	100661783	-1	protein_coding	Ghdc	0.000347033	0.0140636	34.2361	2.14269	23.0001	2.14908
ENSMUSG00000017754	-0.828078	5.53234	34.7714	2.48764e-05	0.00226238	36.5004	36.9267	30.426	38.1668	37.3603	68.331	63.3836	59.3275	chr2	164681438	164699631	-1	protein_coding	Pltp	2.48764e-05	0.00226238	35.8761	3.10835	63.6807	4.50912
ENSMUSG00000017756	-0.0149693	6.53689	0.00680438	0.935306	1	96.7942	98.7494	100.834	76.4785	85.1963	76.2269	110.935	90.5163	chr13	73881213	73964873	1	protein_coding	Slc12a7	0.935306	1	91.6104	10.4046	92.5594	17.444
ENSMUSG00000017760	-0.0295682	6.02439	0.0350937	0.853812	1	62.9405	61.1118	71.6165	63.1611	62.8991	59.3792	76.0006	61.6955	chr2	164674793	164682952	1	protein_coding	Ctsa	0.853812	1	64.3458	4.1471	65.6918	9.00255
ENSMUSG00000017764	-0.0413223	2.79783	0.0352877	0.853413	1	6.37845	5.92783	7.9161	7.91199	5.6126	8.54532	6.24779	6.09122	chr2	164664606	164668791	1	protein_coding	Zswim1	0.853413	1	6.74939	1.09746	6.96144	1.37391
ENSMUSG00000017765	0.622947	4.55779	11.1904	0.0042249	0.0820026	28.9996	25.5435	27.1554	19.0658	34.2033	14.6924	22.8022	14.9456	chr8	106670222	106692729	-1	protein_coding	Slc12a4	0.0042249	0.0820026	26.9935	5.49963	17.4801	4.61082
ENSMUSG00000017767	0.533283	-2.68297	0.152787	0.701167	1	0.0862762	0	0.069749	0.0643855	0	0.0422731	0.043461	0	chr2	164668309	164670457	-1	protein_coding	Spata25	0.701167	1	0.0440822	0.0410421	0.028578	0.0247564
ENSMUSG00000017774	1.2111	8.50653	29.1097	6.46803e-05	0.00430029	401.579	527.599	532.155	552.46	289.684	219.565	215.156	162.291	chr11	75541330	75564736	1	protein_coding	Myo1c	6.46803e-05	0.00430029	460.695	112.631	199.004	31.8705
ENSMUSG00000017776	0.145926	6.63972	0.506848	0.487006	1	91.8203	125.04	112.892	117.747	71.2114	106.507	95.1733	79.6709	chr11	75570085	75597734	1	protein_coding	Crk	0.487006	1	103.742	21.9875	93.7837	13.4719
ENSMUSG00000017778	-0.206941	9.0529	1.87797	0.189943	0.788106	452.05	461.129	537.999	478.007	567.643	530.383	581.503	617.256	chr13	86192935	86195023	-1	protein_coding	Cox7c	0.189943	0.788106	499.366	50.7723	576.38	43.6627
ENSMUSG00000017781	0.401689	6.4283	5.69031	0.0301051	0.30981	89.4537	100.543	104.894	94.459	77.4848	70.1874	73.3915	68.4735	chr11	75478923	75519630	1	protein_coding	Pitpna	0.0301051	0.30981	93.3669	10.6432	70.6841	2.49633
ENSMUSG00000017801	0.0303184	4.97214	0.0283216	0.868515	1	26.4872	29.6539	32.69	42.0057	28.2653	29.8242	39.8894	23.8331	chr11	100978103	100983033	1	protein_coding	Mlx	0.868515	1	31.8204	6.12926	31.1822	8.11382
ENSMUSG00000017802	-0.354031	6.24079	3.84786	0.0678878	0.503307	62.6176	77.3383	73.9757	77.4108	53.062	96.1687	94.6155	73.4118	chr11	100987148	101010719	-1	protein_coding	Retreg3	0.0678878	0.503307	68.8809	10.7204	88.0653	12.7141
ENSMUSG00000017817	1.40886	2.70364	11.6051	0.00371645	0.0750813	6.47664	6.10435	5.56636	5.54184	19.1855	4.46625	2.72006	2.41171	chr2	163178162	163239913	-1	protein_coding	Jph2	0.00371645	0.0750813	8.57493	5.94435	3.19934	1.10795
ENSMUSG00000017830	1.3078	3.44227	54.0993	1.87455e-06	0.000351543	15.0368	10.6747	14.4709	16.3598	12.3932	5.85862	4.56538	6.33783	chr11	100585710	100595097	-1	protein_coding	Dhx58	1.87455e-06	0.000351543	13.7871	2.25156	5.58728	0.91685
ENSMUSG00000017831	-0.0640017	5.64107	0.119363	0.734337	1	42.415	56.6722	51.6258	61.6978	33.7085	53.7305	51.7788	48.9659	chr17	53786262	53814708	1	protein_coding	Rab5a	0.734337	1	49.2239	11.2242	51.4918	2.39524
ENSMUSG00000017832	0.768367	-2.48406	0.31813	0.580744	1	0.0754236	0.186306	0.139768	0	0	0.0842958	0	0.0447821	chr11	100604676	100605401	1	protein_coding	Hspb9	0.580744	1	0.0802995	0.0832071	0.043026	0.0421753
ENSMUSG00000017837	-0.0420567	5.58629	0.0805803	0.780242	1	49.7852	51.2325	46.5478	49.7229	39.8996	54.5678	46.1723	45.804	chr11	100510070	100518433	1	protein_coding	Nkiras2	0.780242	1	47.4376	4.54831	48.848	4.95689
[truncated: 49,901 more rows]

## Sheet: Table 1_iWAT
Table S1: Adipose depot-specific RNA-seq from cold-exposed C57BL/6 mice (iWAT)
[truncated: 51,763 more rows]

[truncated: 5 more sheets: Table 1_eWAT, Table_2, Table_3, Table_4, Table_5]
