# Supplementary material for: Cold-induced expression of a truncated adenylyl cyclase 3 acts as rheostat to brown fat function
Source: Nat Metab. 2024 Apr 29;6(6):1053–75. doi: 10.1038/s42255-024-01033-8 (PMC11971047; doi:10.1038/s42255-024-01033-8)
Supplement: Supplementary file 3 — Statistical source data. [file 42255_2024_1033_MOESM3_ESM.xlsx]

## Sheet: Fig. 1a
RNA-Seq cold-Exposed iBAT (sign. changed genes)
Upregulated	Fc (log10)	FDR		Downregulated	Fc (log10)	FDR
Leprotl1	0.441971	0.0434826		Gm45090	-8.40144	0.012022
Mrgbp	0.458733	0.0416844		Pdcd5-ps	-7.99072	0.000103744
Vbp1	0.461386	0.0499272		Gm20431	-7.87497	0.0165328
Ints11	0.461613	0.0383559		Gm14117	-6.85603	0.0300342
Man2a1	0.477409	0.044764		Gm9385	-6.61495	0.0391464
Med29	0.485744	0.0480197		Awat2	-6.021	0.00879554
Tmem161b	0.486298	0.0389842		Rps12-ps9	-5.6213	0.016314
Bpgm	0.493983	0.0369357		Nt5c1b	-5.52697	0.020628
Tmf1	0.500535	0.0369204		Gm10025	-5.43308	0.0263881
Elp1	0.50144	0.0377967		Gm36315	-5.38906	0.0357064
Slc35c2	0.508033	0.0398452		Gm39228	-5.36956	0.0437971
Tmem208	0.513618	0.0436506		A730056A06Rik	-5.34333	0.0325789
Klhl18	0.515751	0.0479608		Gm5345	-5.21129	0.0463257
Etv6	0.517396	0.0459736		Gm10642	-4.71595	0.00108179
Abhd2	0.51912	0.022691		Fer1l6	-4.37023	5.1e-05
Pgk1	0.521012	0.0499206		Aifm3	-4.35152	0.0100188
mt-Nd1	0.522049	0.0326885		Gm15406	-4.26923	0.000824616
Fam3c	0.524266	0.021823		Gm5798	-4.21173	0.00240532
Maip1	0.526353	0.0427772		Slc2a5	-4.15815	2.25e-06
Emc4	0.528367	0.0440007		Dmrtc1a	-4.07684	0.0254026
Uvrag	0.528471	0.0378688		Gm7334	-4.0569	0.0185308
Dnajc25	0.530914	0.0308904		Gm16581	-4.04062	0.0135461
Gm15564	0.537731	0.0482044		Gm31645	-3.95029	0.00527933
Rchy1	0.540843	0.0336615		Gm47818	-3.86509	0.00155894
Apex2	0.542114	0.0410219		Cdh23	-3.86368	8.77e-05
Mrpl43	0.543698	0.0482425		Acsm3	-3.8284	6.56e-06
Ube2j2	0.544562	0.0388863		Nell1	-3.82562	0.0482276
Gnptg	0.54467	0.0178476		Gm10069	-3.72026	0.00144639
Tamm41	0.548189	0.0384962		Sh3gl3	-3.69116	0.00153605
Pggt1b	0.548974	0.0222066		Gm49871	-3.63722	0.0119706
Phactr4	0.550002	0.0201639		Mycl	-3.63694	0.00600521
Ubxn8	0.555552	0.0117825		Gm29264	-3.63248	0.0315866
Rbsn	0.556824	0.0482044		Gm15410	-3.62793	0.00868626
Prmt7	0.559914	0.015785		Ccdc106	-3.60002	0.0197808
Abcc9	0.560062	0.0499272		Anxa8	-3.5882	0.00274276
Zmpste24	0.561918	0.0472034		Aph1c	-3.51722	0.000474478
Srf	0.5628	0.0488808		Gm14027	-3.48715	0.0170876
Chchd4	0.563046	0.0362001		D630039A03Rik	-3.47884	0.0435359
Arf6	0.569943	0.022498		Gck	-3.46841	0.000637066
Agps	0.571121	0.0410796		Phyhip	-3.45681	0.00200313
Ghdc	0.574557	0.0139949		Ntrk3	-3.42276	3.96e-07
Mapkbp1	0.575969	0.0290079		Dlg2	-3.40372	0.0173078
Ntmt1	0.576123	0.0245853		Kif22	-3.36014	0.000851148
Rmnd5b	0.577664	0.0152765		Gm19705	-3.31113	0.0276509
Szt2	0.577911	0.0162997		Ece2	-3.3005	0.0299671
Ldhb	0.580527	0.0231021		Gm17147	-3.25326	0.045698
Pdcd11	0.580819	0.0477499		Panx2	-3.22317	0.0317808
Alkbh6	0.582108	0.0061492		Gm31105	-3.2141	0.00425605
Dohh	0.582281	0.0271633		Kcnd2	-3.21017	0.00844842
Fabp4	0.583301	2.32e-05		B3galt2	-3.18613	3.77e-05
Uba5	0.584906	0.0133753		Gm15551	-3.15046	0.00359859
Cebpz	0.585357	0.029985		Vinac1	-3.14461	0.00991936
Ftsj3	0.585895	0.0430456		Lctl	-3.10553	6.31e-05
Wdr46	0.587834	0.0341997		Gm47525	-3.09438	0.0383559
Med16	0.590089	0.039362		Fgf14	-3.07026	0.00190225
Zfp655	0.594135	0.0433323		Ntsr2	-3.0372	0.00114342
Actn4	0.596292	0.0442819		Gm40761	-3.03024	0.0328899
Irf2bp2	0.602321	0.0397693		Dlgap1	-2.98086	0.00228278
Nr1h3	0.60347	0.0434826		Cspg5	-2.98033	0.000506424
Pura	0.603917	0.0210621		Sorcs2	-2.96834	7.53e-07
Synj2bp	0.604124	0.0475548		Ntm	-2.95621	0.0396456
Wwp2	0.609012	0.0181621		5430430B14Rik	-2.95596	0.000645078
Degs1	0.609252	0.0434863		Kit	-2.94863	3.38e-05
Itpr3	0.609627	0.040753		Gm15411	-2.92063	0.00664451
Ube2o	0.611787	0.0219788		Cfap221	-2.8805	0.0393949
Adam11	0.612981	0.0397382		Mc5r	-2.86766	0.000259953
Pus1	0.613969	0.00992861		Gm8624	-2.86143	0.00741293
Igsf21	0.620451	0.0270301		Slc7a3	-2.83244	0.00257305
Pigo	0.620893	0.0344022		Trac	-2.82356	0.00107456
Pak1ip1	0.621033	0.0499782		Gm9885	-2.81579	2.05e-05
Cygb	0.625375	0.0151531		Svep1	-2.79798	6.34e-06
Rian	0.62546	0.0456207		Gm18782	-2.79417	0.00302059
Ado	0.625625	0.0460548		Gm10649	-2.78006	0.00427231
Rcor1	0.625855	0.0475548		BB365896	-2.76978	0.00497574
Cpt1b	0.626784	0.0317546		0610043K17Rik	-2.75109	0.0143932
Slc25a15	0.627924	0.0241243		Serpina3k	-2.73505	0.0372094
Tirap	0.628234	0.0443546		Slc16a7	-2.73382	4.31e-05
Sntb2	0.628797	0.0367926		AA914427	-2.66743	0.00318981
Gm10053	0.629268	0.0175292		Acat3	-2.65865	0.0132878
Apbb2	0.630809	0.0213519		Fhit	-2.63371	0.00342397
Mrto4	0.631792	0.0375057		Slc15a5	-2.58939	0.0398842
Hacd1	0.632681	0.00844842		Hcar1	-2.58492	2.26e-05
Gna13	0.6329	0.037389		Trp53i11	-2.58239	6.56e-06
Fuom	0.632914	0.0479608		Hcar2	-2.57813	0.0105211
Itpripl2	0.63363	0.00958688		Atoh1	-2.57492	0.0118731
Mrps18b	0.635376	0.0450999		Adh6b	-2.57275	0.0151937
Ipo13	0.638144	0.0298207		Klra9	-2.56748	0.0265321
Myh11	0.640204	0.0452005		Cenpk	-2.56694	0.00953661
Ehd4	0.641134	0.0200953		Lrrc36	-2.55535	0.0153861
Tnfrsf1a	0.641263	0.0487556		Lrtm1	-2.54324	0.00274276
Taf2	0.641317	0.020546		Snhg11	-2.53894	0.000637066
Kctd10	0.641701	0.0369357		Gm19001	-2.53336	0.0255741
Otub1	0.642566	0.0104561		Fdft1	-2.52427	2.44e-05
A430005L14Rik	0.642674	0.0287002		Gm26712	-2.5128	0.0223915
Smim13	0.644022	0.0439793		Btc	-2.50969	0.00270287
Btbd9	0.644194	0.0268918		Gm49146	-2.50528	0.000396682
Mrpl46	0.646302	0.00941259		1700087I21Rik	-2.50377	0.0283435
Hax1	0.646993	0.0397382		Car3	-2.49919	8.85e-05
Wipf1	0.647395	0.0224506		Gm2673	-2.47747	0.0444379
Slc36a1	0.648933	0.0445748		Strip2	-2.47358	0.00599322
Elovl6	0.649366	0.0142661		Adprhl1	-2.45938	0.000208834
Cluh	0.649402	0.0463257		Sctr	-2.45338	0.00016779
Brf1	0.64967	0.0112995		Gng7	-2.45237	0.000162106
Plpp5	0.649768	0.0394221		Fgfr2	-2.44891	0.00879554
Endod1	0.650798	0.0379912		Slc25a1	-2.43698	4.87e-06
Hpcal1	0.650984	0.0302387		Ccdc162	-2.43558	0.0261998
Nifk	0.653872	0.0139831		Calr4	-2.43183	0.0328218
Slc20a1	0.654514	0.02556		Chn1os3	-2.42832	0.0132148
Ebna1bp2	0.655417	0.00963507		A830008E24Rik	-2.42121	0.0138097
Adam17	0.656208	0.0221316		Zc3h6	-2.41954	0.00173061
Cltb	0.65651	0.0253063		Eci3	-2.4131	0.00281998
Sars2	0.656623	0.0059513		Olig1	-2.41189	0.0466681
Taf13	0.657667	0.0385971		Dact2	-2.39989	0.0459736
Sh3tc1	0.660214	0.0322294		Rpgrip1	-2.39373	0.00933953
Zfp770	0.660218	0.0433843		H3f3aos	-2.3906	0.0166082
Sestd1	0.661502	0.0383552		Irs3	-2.38871	6e-05
Ilvbl	0.663085	0.00914586		4930481B07Rik	-2.38805	0.0179799
Phax	0.664015	0.0164136		Slc7a4	-2.38118	0.0476036
Aste1	0.664577	0.0366487		Adamts20	-2.37483	0.0117745
2700097O09Rik	0.664579	0.0332529		Mc2r	-2.37269	0.00303981
Fzd6	0.66491	0.0264854		Tmem179	-2.36206	0.000746128
Mfge8	0.664927	0.0338473		Gm37856	-2.34922	0.0215189
Lrrc39	0.665196	0.0284814		Gm42814	-2.34751	0.00217227
Zmynd8	0.669026	0.0064465		Cd247	-2.34472	0.0460797
Nav2	0.669249	0.0404501		Hsph1	-2.33941	0.00283129
Abhd10	0.670223	0.0459736		Fst	-2.32534	0.00165845
Lipt1	0.671179	0.0442925		Tmie	-2.32417	0.00337106
Ablim1	0.672319	0.0399192		Gm49124	-2.31424	0.0087557
Rgl3	0.672645	0.0173428		3830408C21Rik	-2.31177	0.0235985
Ap1b1	0.674512	0.0477272		Ephb1	-2.2966	0.0123858
Adgra2	0.676989	0.0482267		Acly	-2.29569	6.35e-05
Gm50431	0.679512	0.0363955		Peli3	-2.28488	0.00388215
Tbcc	0.680433	0.0261998		Ripor3	-2.28098	0.0279329
Tmem53	0.681809	0.00310406		BB123696	-2.28082	0.0132198
Tnk2	0.682397	0.0434183		Gm44510	-2.27977	0.0453622
Syp	0.68265	0.00914586		Gm44220	-2.27105	0.0161807
Arxes1	0.68355	0.0252136		Gm3442	-2.24253	0.0472855
Filip1l	0.68374	0.0210146		Il2ra	-2.23844	0.018388
S1pr3	0.68435	0.0150096		9530062K07Rik	-2.21609	0.00558876
Eif4g3	0.68493	0.0198104		1110013H19Rik	-2.21432	0.0332315
Uhrf1bp1	0.686378	0.0494162		Atp6v1g2	-2.2086	0.011431
Heyl	0.686752	0.0185008		Gprin2	-2.20733	0.0149953
Tysnd1	0.68978	0.0477272		Igha	-2.20384	0.00874157
Nt5c3b	0.690682	0.015818		Vat1l	-2.18953	5.1e-05
Cox11	0.69371	0.010862		Oscp1	-2.18745	0.00886895
Mppe1	0.693902	0.00350156		Erbb4	-2.1833	0.0207073
Pxmp4	0.697926	0.0200953		Gm35290	-2.17605	0.0108021
Ntng2	0.698007	0.0256643		Inhbb	-2.17494	0.0260083
Rtn4rl1	0.698398	0.027437		Aplnr	-2.17281	4.87e-06
Rps6kc1	0.698553	0.037404		Atg9b	-2.16897	0.00017576
Timm17a	0.699437	0.0310952		Gm49492	-2.16861	0.00141684
Cox10	0.700915	0.0261998		Gm9920	-2.16847	0.0164156
Slc25a39	0.702017	0.0157016		Fbxo36	-2.15984	0.0153087
Tmem147	0.702723	0.0456207		Pdgfc	-2.15863	0.0139112
Diablo	0.703496	0.0167669		6330403L08Rik	-2.15287	4.29e-05
Id3	0.704037	0.0347933		Cox7c-ps1	-2.14708	0.0355987
Qsox1	0.704999	0.040753		Grik5	-2.1427	8.99e-05
Mpdu1	0.705222	0.0209365		Gadd45b	-2.1352	0.00123106
Cttnbp2nl	0.705346	0.0378688		BC049987	-2.13262	0.0198144
Cd34	0.705958	0.00933953		Gm43500	-2.13201	0.00757313
Rab9	0.706288	0.030094		Pid1	-2.13054	8.99e-05
Bcar1	0.707035	0.016314		1110018N20Rik	-2.12651	0.0198104
Xrcc6	0.707985	0.0254826		Acsm5	-2.12647	0.0220522
Arpc5l	0.709078	0.0222388		Ptger3	-2.12601	6.31e-06
Oplah	0.711667	0.0174462		Gm9870	-2.11915	0.0265004
Uqcc2	0.712151	0.0341082		Gm28551	-2.10934	0.0333713
Mid1	0.712923	0.005894		Steap4	-2.09953	0.000282014
Grk3	0.713527	0.0404647		4930522L14Rik	-2.08682	0.0171623
Pgs1	0.713992	0.00679444		Itpka	-2.08531	0.00038015
Cd320	0.715779	0.00460454		9230116N13Rik	-2.07738	0.00775723
Cmip	0.716035	0.0117116		Gm19522	-2.07703	0.0117392
Zfp513	0.71771	0.0145379		Abcd2	-2.07569	0.000911898
Rxrg	0.717825	0.0122833		Lgals12	-2.07348	2.36e-05
Wdr83	0.718383	0.00294328		Gm2415	-2.06939	2.32e-05
Gm28438	0.718417	0.0121102		Prr36	-2.06128	0.0245853
Rps4l	0.720985	0.00935984		Ccdc57	-2.06077	0.0127677
Irak4	0.72163	0.0459615		F8	-2.05754	0.011292
Bsg	0.721756	0.00886895		Tomm6os	-2.05749	0.00602253
She	0.722398	0.0240655		A930007A09Rik	-2.04853	0.0162773
Hlx	0.722617	0.010359		Aoc3	-2.03303	0.000338434
Nudcd1	0.723005	0.0119238		Hdac11	-2.02139	0.0328699
Phf5a	0.724888	0.00523506		Wdr89	-2.01795	0.000180027
Spry2	0.725353	0.00472049		St3gal6	-2.01657	1.29e-05
Col4a1	0.726532	0.0261615		Pmel	-2.0148	0.020546
Tpbgl	0.72777	0.0470487		Matn4	-2.01391	0.00553336
Ptar1	0.72928	0.030948		A830018L16Rik	-2.00933	0.00252511
Tubb5	0.729627	0.0205352		1700022N22Rik	-1.99135	0.0120367
Tmtc1	0.730625	0.0172399		Impdh1	-1.9882	0.000149874
Pcsk7	0.731055	0.0472589		Ctf1	-1.98771	0.00500918
Sorbs3	0.732315	0.0219439		Six5	-1.9852	5.61e-06
Stard4	0.733892	0.0340051		Rufy4	-1.98467	0.0108402
Dph6	0.734053	0.0185349		Gm49405	-1.98451	0.00943624
Plbd1	0.734054	0.0466455		Cx3cr1	-1.97985	0.0222109
Nipsnap1	0.734986	0.0219788		Ttll13	-1.97243	0.0308517
Atp6v0c	0.736186	0.0153577		Rgma	-1.96994	2.04e-05
Commd5	0.738779	0.00746315		Acss2	-1.96784	9.52e-05
Ppcs	0.739472	0.0179474		Zkscan4	-1.96407	0.0143932
Bcl2l1	0.740292	0.0258364		A530013C23Rik	-1.96199	0.0201634
Adamts5	0.741018	0.0122464		5033417F24Rik	-1.9594	0.0132126
Nutf2-ps1	0.742277	0.00501614		Gpr137c	-1.95604	0.0392241
Septin11	0.744572	0.00770826		Gm16740	-1.95379	0.033413
Glrx	0.744809	0.00397021		Gm49123	-1.94672	0.0199968
Mrm3	0.745815	0.00600042		Efemp1	-1.94611	0.00163363
Eif2b3	0.746062	0.00664451		Mtmr14	-1.94529	1.28e-05
Fbln5	0.747907	0.00241985		Stac	-1.93958	0.0263636
Bpnt2	0.749531	0.0170761		Aqp1	-1.9378	7.71e-05
Mrpl47	0.749756	0.00879554		B330016D10Rik	-1.93357	0.000119402
Sar1b	0.754292	0.0328513		Fam13a	-1.93356	0.000973289
Aqp7	0.754941	0.0160035		Gm45412	-1.93082	0.0238852
Lmna	0.755274	0.0124149		Zbtb12	-1.92565	0.00577155
Ippk	0.755294	0.0340833		Tjp3	-1.92457	0.0271633
Abhd8	0.757989	0.0430769		1810062G17Rik	-1.91056	0.00950247
Cbfa2t3	0.758049	0.0232786		Gstp3	-1.90854	0.0303506
Hemk1	0.759177	0.0309357		Gm28151	-1.90533	0.037743
Endog	0.759574	0.0141441		Shank1	-1.90283	0.0159014
Atpsckmt	0.760224	0.00623186		Rgs2	-1.90204	0.000259953
Aen	0.760738	0.00445009		Gm26616	-1.90074	0.0471528
Pgap6	0.763237	0.0367926		Nupr1	-1.89929	2.21e-05
Tmem63b	0.763315	0.0460234		Mroh2a	-1.89795	0.0385971
Clstn3	0.763724	0.0324908		Pdcd4	-1.89522	1.53e-05
C77080	0.764139	0.0280308		Pnpla3	-1.89281	0.000244864
Kcnj8	0.764803	0.00625936		Agmo	-1.89213	8.12e-05
Bod1l	0.765895	0.00339254		Cyria	-1.88921	4.53e-05
Fam162a	0.767289	0.0440927		Chst15	-1.87895	0.000277568
Plekhm2	0.767454	0.00926761		4732419C18Rik	-1.87737	0.00500918
Tmem41a	0.768413	0.0201639		Aldoc	-1.87542	0.0214407
Qsox2	0.769187	0.0026682		1810059H22Rik	-1.86244	0.0378688
Timm10	0.769763	0.0064465		A830052D11Rik	-1.85685	0.0289167
Tspan2	0.770874	0.0378688		A530020G20Rik	-1.85647	1.54e-05
Jpt1	0.772655	0.0125454		Cct6b	-1.85631	0.0340051
Plekhg2	0.772957	0.0375449		6430573P05Rik	-1.85556	0.0383559
Synpo2	0.773241	0.0152776		Gm10575	-1.84836	0.0190015
Tpi1	0.774772	0.00679008		Vnn3	-1.84384	0.0256638
Card19	0.775303	0.00372054		Ssh2	-1.84252	3.03e-05
Prdx6	0.775444	0.0161613		Nkain1	-1.84158	0.0490359
Stard5	0.777031	0.0127498		Gm35558	-1.83924	0.0167097
Myef2	0.778004	0.0270301		Trarg1	-1.8328	0.000323016
Mfhas1	0.779448	0.0261519		Rdm1	-1.82389	2.31e-05
Emcn	0.782167	0.0198144		1700029J07Rik	-1.82171	0.0234485
Exosc4	0.782354	0.00325183		Ccdc80	-1.82127	5.08e-05
Prkce	0.784073	0.0233634		Gm32031	-1.81743	0.022691
Clip1	0.785904	0.0119238		Efs	-1.81038	0.0262213
Myo19	0.786858	0.00971225		Rims4	-1.80813	0.00406618
Otulin	0.786971	0.00285869		Angpt1	-1.80517	0.000304613
Efnb1	0.787408	0.0266786		Sh2d4a	-1.80011	0.00381712
Hdhd3	0.789748	0.0443523		Slc43a1	-1.79889	0.0125506
Irak2	0.789968	0.00845121		Uhrf1	-1.79793	0.00491687
Ints7	0.790347	0.0107578		Tmem45b	-1.7972	0.000798824
Dpep1	0.791234	0.0108957		Gm35853	-1.78926	0.00015369
Slc26a6	0.792291	0.0499272		9530026P05Rik	-1.78878	0.0315857
Ucp3	0.793158	0.0434934		A730063M14Rik	-1.78815	0.0321154
Fastkd2	0.793187	0.010681		Gm16235	-1.78682	0.0433524
Mtf2	0.793337	0.0173799		Fgf16	-1.78321	0.0342729
As3mt	0.793826	0.0059513		BC051226	-1.78125	0.00383053
Gm50321	0.794012	0.019211		Gm2912	-1.77601	0.0315047
Sec24d	0.795983	0.00683219		Serpina3c	-1.77441	0.0106314
Flnb	0.796945	0.0366344		Gamt	-1.77103	0.0106226
Rbm47	0.797008	0.0303128		Gm45552	-1.77041	0.0340516
Il4ra	0.797704	0.0146109		A930006K02Rik	-1.76726	0.0185349
Ier2	0.797859	0.0131151		Acaca	-1.7637	3.61e-06
B430010I23Rik	0.798114	0.0281341		AW112010	-1.7632	0.000277568
Tagln	0.798273	0.0119164		Gm28875	-1.75782	0.0431736
Il11ra1	0.800819	0.0357636		Med12l	-1.75622	0.00455743
Ifrd2	0.801773	0.00525325		Pycr1	-1.7557	0.027858
Fat4	0.802544	0.0385892		Prune2	-1.75519	0.00362833
Leo1	0.805032	0.0133711		Zfp2	-1.75457	0.00953661
Cnnm2	0.805624	0.0173353		Cenpj	-1.74931	0.0186561
Mapkapk2	0.806021	0.0430456		2010007H06Rik	-1.74833	0.0132878
AI506816	0.807432	0.0110795		2900052L18Rik	-1.74725	0.00151793
Rfx2	0.812154	0.0435359		Gm30122	-1.74585	0.0261592
Tbl2	0.812805	0.00407625		Gm9905	-1.74583	0.0336932
Sh3bgrl2	0.813799	0.0122833		Cdsn	-1.74451	0.0187077
Slc25a37	0.814041	0.00238273		Gm10516	-1.7415	0.0313009
Tbrg4	0.814327	0.0132126		Gm10037	-1.72703	0.029544
Sh3rf1	0.814559	0.00754476		Ophn1	-1.72696	0.000126991
Nptn	0.814909	0.0132371		Hotairm1	-1.72675	0.00063698
Hipk2	0.817106	0.00152824		Gm33989	-1.72621	0.0305496
Jund	0.818001	0.0227266		Ankef1	-1.7236	0.000148166
Ilrun	0.819199	0.0231021		Zfp354b	-1.71902	0.0215189
Coro1c	0.819892	0.00612473		Lep	-1.71684	0.00342397
Flna	0.820344	0.0422256		Fasn	-1.71642	7.08e-06
Lipa	0.821637	0.0193851		Hnmt	-1.71413	0.00120864
Ptdss2	0.822482	0.0106595		Atp4b	-1.71228	0.0195028
Polrmt	0.822497	0.011148		Syt3	-1.71064	0.00776448
Mmd2	0.823443	0.00546496		Igf1	-1.70779	0.008109
Bloc1s4	0.826942	0.000530172		Haus3	-1.70587	3.12e-05
Psma6	0.828161	0.0110556		Immp2l	-1.70232	4.87e-06
Spred1	0.828719	0.0219495		Relb	-1.70154	0.000529663
Cald1	0.829733	0.00941259		Enpp2	-1.69247	0.000149455
Tuba1a	0.829745	0.0274774		Sbsn	-1.69138	0.0110423
Slc20a2	0.830228	0.0117745		Gm17251	-1.68205	0.000150041
Ddx39a	0.83216	0.00424668		Gm10687	-1.68181	0.00116286
Map2k3	0.833452	0.00654082		AI480526	-1.66808	1.28e-05
Bmp2k	0.833695	0.0280308		Bhlhe40	-1.66302	0.00544201
Dnajc11	0.834045	0.0108957		Dram1	-1.6612	0.000421186
Coq3	0.834522	0.0131839		4833408A19Rik	-1.66059	0.0203334
Adrb1	0.834531	0.00491687		Rsad2	-1.6592	7.08e-06
Ptk2b	0.836858	0.0106587		Gm15601	-1.65687	0.0299896
Pprc1	0.836906	0.00589031		4933406P04Rik	-1.64997	0.0340086
Pcdh1	0.837806	0.0119164		Pstpip2	-1.64815	0.0201699
Gramd1b	0.838404	0.0332836		Gbp3	-1.6356	0.00366238
Hebp2	0.838408	0.0414893		Pon1	-1.6316	0.0435872
Gramd3	0.839079	0.0111748		Dnajc12	-1.63124	0.0276385
Fads3	0.840089	0.0332836		Lmo1	-1.63056	0.00400632
Dtx3l	0.840093	0.0185008		Mknk2	-1.63005	7.9e-05
Rmdn3	0.841449	0.0269009		Gpx3	-1.6286	0.000396682
Pdzd8	0.841736	0.0042616		Ssh3	-1.62542	0.00013827
Gas2l1	0.841746	0.0230105		Slc1a3	-1.61847	0.00179923
H13	0.842668	0.00673689		Cep83os	-1.61328	0.0308904
Atp1a2	0.844028	0.000798824		1600020E01Rik	-1.608	0.00042557
Pik3c2a	0.844085	0.00342397		Ano1	-1.60318	0.000486622
Cux1	0.844787	0.0199241		Amy1	-1.60153	0.000101063
Trim2	0.844865	0.00295842		Dennd2d	-1.59331	0.0384532
Kcnn1	0.845064	0.0240236		8430432A02Rik	-1.58359	0.0315701
Zfp672	0.845744	0.00844842		Smoc1	-1.58062	8.99e-05
Hccs	0.847774	0.0319041		4933404O12Rik	-1.57615	0.0439793
Mrm2	0.848473	0.00229235		Wdr19	-1.5739	0.0271652
Myo18a	0.8503	0.0376551		Cxcl9	-1.55539	0.00265311
Esrra	0.850901	0.00822609		4932422M17Rik	-1.54808	0.000152946
Sdhaf4	0.851729	0.00256929		Gbp5	-1.53964	0.0143242
Zfp27	0.852269	0.0360789		Gm38102	-1.53898	0.0262103
Hk1	0.852879	0.0187116		Eif4ebp1	-1.53543	8.18e-05
Smg5	0.853225	0.0126054		Esr1	-1.53393	0.00042738
Rbm3	0.853262	0.0231983		D130020L05Rik	-1.53362	0.0375057
Gmeb1	0.853723	0.0330472		Ptp4a1	-1.53297	0.000179239
Agpat5	0.853781	0.005894		Ropn1l	-1.5313	0.0472589
Krt79	0.85398	0.0192511		Sqor	-1.5298	0.000259953
Khdrbs3	0.857677	0.0125743		Tbc1d31	-1.52373	0.00425605
Rusc2	0.857767	0.00879554		Clmn	-1.52352	0.00491847
B4galt4	0.860055	0.0467306		Lsm10	-1.51629	0.00723385
Mapre3	0.860151	0.00707578		1810021B22Rik	-1.51342	0.00844842
Ccn1	0.861451	0.0373106		Fcor	-1.51334	4.53e-05
Ephx2	0.861615	0.0149226		Pdk1	-1.51302	0.000266651
Zbtb20	0.862011	0.0104933		Txnl4a	-1.51057	0.00079587
Ajuba	0.862063	0.00266144		Nrbp2	-1.50883	0.000152963
Speg	0.863737	0.0435359		Itih5	-1.50874	0.000519655
Ttc19	0.863951	0.0052703		Pde1a	-1.50067	0.00403643
Tefm	0.866681	0.00194372		Mr1	-1.49973	0.00353852
Rflnb	0.868581	0.0289167		Letm2	-1.49844	0.010681
Actn1	0.871906	0.00953661		Ppa1	-1.49671	0.000221611
Gm20300	0.872235	0.00272789		Gm10762	-1.49666	8.18e-05
Tbx5	0.872377	0.00824294		Slc5a3	-1.49286	0.00308138
Nop58	0.874881	0.0341393		Ivns1abp	-1.49176	0.00166025
Pex14	0.875024	0.00861492		Ube2h	-1.49059	0.000175108
Abcb9	0.875814	0.00144639		Tnfaip3	-1.48906	0.0330472
Trak2	0.876127	0.0366763		Gm15964	-1.487	0.0330472
Knop1	0.876682	0.00553328		Mturn	-1.48651	0.000162007
Reep6	0.876737	0.00232176		Kifc2	-1.47547	0.000161202
Fez2	0.876902	0.00726729		Sardh	-1.47137	0.00167924
Spns2	0.877706	0.00867726		Pygo1	-1.46569	0.0158858
Gm20390	0.878568	0.00598984		Fam221b	-1.46529	0.0198104
Poln	0.879944	0.00591002		BC030343	-1.46517	0.0330472
Akr1b8	0.880071	0.0123696		Hsd11b1	-1.4619	0.0027652
Irak3	0.885019	0.0229509		P4ha1	-1.45961	0.0165092
Heg1	0.887587	0.00600078		Ldlrad4	-1.45564	0.00149166
Mgll	0.887845	0.000467385		Rnaseh2a	-1.4509	0.00208774
Lgmn	0.888717	0.00349887		Abi3bp	-1.44566	0.0141852
Lbh	0.890631	0.0027597		Bnip3	-1.44524	0.000331338
Helz2	0.890947	0.00553328		Dll4	-1.44302	0.0129293
Acta2	0.891883	0.00687012		4930412C18Rik	-1.43984	0.0184371
Ncor2	0.893506	0.00723568		Gm12002	-1.43746	0.0222504
Atxn1	0.893781	0.00698497		Bbc3	-1.43642	0.000467385
Actb	0.893819	0.00294858		Pqlc3	-1.43205	0.000924579
Abcc10	0.893866	0.00515979		Retreg1	-1.42818	0.00904522
Lamp1	0.894138	0.00206703		Aldh1a7	-1.42302	0.0151531
Gipc1	0.894746	0.000943841		Tgfbr2	-1.42013	0.000581384
BC004004	0.896093	0.00504551		Efna1	-1.41976	0.00882399
Prkaa2	0.897032	0.0265038		Mgmt	-1.41613	0.000213101
Cxcl12	0.898013	0.0158458		Cpq	-1.415	0.000323016
Rapgef5	0.900401	0.0008441		Pag1	-1.41101	0.00992905
Ung	0.900451	0.000528866		Rhou	-1.4071	0.000250243
Adcy4	0.903829	0.0124955		Cbx7	-1.40706	0.000235943
Rab21	0.903876	0.0123887		Rassf6	-1.40336	0.00214894
Tbc1d20	0.906542	0.00690859		Rnf144b	-1.40069	0.00105979
4930533N22Rik	0.907034	0.0130409		Ampd2	-1.39844	6.73e-05
Ephb4	0.910758	0.00934012		Coq8a	-1.39576	0.000568212
Exoc3l	0.91405	0.0137115		Slc44a3	-1.39251	0.00136489
Ei24	0.915713	0.00867726		Rasl12	-1.39202	0.000453697
Slc22a5	0.917455	0.014503		A230072C01Rik	-1.3886	0.0362502
Unc119b	0.918929	0.00764051		A530016L24Rik	-1.37252	0.00107456
Pik3r3	0.920451	0.0174497		Crebrf	-1.36608	0.000126991
Klf7	0.920622	0.00238273		Fam149a	-1.36481	0.000474478
Kras	0.920787	0.00240396		Gm26684	-1.36151	0.0484132
Pmf1	0.923242	0.000545724		Podn	-1.36114	0.00754435
Pam16l	0.925723	0.00144511		Lhpp	-1.36092	0.00838538
Dlc1	0.926126	0.00810241		Cp	-1.35295	0.00203326
Gys2	0.926218	0.00754435		Afdn	-1.35274	0.00189248
Nedd9	0.926767	0.0059513		Aox1	-1.35198	0.000208834
Ppp1r15a	0.927404	0.0196147		Sulf2	-1.34902	8.73e-05
Adgre5	0.928467	0.0028902		Gcsh	-1.34676	0.000231349
Spsb1	0.928994	0.0474848		Tdrkh	-1.34595	0.000824119
Bnip1	0.931059	0.00172454		Pik3r1	-1.34483	0.00800526
Ss18l2	0.931817	0.00243233		Spata6l	-1.34192	0.00161026
Usp33	0.931892	0.0221316		Lrrc15	-1.34148	0.0453587
Nudt19	0.932492	0.00540579		Cd59b	-1.33868	0.000209228
Ric3	0.932621	0.00472049		Prdm16os	-1.33855	0.00361029
Scamp5	0.932817	0.0313535		Chdh	-1.33544	0.000378105
	0.933948	0.00227909		Gm37691	-1.33433	0.00976777
Tsen54	0.934912	0.0261519		Blvrb	-1.32875	2.66e-05
Jup	0.935196	0.0266193		Mapk1ip1	-1.32716	0.000152963
Esrrg	0.935384	0.0231365		Lrrc56	-1.32445	0.00294328
Tbcel	0.93574	0.000329923		Dnaja1	-1.31946	0.0271633
Zfp346	0.937663	0.00863122		Ccdc77	-1.31842	0.0211332
Amigo2	0.938595	0.0347472		Tshr	-1.31673	0.0135461
AA474408	0.9415	0.00125382		Prkn	-1.31046	0.0189991
D5Ertd579e	0.941582	0.0232827		Negr1	-1.30833	0.00299203
St6galnac4	0.944741	0.00349887		Apol6	-1.3079	0.00231663
Mfsd4b1	0.945103	0.00428347		Gbp2	-1.30236	0.0465813
Tepsin	0.945364	0.00590398		Smoc2	-1.30137	0.00012983
Clic1	0.945676	0.0222043		Zfp467	-1.29978	0.000244046
Timm8a1	0.950087	0.00278811		Ctdspl	-1.29917	0.000164619
Olfml2a	0.954029	0.0469267		Gm17491	-1.29727	0.00280741
Tpm4	0.954901	0.0122833		Tenm4	-1.29498	0.000926981
Tigar	0.955639	0.0271633		Scd1	-1.2942	0.00990585
D17H6S53E	0.956137	0.00195433		Ptpn14	-1.2927	7.71e-05
Cib2	0.957004	0.00240089		Peli2	-1.29042	8.57e-05
Ppp1r14a	0.957087	0.0467306		Wwox	-1.28908	0.000892893
Gmps	0.958699	0.0258364		Rasd1	-1.28172	0.0076162
Yif1b	0.960115	0.00531569		Vwa5a	-1.28028	2.74e-05
Ccdc9b	0.966502	0.0300342		Rbm38	-1.27897	0.001272
Prelid3b	0.966579	0.00425605		Phgdh	-1.27883	0.0188006
Il1r1	0.967501	0.00483757		Dnajb2	-1.27717	0.000590069
Timm8b	0.971837	0.00267601		Echdc3	-1.27479	0.000474478
Macf1	0.975288	0.0192511		Fsd2	-1.27429	0.0121343
Tubb4b	0.976523	0.00991936		Rab6b	-1.27102	0.00217315
Podxl	0.977146	0.00559904		Adi1	-1.26852	1.11e-05
Agpat1	0.978611	0.00992879		Mapk8ip1	-1.26754	0.00366032
Nsun3	0.979053	0.0113434		Mgme1	-1.26662	0.000323016
Pcsk4	0.981615	0.000328737		Ctso	-1.26588	0.000101063
Hoxc4	0.983751	0.00227977		Pnpla7	-1.26423	0.036244
Fam118a	0.984175	0.0172528		Adh1	-1.26101	0.000244864
Pcdhgc4	0.984445	0.0240454		Sntb1	-1.25996	0.000860387
Gpaa1	0.985145	0.000470332		Gm30270	-1.25582	0.0494951
Cmc2	0.987713	0.00414521		Clpb	-1.25478	0.000888796
Btnl9	0.988221	0.0059513		Cryl1	-1.25169	0.00693697
Tmem132a	0.988677	0.000182063		Gm15417	-1.25166	0.000474478
Abcg1	0.989721	0.0142534		Hp	-1.2504	0.000588408
Nme1	0.992859	0.00957041		Nr4a3	-1.24566	0.0365531
Lipg	0.995643	0.0113097		9330151L19Rik	-1.24482	0.0397382
Hip1r	0.999058	0.0136653		2810410L24Rik	-1.24226	0.0358683
Rexo2	1.00008	0.00884496		Gm32468	-1.24155	0.0353938
Tbx2	1.00107	0.0066952		Tmem106c	-1.24041	7e-05
Parvb	1.00242	0.010003		Max	-1.23409	0.00394398
Lrrc8d	1.00285	0.00743164		Ube2e2	-1.23297	0.00349618
Lima1	1.0043	0.000114031		Cpeb1	-1.23284	0.00600078
Ptp4a3	1.00447	0.00677461		D2hgdh	-1.22933	0.000486041
Fxyd5	1.00481	0.0093506		Cd274	-1.22833	0.000535571
Aig1	1.01069	0.00118844		Ces1f	-1.22376	0.0338366
Sipa1l2	1.01195	0.00218031		Psmb9	-1.22373	0.0269657
Ftl1	1.01327	0.00177072		Rpap2	-1.22363	0.01031
Slc16a1	1.01363	0.0072641		Ring1	-1.22123	0.000164619
Csrnp1	1.01365	0.002678		Epm2a	-1.22024	0.000924579
Sema3f	1.01439	0.000428804		Cd200	-1.21797	0.000232437
Kcnq1ot1	1.01721	0.0057182		Cmpk2	-1.21767	0.000323016
Dhrs11	1.01764	0.000757757		Golgb1	-1.21764	0.00147651
Prkar2a	1.01835	0.000483986		Fmo5	-1.21151	0.000236584
Mxra7	1.01928	0.0222066		Serpine2	-1.20947	9.03e-05
Fastkd5	1.01975	0.0169193		Arhgef9	-1.20927	0.000153922
Otud6b	1.02031	0.0308904		Rpl15-ps3	-1.20686	0.0014789
Kng2	1.02171	0.00935984		A930005H10Rik	-1.20464	0.0269368
Fbxo44	1.02265	0.00128802		Abtb1	-1.20391	0.000107082
Atp6v0a2	1.0229	0.0106314		Phf1	-1.20269	0.000331338
Kif16b	1.02488	0.00723568		Zfp982	-1.20215	0.02811
Bbs4	1.02679	0.0241243		Cyp4v3	-1.20172	0.0356132
Ccdc51	1.02822	0.00126677		Cacybp	-1.19654	0.00175787
Ciapin1	1.02879	0.00392379		Me1	-1.19473	0.00392379
Pank1	1.02882	0.00724338		Dleu2	-1.1934	8.99e-05
Armc6	1.03082	0.00144705		Mxi1	-1.19298	5.57e-05
Faap100	1.03123	0.00163363		Ecm2	-1.19274	0.00154069
Ldlrap1	1.03213	0.0181126		Parp10	-1.19194	0.0020531
Adssl1	1.03239	0.00277564		Dpyd	-1.1916	0.00376122
Mcee	1.0331	0.00223647		Ypel3	-1.18941	0.000352335
Clec14a	1.03446	0.000851148		Tspan17	-1.18908	0.000190696
Ddhd2	1.03496	0.011288		H2bc21	-1.18874	0.00141576
Dbt	1.03497	0.00523317		Slc25a23	-1.18795	0.000665836
Crip1	1.03543	0.0199968		2810414N06Rik	-1.18464	0.0368948
Gm47922	1.03747	0.00291854		C920021L13Rik	-1.17928	0.0363199
Slc25a33	1.04208	0.00243615		Slx1b	-1.17822	0.00362154
Rpia	1.04606	0.00552523		Tkt	-1.17442	0.000107082
Zfhx3	1.04614	0.000155871		Gm9747	-1.1735	0.00101883
Pbxip1	1.04759	0.00364845		2610005L07Rik	-1.16466	0.00110063
Ccdc138	1.04795	0.000665836		Ahsa2	-1.16395	0.00270287
Gm37376	1.04845	0.0238852		Zfp28	-1.1638	0.0145369
Ptger1	1.05296	0.000263564		Dixdc1	-1.16284	0.00958688
Sfxn3	1.05635	0.00296817		Plaat3	-1.16065	0.00141684
Malat1	1.05646	8.99e-05		Frat1	-1.15735	0.00553278
Naa30	1.05967	0.0169957		Gucd1	-1.15268	0.00143244
Bola2	1.06078	0.00531196		Sms	-1.15168	0.0369096
Col4a2	1.06142	0.00190707		Btg2	-1.1437	0.0011705
Peds1	1.06237	0.00209986		Iah1	-1.14343	8.65e-05
Jag2	1.06336	0.0389842		Nudt4	-1.14014	0.000809123
Tm6sf1	1.06482	0.0222388		Pygl	-1.13716	0.00086087
Cerk	1.06509	0.00375388		Angptl4	-1.13689	0.0225119
Rsad1	1.06598	0.0014789		Gpm6b	-1.13482	0.0173558
Ppif	1.06651	0.0073096		Unc119	-1.13345	0.0011743
Uhrf1bp1l	1.06655	0.00455743		Aplp2	-1.13158	0.000454757
S100a13	1.06677	0.00403643		Adipoq	-1.12994	0.00114487
Myl9	1.06835	0.00845121		Lgals1	-1.12841	0.000740168
Trim47	1.07009	0.0103598		Gstm5	-1.12786	0.00010047
Shb	1.07062	0.0330381		9330159M07Rik	-1.12689	0.00294858
Slit3	1.07135	0.000418293		Lrfn4	-1.1231	0.0198495
Pgap2	1.0737	0.00130016		Dapk1	-1.11978	0.0038813
Fblim1	1.07413	0.00342824		Phka2	-1.11923	0.000833193
Chst11	1.07586	0.0143353		Rorc	-1.11842	0.000196823
Plvap	1.07871	0.0230105		Agbl3	-1.11694	0.0172528
Hmox2	1.0824	0.00248021		Dcaf17	-1.11451	0.00976777
Dynll2	1.08717	0.00757313		Fmo1	-1.11369	0.00416592
Ap5s1	1.08767	8.12e-05		Pcdh12	-1.11132	0.0218118
Gm49273	1.09134	0.00272789		Dars2	-1.10884	0.000284127
Sox18	1.09172	0.0240075		Sesn1	-1.1083	0.00059439
Neat1	1.09265	0.000610588		Fam214b	-1.10762	0.000670783
Gm42892	1.09398	0.0198104		Rnf125	-1.10483	0.031221
Smarcad1	1.0941	0.00025501		Limch1	-1.10316	0.000483986
Nabp1	1.09429	0.0169256		Nelfe	-1.10038	4.76e-05
Tgfb3	1.09529	0.0436273		Vsir	-1.09391	0.0170652
Alkbh3	1.09616	0.00278811		Cep70	-1.09303	0.0356373
Ccnyl1	1.09874	0.00512413		Tmem159	-1.093	0.0141239
Ucp1	1.09891	0.00016779		Pth1r	-1.0929	0.00472049
Car8	1.09906	0.0100554		Cd302	-1.09287	0.00329733
Tagln2	1.10075	0.00617544		Glb1l2	-1.08942	0.0151792
Gpatch4	1.10257	0.00769064		Gm49980	-1.08674	8.99e-05
Epha2	1.10306	0.0215189		Sccpdh	-1.08336	0.000134464
B430212C06Rik	1.10937	0.0149753		Mxd1	-1.0811	0.00548073
Papln	1.11036	0.017821		Mettl7a1	-1.07972	0.00868626
Atp1a1	1.11324	0.00250444		Erap1	-1.07928	0.00266144
Septin9	1.1135	0.00500192		Hebp1	-1.0784	0.00430636
Gjc1	1.11368	0.00868626		Slc12a9	-1.07443	0.00231663
Mars2	1.1165	0.012492		Klhdc7a	-1.0737	0.00679444
Sned1	1.11805	0.00027519		Htra1	-1.07347	0.000593786
F2r	1.11835	0.00107232		Nap1l1	-1.07344	0.00025607
Abcd3	1.11882	0.0144465		Ccdc3	-1.07122	0.0133621
Tubb6	1.12102	0.000109592		Arntl2	-1.06881	0.017455
Mcc	1.12201	0.000504263		Tmem35b	-1.06698	0.0266766
Col8a1	1.12587	0.00321485		Pdzd2	-1.06646	0.0132974
Kcnk3	1.12759	0.000126991		Kif2a	-1.06553	0.00415886
Frrs1	1.12797	0.00724338		Art3	-1.06533	0.000348462
Cyyr1	1.13124	0.00256929		Pcx	-1.06389	0.00321485
Pkig	1.13223	0.000337032		Sugct	-1.06259	0.0101766
Atf4	1.13254	0.00466812		Pigl	-1.06186	0.00953661
Adamts9	1.13292	0.018722		Myorg	-1.06002	0.000491072
Scarb2	1.14154	0.00357697		Pygb	-1.05868	0.00395802
Lpgat1	1.14219	0.0064465		Tcp11l2	-1.05274	0.00741293
Fbxl6	1.14261	0.00108235		Zfp703	-1.05098	0.0050483
Cxcl14	1.14295	0.000593786		Maged1	-1.05064	0.000964059
Comtd1	1.14852	0.00227977		Prnp	-1.04755	0.00753561
Phf19	1.14878	0.0248756		Vps13a	-1.04658	0.000217791
Gm47626	1.15308	0.0305496		Calcoco1	-1.04484	0.00063698
Srl	1.15308	0.0159014		Prkca	-1.04414	0.0278993
Brd3	1.15435	0.00183692		Ston1	-1.04303	0.0180176
Mafb	1.16094	0.00952226		Ncapd3	-1.04266	0.00250844
Nudt1	1.16251	0.000530172		Slc1a5	-1.04234	0.0027203
Adat2	1.16291	0.0315328		Zfp367	-1.04234	0.00822609
Ednrb	1.16325	0.00497068		Cln6	-1.04184	0.019597
Tm4sf1	1.169	0.0054301		Zfp395	-1.04103	0.000282014
Celsr3	1.17035	0.0199189		Arhgef40	-1.03871	0.00250444
Mir6236	1.17116	0.0030702		Msh2	-1.03746	0.00301942
Pgap3	1.17325	0.00386186		Trim12c	-1.03686	0.00730719
Anxa3	1.17399	0.00817336		Spast	-1.03677	0.000645078
Shtn1	1.174	0.00319932		Arl2bp	-1.03216	0.000121494
4931406C07Rik	1.17683	0.0013743		Arhgap24	-1.02973	0.0011231
Manf	1.17941	0.00086087		Tmem141	-1.02862	0.0177976
Trib1	1.18006	0.00246588		Pnisr	-1.02835	0.00200257
Cad	1.18103	0.0303182		Zmat1	-1.02681	0.0356863
Ass1	1.18123	0.0128284		Slc37a4	-1.02659	0.00103264
Adcy7	1.18137	0.0191997		Thrsp	-1.02466	0.00419632
Mrpl20	1.18521	0.00200257		Suox	-1.02434	0.0198495
Dnajc27	1.18535	0.000432881		Nubpl	-1.02425	0.000662007
Cnn2	1.18554	0.00591002		Per3	-1.02175	0.0137153
Lrrfip1	1.18679	0.00169948		Hddc3	-1.02154	0.0184357
Dpy19l1	1.18882	0.000662007		Pold4	-1.01815	0.000593515
Coa7	1.18901	0.000407821		Tnfaip8	-1.01681	0.00111313
Lrrc32	1.18996	0.00143225		Pold2	-1.01627	0.0004926
Tmx4	1.18997	0.00387236		Ahcyl2	-1.0152	0.010106
Smad6	1.19017	0.00310191		Galnt15	-1.01412	0.0086036
Traf4	1.19629	0.0027597		Klhl2	-1.01347	0.00349618
2010003K11Rik	1.19787	0.00200257		Ghr	-1.013	0.0248407
Slc6a19	1.19833	0.0242324		Mgst3	-1.009	0.000498363
Macroh2a2	1.20189	0.000530172		Prkd1	-1.00713	0.000114175
Hspb6	1.20314	0.0271482		Fahd2a	-1.0067	0.000244046
Cemip2	1.20848	0.00243615		Matn2	-1.00549	0.00282086
Myo1c	1.21116	0.00399294		Fntb	-1.00439	0.00884496
2310069B03Rik	1.2123	0.0146109		Hmgn1	-1.00374	0.000907976
Gm48942	1.21865	0.00495236		Rnaseh2c	-1.00238	0.00421269
BC028528	1.22414	0.0116598		Pced1a	-1.00214	0.00028997
Tatdn2	1.22503	0.000625463		Npc2	-1.00137	0.0025194
Actg1	1.22566	0.000530172		Samhd1	-1.00052	0.00321485
Acsl5	1.22621	0.00247657		Ccdc157	-0.996781	0.0120082
Tnfrsf12a	1.23123	0.00160444		Mterf3	-0.995726	0.000467385
Magt1	1.23311	0.000284127		Msh6	-0.995146	0.00114342
Slc41a2	1.23701	0.0483986		Abhd14b	-0.992264	0.00076175
Tuba4a	1.238	0.00241847		Cdkn2d	-0.988188	0.00668156
Ptprk	1.24122	0.0435359		1810037I17Rik	-0.9872	0.000726139
Nes	1.24278	0.00436539		Zrsr1	-0.985256	0.000519655
Sdk2	1.24401	0.0461373		Gstm2	-0.984745	0.000288293
Znrd2	1.24986	0.000220128		Aldh6a1	-0.981743	0.0434934
Unc5b	1.2502	0.00278811		Rad51d	-0.980661	0.00584208
Zfp385a	1.25227	0.000125722		Ndc1	-0.980264	0.00697144
Slc9a3r1	1.25338	0.000208834		Gbp6	-0.979464	0.0399111
5031439G07Rik	1.25356	0.00130405		Rab3d	-0.979054	0.00225286
Timm22	1.25486	0.000152963		Lrg1	-0.978706	0.00878107
Cdon	1.2566	0.0047169		Sdc2	-0.977438	0.00278675
Gm47673	1.26045	0.00224036		Slc24a3	-0.974816	0.030094
Engase	1.26634	0.000125722		Cul4b	-0.973912	0.010003
Gm37158	1.27037	0.0116885		Fkbp7	-0.966236	0.00163627
Nenf	1.27083	0.00103264		Foxo4	-0.96541	0.000474478
Ezr	1.27438	0.0326609		Glb1	-0.96392	0.0052732
Cyp2u1	1.27954	0.00153831		Xbp1	-0.963403	0.0206208
Lrrc8b	1.28336	0.013539		N4bp2l1	-0.96168	0.00709428
Gm17131	1.2834	0.00358095		Polr3gl	-0.961472	0.00278811
Srxn1	1.28676	0.00136995		Casp3	-0.956895	0.00310191
Cpn2	1.28698	0.0201606		Mmd	-0.956482	0.0397382
Hopx	1.28825	9.58e-05		Copz2	-0.953837	0.000266651
Cmah	1.2885	0.0191353		Slc46a1	-0.953193	0.0123954
Itprip	1.29116	0.0289119		Inca1	-0.951989	0.00106261
Ckap4	1.29254	0.00283129		Tada3	-0.951213	0.000244864
Gpam	1.29572	0.00241962		B2m	-0.949725	0.0106226
Alkbh2	1.30119	0.0164503		Ppox	-0.949187	0.000457848
Ldb2	1.30183	0.00215608		Adrb3	-0.947444	0.0117662
E2f2	1.30563	0.000530172		Spg21	-0.947181	0.000979193
Rai14	1.30786	0.00330747		Gab1	-0.94485	0.00144137
Dhx58	1.30791	0.000335077		Gcat	-0.942916	0.0339809
Ttc38	1.3095	0.000362389		Paxx	-0.942662	0.00146173
Tfpi	1.30979	0.0340051		Fbxw4	-0.941723	0.000396682
Armcx4	1.31551	0.0145369		Fbxo31	-0.941439	0.0276509
Sox17	1.31761	0.000443009		Rnf181	-0.939743	0.000776101
Gcnt2	1.31877	0.00217315		Zdhhc2	-0.935803	0.00161628
Hey1	1.31964	0.00157343		Nfkb2	-0.935445	0.00107456
Them4	1.32032	0.00134917		Anxa4	-0.934666	0.000223228
Gpcpd1	1.32551	0.000412719		Acbd4	-0.934639	0.00342296
Slc35g1	1.32576	0.000486712		Cmtr1	-0.9341	0.010445
Tyms	1.32865	0.000528992		Dennd1a	-0.933868	0.000277986
Slc29a1	1.33035	0.0173826		Sparcl1	-0.931875	0.0070279
Bcl3	1.332	0.00019305		Cblb	-0.931356	0.0463797
mt-Rnr2	1.33285	0.00134917		Sox6	-0.93089	0.00120768
Grn	1.33591	0.000259953		Ctps2	-0.930424	0.00368567
Dgat1	1.33654	0.000836273		S100a10	-0.929752	0.00190707
Rab3a	1.33838	0.000406148		AU020206	-0.929747	0.00455003
Mn1	1.33902	0.0367926		Kctd15	-0.928524	0.0262103
Slc52a2	1.34196	0.00042308		Clic5	-0.928367	0.00463884
Gask1b	1.34267	0.000337032		Supt3	-0.928181	0.0075859
Gm20186	1.34682	0.000663813		Ctc1	-0.927088	0.0185364
Vwa3a	1.34716	0.00232314		Lss	-0.926939	0.0499272
Gm12840	1.35476	0.000694295		Tapbp	-0.926197	0.00493966
Kcnj11	1.35684	0.00374396		Exd1	-0.925875	0.0471959
Cnn1	1.35962	0.0401115		Xrcc1	-0.925692	0.0004926
Olfr1033	1.36212	0.00108179		Plgrkt	-0.924252	0.00029523
Pde4dip	1.36534	0.00270287		Ing2	-0.923889	0.0292485
Tmem86b	1.36567	0.0167669		Tent2	-0.923829	0.000662007
Acot2	1.37215	0.00991093		Prepl	-0.923308	0.00781035
Meox1	1.37376	0.0164156		Grk5	-0.922676	0.00073743
Frmd4a	1.38192	0.00651583		Bche	-0.92053	0.00603986
Dennd3	1.38672	0.000936065		Fmnl1	-0.920066	0.00932269
Gm4673	1.39577	0.0332331		Btg1	-0.918998	0.0101768
Otub2	1.39608	0.0377262		Zc3h7b	-0.917443	0.00498208
Gm42863	1.39723	0.0484539		Hipk3	-0.917062	0.00688266
Slc6a6	1.39965	0.000335607		Spire1	-0.91509	0.00172454
Adtrp	1.40036	0.000209048		Enpp5	-0.913368	0.0158041
Ddt	1.40064	0.000220128		Psmb8	-0.911766	0.0499272
Uck2	1.40124	0.00142084		Glod4	-0.910285	0.00941259
Dbn1	1.40458	0.00868626		Irf4	-0.909825	0.0317201
Atg4d	1.4081	0.00027054		Klhl21	-0.908414	0.00693697
Rasl2-9	1.40978	0.0219235		Nmnat3	-0.908143	0.00769338
Srgap1	1.41026	0.0162773		Maob	-0.907118	0.0360065
Slc7a10	1.41072	0.0145514		Tmem129	-0.905848	0.00419632
Map1b	1.41449	0.00108977		Cdo1	-0.9054	0.00185361
Wdr73	1.42729	0.000306964		Mplkip	-0.90527	0.0125454
Ctcfl	1.43	0.000209048		Vim	-0.904563	0.00300875
Mob1b	1.43029	0.00404049		Ahnak	-0.904044	0.00475127
Col27a1	1.43316	0.000396682		Fgf11	-0.903599	0.00342397
Msantd3	1.4336	4.31e-05		Etohd2	-0.903198	0.0270301
Gm36595	1.43463	0.0269922		Slc15a4	-0.902908	0.0292485
Avpi1	1.43752	8.57e-05		Idh2	-0.902298	0.00308138
Ak1	1.43943	0.000800359		Pabpn1	-0.902285	0.00770002
Id1	1.44367	0.00141684		Isoc1	-0.902135	0.00879554
Pla2g12a	1.4447	0.000161566		Nampt	-0.900647	0.0436329
Ddah2	1.44693	0.00294827		Hmgn5	-0.899216	0.000347517
Ank3	1.4478	0.0153035		Slc38a10	-0.899163	0.00610525
Xylt1	1.45015	0.0124894		Rtn4	-0.896593	0.00822609
Gm47031	1.45151	0.000406627		Gprc5b	-0.895717	0.047881
Ccn2	1.45451	0.00598047		Trp53inp1	-0.894136	0.0267403
Cabp1	1.45884	0.0149753		Tecr	-0.892868	0.00729079
1700007L15Rik	1.46101	0.0359772		Sord	-0.892418	0.00404049
Thoc6	1.46321	5.73e-05		Zfp637	-0.889385	0.00141684
Tmem120a	1.46427	0.000561872		Bhlhe41	-0.889073	0.043564
Map2k3os	1.465	0.00204784		Zc3h11a	-0.883636	0.0024392
Piezo1	1.46641	0.00314634		Atp8a1	-0.8829	0.00858022
Car14	1.46753	0.0161718		Ccng2	-0.881046	0.00651891
Abi3	1.4695	0.00051901		Ifngr1	-0.880685	0.00709428
Pdss1	1.47246	0.000128759		Umad1	-0.879179	0.0127807
Usp43	1.47315	0.0170876		Smim19	-0.879	0.000757757
Plin2	1.47427	0.00016779		Anxa2	-0.877745	0.0151531
Mlycd	1.47802	0.000136847		Zkscan17	-0.875117	0.0097706
Rbp7	1.47838	0.00189248		Thrb	-0.874777	0.00511147
Gm37701	1.47994	0.000149874		Ctdsp2	-0.874644	0.00882399
Gm32856	1.49503	0.00057742		Tspo	-0.8742	0.00481333
A930033H14Rik	1.49675	0.00668156		Siva1	-0.872632	0.0293268
Twf2	1.50277	2.29e-05		Dgkd	-0.872238	0.0104514
Nr4a2	1.50547	0.00042738		Slc22a3	-0.871988	0.00410273
Gm47221	1.50548	0.000304529		Dusp11	-0.87125	0.001065
Tstd3	1.50597	0.000109592		Pink1	-0.869427	0.00397021
Fhl1	1.51097	0.00241962		Tmem43	-0.868154	0.0023609
Tesc	1.5165	0.00102884		S100a11	-0.867945	0.00199647
Cth	1.52373	0.038881		Txn1	-0.866286	0.0121102
S1pr5	1.52708	0.0134423		0610030E20Rik	-0.865531	0.000663813
Rundc3a	1.54653	0.000304517		Vtn	-0.865184	0.0377967
Cpm	1.54785	4.53e-05		Notch2	-0.863691	0.00342397
Hdc	1.54895	0.000654717		Wrn	-0.862135	0.0243391
Adamtsl5	1.55236	0.000467385		Ifi35	-0.861009	0.00436731
Slc25a45	1.55267	0.00167924		Ablim3	-0.860846	0.0497166
Mreg	1.56063	0.000798824		C130074G19Rik	-0.859537	0.00845644
Mpp4	1.57003	0.0445449		Ltbp2	-0.85925	0.0445649
Tmem253	1.57016	0.00331047		Baz2b	-0.858917	0.00257165
Sdf2l1	1.57801	0.0312632		Hsd17b10	-0.858649	0.0119069
Synpo	1.57893	1.23e-05		Creld1	-0.857569	0.00445986
Slc22a15	1.58208	0.00025501		Fam20c	-0.856258	0.046883
Tbx3	1.58289	0.000576775		Fbxl20	-0.855518	0.00988622
Slco4a1	1.58853	0.0052703		E2f5	-0.852715	0.0222366
Emp1	1.58906	0.00122021		Zmym3	-0.852354	0.00673689
Cabcoco1	1.58926	0.0059172		Slc28a2	-0.850133	0.0139474
Fpgs	1.59469	0.000337032		Tbc1d4	-0.849024	0.0091981
Irs2	1.59885	0.0113097		Ddx59	-0.847461	0.022498
Acot8	1.60207	1.1e-05		Fgfrl1	-0.847367	0.010327
Noct	1.60415	0.0434826		Castor2	-0.846848	0.000787928
Fam181b	1.61699	0.00353305		Nit2	-0.84514	0.000610588
Gm48765	1.62118	0.000217791		Lgals3bp	-0.842958	0.0184357
Cldn1	1.63108	0.0115127		Ercc2	-0.84249	0.00129798
Tmem37	1.63137	0.000535571		Nin	-0.839037	0.0488473
Nsun7	1.63208	0.0373106		Gga2	-0.837361	0.00905884
Apmap	1.63323	2.74e-05		Rabep2	-0.836713	0.0195694
Rabl3	1.63401	1.9e-05		Hr	-0.835604	0.00867726
Capn9	1.64159	0.0273882		Gm2a	-0.835539	0.013522
Gm12505	1.6417	0.00436731		Vmac	-0.834773	0.0368948
AW011738	1.64357	9.56e-05		Zfp36l1	-0.833207	0.0248073
Gab2	1.6463	8.99e-05		2610507I01Rik	-0.832031	0.0470383
Igfbp3	1.64781	0.000396682		Tor2a	-0.832002	0.000474478
Dysf	1.65156	0.00021639		Kat2b	-0.831379	0.00358095
Smarcd1	1.65829	7.49e-05		Zc3h3	-0.831257	0.010445
Dbhos	1.66016	0.0480197		Pltp	-0.827986	0.00219811
Megf11	1.66065	0.0368153		Parp12	-0.825966	0.00874072
Ttc39b	1.66125	2.04e-05		Col6a2	-0.825111	0.0205409
Fhdc1	1.66277	2.65e-05		Phf2	-0.824788	0.00118844
Gm26982	1.66324	0.0376126		Mapt	-0.82458	0.0240655
Acot6	1.66407	0.00397021		Stom	-0.824444	0.0414748
Abcb1a	1.67128	0.000323016		Gtf3a	-0.823875	0.000348238
Slc27a2	1.67631	0.000991201		Pik3ca	-0.821376	0.00144639
Tmed5	1.67864	6.73e-05		Cep43	-0.821301	0.00543448
Mpzl3	1.68395	0.00258926		Prrc1	-0.819781	0.00365471
Tinagl1	1.68458	0.000131967		Chn1	-0.819546	0.0101768
Gm49708	1.68842	0.0132874		Mpp1	-0.818769	0.0477114
Gm32389	1.69099	0.00169217		Anapc1	-0.818182	0.0105211
Samd14	1.69357	8.99e-05		Fggy	-0.816677	0.00805622
Gm29408	1.69957	0.00294858		Arpc1a	-0.816184	0.00458973
Camkk1	1.7037	0.0385756		Prkdc	-0.815396	0.0227091
Smad3	1.7086	0.0018818		Thap3	-0.813449	0.0377026
4930579G24Rik	1.70877	0.0323852		Ccni	-0.811924	0.0279329
Dusp1	1.71311	0.00235748		Bcl7a	-0.811655	0.00503453
Adamts4	1.7187	0.0211332		Dut	-0.810639	0.0451845
Lrfn3	1.72126	0.000323016		Cul7	-0.810256	0.0089402
mt-Tt	1.7228	0.00227977		Fkbp9	-0.80921	0.00595926
Cyp4b1	1.73138	0.000323016		Tnfrsf21	-0.809095	0.00884151
Cyb561	1.73147	0.000407666		Snrnp48	-0.808807	0.00235806
Dok7	1.73151	0.0187077		Plekhf1	-0.80732	0.0356132
Gm42940	1.73652	0.0124215		Gnptab	-0.806054	0.0149956
Odc1	1.74107	0.000107082		Lrp1	-0.805453	0.022189
Slc25a17	1.74248	0.000323016		Tapbpl	-0.805376	0.000939562
Gm20400	1.74402	0.00882399		Me3	-0.804097	0.00527933
Stmn2	1.74464	0.00973745		Ttc3	-0.803655	0.00384043
Gm44502	1.7447	0.00272789		Fzd8	-0.801174	0.0386127
Gm48269	1.74639	0.000277986		Blvra	-0.801132	0.00107354
Arhgef19	1.74949	0.00346009		Srrm2	-0.800867	0.021688
Pomc	1.75432	0.0462289		Sh3glb2	-0.800632	0.0103598
Wfdc21	1.7643	0.0312841		Nos2	-0.800061	0.0293387
Olfr1385	1.76899	0.0052192		Eci1	-0.799344	0.00491687
Lpl	1.77419	4.08e-11		Acad12	-0.799114	0.0059172
Gm826	1.77427	0.0385971		Slf2	-0.796496	0.0192297
Fgf1	1.77579	0.00250844		Irf2	-0.795096	0.0141852
Slc3a2	1.77771	6.26e-05		Wdr45	-0.79381	0.0087842
Ctla2a	1.77789	6.66e-05		Sin3a	-0.793303	0.0111748
Cd40	1.78019	0.0405273		Nudt18	-0.7931	0.00200313
Gm47578	1.78071	8.18e-05		Tbc1d17	-0.791789	0.00522747
Plpp1	1.78586	0.00074316		Eipr1	-0.791302	0.0120165
Nqo1	1.7859	0.0471959		L2hgdh	-0.79059	0.0207775
Ppil1	1.78599	6.56e-06		Grb14	-0.788451	0.0313055
Eng	1.78649	0.000186921		Nlrx1	-0.787185	0.0270355
Lrrc20	1.7882	0.000263564		Stk17b	-0.785341	0.0211332
H1f3	1.79115	0.0440766		Larp1b	-0.785321	0.0293268
Plxna4	1.79378	0.00828888		Coq8b	-0.783481	0.00195527
Ctsz	1.79544	1.28e-05		Myo5b	-0.782081	0.00278811
Gm10851	1.79955	1.02e-05		Arpc1b	-0.781636	0.0278993
Nrm	1.80024	0.0276509		Cenpx	-0.780467	0.00320125
Phospho1	1.8006	0.00018392		H2-K1	-0.779646	0.0348707
Myom1	1.80278	0.0272375		Nudt8	-0.779513	0.000760613
Pdia2	1.81464	0.0373745		Trappc6a	-0.779316	0.00963507
Hcn2	1.81793	0.00605166		Akap9	-0.778981	0.0150205
Ulbp1	1.82496	0.0389879		Cdkn2c	-0.778023	0.0333469
Gm20743	1.82645	0.0316906		Cop1	-0.776905	0.0440564
Tuba1c	1.8298	2.6e-05		Ppp1r9a	-0.775897	0.00278811
Mfsd4b3-ps	1.83805	0.000215255		Itm2b	-0.775493	0.0105184
Rin1	1.8385	0.0232394		Selenop	-0.775187	0.0255741
Fam110d	1.84394	0.000149874		Gstm1	-0.774296	0.0222753
Pdgfb	1.85164	0.000152963		Tspan7	-0.773918	0.0288727
B430219N15Rik	1.85242	0.000519411		Bst2	-0.773815	0.0305496
Gm44005	1.85719	0.0159343		Zfp629	-0.771451	0.0414893
Cyp4a10	1.85722	0.0397382		Nrbf2	-0.770919	0.00772121
Oscar	1.85745	0.0209365		Zfp68	-0.770256	0.000979941
Smad9	1.85938	0.0434183		Slc25a19	-0.768892	0.0217421
Slc43a2	1.87093	0.00149625		Mtln	-0.768601	0.00295467
Slc47a1	1.87138	0.0311178		Acad10	-0.767247	0.00358095
Lgr6	1.87259	0.0124356		C1s1	-0.766832	0.0050234
Lclat1	1.87284	0.000611989		Fcho2	-0.76653	0.00235748
Lrrc3b	1.88299	0.0353938		Sh3glb1	-0.765646	0.010982
Ccl19	1.88526	0.0299144		Kpna4	-0.765565	0.00879554
Tpcn2	1.89005	1.6e-06		Rhbdf2	-0.765554	0.00711743
Gm15418	1.89231	0.035683		Trp53bp1	-0.765031	0.00468946
Fgfr3	1.90875	0.000107866		Fam102a	-0.764107	0.0304176
Gm3512	1.90988	0.0164156		Aldh2	-0.762195	0.019839
Gm48132	1.91487	0.000208834		Cep63	-0.761908	0.00227977
Ripk3	1.91841	0.0399111		Rap1gap	-0.761785	0.00617647
Sco2	1.93735	6.31e-06		Kmt2c	-0.759656	0.000964059
Gm38218	1.9656	0.0279482		Atp11c	-0.759012	0.011588
Gm11714	1.96667	0.0219651		Gstt2	-0.758945	0.0169195
Gm14221	1.98259	0.0244289		Odf2l	-0.758785	0.0110795
Tmem273	1.98539	0.0340051		Rhbdd3	-0.758737	0.0026682
4931413K12Rik	1.98837	0.0325995		Chd4	-0.758626	0.0194189
Eln	1.99061	0.000411762		Taldo1	-0.757529	0.00769338
Gm21955	1.99069	0.019912		Papss1	-0.756341	0.00289708
Gm5737	1.99322	0.0299893		Zfp651	-0.754727	0.029544
Gm26805	2.00765	0.0440259		Osbpl1a	-0.754213	0.0484897
Speer6-ps1	2.00998	0.0472855		Paxip1	-0.753339	0.0394815
Smad7	2.0117	0.000529663		Jam2	-0.752891	0.0110388
Gm9973	2.01263	2.12e-05		Alg14	-0.752634	0.0294831
Iqch	2.0135	0.0463865		Lrig1	-0.752147	0.0149226
Gm11712	2.02005	0.0329657		Pdha1	-0.751992	0.0208733
Col13a1	2.02296	0.000244046		Grhpr	-0.750989	0.00895102
Rom1	2.02331	6.56e-06		Cdk5	-0.747356	0.00238034
Sgk1	2.03096	0.000220128		Atp11b	-0.747273	0.0098557
Pabpc1l	2.03346	0.0176301		Cndp2	-0.747194	0.00219811
Mansc4	2.03437	0.0167632		Ints3	-0.746766	0.00200503
Adam12	2.04049	1.68e-05		Aamdc	-0.746102	0.00257165
Gm20684	2.04169	0.0216793		Man1b1	-0.745274	0.0052732
Fbp2	2.05142	0.000665836		Wdr13	-0.743381	0.0122983
Rab37	2.05227	0.00349618		Atp5c1	-0.742757	0.010003
Ackr3	2.0635	0.00130634		Pdgfd	-0.742287	0.0027203
Smyd4	2.06414	4.87e-06		Ptch1	-0.74227	0.0234361
Slc29a4	2.06479	0.019642		Tor4a	-0.742012	0.0255531
Rpgrip1l	2.06671	0.0374166		Mzt1	-0.741373	0.00375944
Ankrd33b	2.06926	0.0117745		Cdkn1b	-0.739639	0.0030946
Lrrc73	2.06994	0.0385971		Napepld	-0.739569	0.0358677
Klf4	2.07314	1.53e-05		Ap5z1	-0.737963	0.0383559
B4galt5	2.07327	5.08e-05		Zfp330	-0.737015	0.00883024
Tmem200b	2.07599	0.000984222		Spout1	-0.736984	0.0124356
Cebpb	2.0871	0.000152963		Hdgfl2	-0.734091	0.00772245
Gm37084	2.09518	0.0117116		Rpa3	-0.733667	0.0139474
Sult5a1	2.10286	0.00817336		2810013P06Rik	-0.733112	0.00525325
Dio2	2.1033	0.00212745		Ascc1	-0.732472	0.00773958
Osbp2	2.10397	0.00218031		Tk2	-0.730886	0.00227977
5730408A14Rik	2.11072	0.0254133		Atp13a2	-0.73037	0.0028567
Brsk2	2.11314	0.0447995		Usp49	-0.730312	0.0232345
Ctcflos	2.11325	1.73e-05		Tmem140	-0.730216	0.0269817
Gm19798	2.1311	0.01885		Tmem19	-0.729866	0.00679444
Utp14b	2.13489	0.00472481		Rdh10	-0.729474	0.0445748
2310008N11Rik	2.13766	0.0233065		Bckdk	-0.729373	0.0123632
Arhgdig	2.14107	0.000108716		Btrc	-0.72899	0.0185308
Gm48416	2.14144	0.00175536		Eif3f	-0.728262	0.0149956
Spc24	2.15221	0.00658586		H2-D1	-0.728045	0.0319947
Gm50475	2.15532	0.0236409		Clec2d	-0.725847	0.0118043
Elovl7	2.15595	0.0378688		Atxn2l	-0.722923	0.0139813
Gm26236	2.15856	0.016188		Tcta	-0.722912	0.00168364
Arhgef33	2.17213	0.032233		Psme2	-0.721573	0.0181575
Gm45551	2.17812	9.52e-05		Maf1	-0.721039	0.0231021
Ptgds	2.18458	1.56e-05		Cyb561d1	-0.718708	0.00806889
Acot4	2.18787	7.08e-06		Nrg4	-0.718707	0.0211947
D830030K20Rik	2.1883	0.0138144		Gprc5c	-0.718488	0.0445449
Loxl1	2.19268	6.56e-06		Tspan14	-0.717181	0.00387236
Plekhs1	2.19476	0.0486659		Selenoo	-0.717098	0.00879554
Gm8281	2.20283	0.0264854		Cobll1	-0.716722	0.0027331
Hpdl	2.22041	3.68e-06		Camk2b	-0.716651	0.00241076
Upp1	2.24778	0.006974		Stx1b	-0.715747	0.0166983
Npr3	2.26095	0.00357697		Amz2	-0.714738	0.00144639
Gm48216	2.26709	1.15e-05		Daxx	-0.71473	0.00373566
Sik1	2.26965	4.31e-05		Trap1	-0.714443	0.0486717
Dusp15	2.27248	0.00436731		Focad	-0.714315	0.00617544
Adamts1	2.2799	0.000227313		Epn2	-0.713048	0.00375799
Ror2	2.28187	0.0380655		Tle3	-0.712602	0.023431
Gm48415	2.28651	8.57e-05		Bphl	-0.711894	0.0185364
Cpt1a	2.28724	8.85e-05		Oga	-0.711853	0.00776448
Gpc1	2.29961	1.53e-05		Dusp23	-0.711766	0.0311934
Gadd45g	2.301	6e-05		Ppt2	-0.711726	0.00192502
Plk3	2.30108	0.000323016		Anapc13	-0.711635	0.014503
Alpl	2.30692	3.3e-05		Suclg2	-0.711017	0.0426527
Ankrd9	2.31309	0.000263564		Hp1bp3	-0.711005	0.0391703
Slco1a1	2.31701	0.0132684		Shprh	-0.708375	0.0427497
Gm37860	2.32829	0.00882399		Pcgf5	-0.708125	0.00617544
Ppargc1a	2.33778	0.0158858		Nub1	-0.707604	0.0104795
Lncbate10	2.34654	0.0016896		Sumf1	-0.707483	0.0030449
Pde7b	2.34694	0.00278182		Tmem134	-0.70706	0.0275501
Ehhadh	2.35276	0.000590069		Eif2ak2	-0.707002	0.00573201
4930470H14Rik	2.35639	0.0117116		Sap130	-0.706741	0.0087842
Apoc2	2.35693	0.00341847		Irf2bpl	-0.706612	0.00301942
Apold1	2.36529	8.99e-05		Dtx2	-0.706435	0.00776448
Gk	2.37262	0.000443009		Rbfa	-0.705867	0.0309704
Hsd17b7	2.37827	0.000624472		Mdp1	-0.70513	0.00677461
Nceh1	2.3803	0.000979941		Cbx3	-0.704724	0.0064465
Gm15903	2.39765	0.0435359		Elk4	-0.704562	0.0336615
Slc12a2	2.4034	0.000100533		Hdac6	-0.703136	0.00668156
3930402G23Rik	2.40867	0.00217315		Tpp2	-0.700424	0.00658537
Gm12925	2.41591	0.000126636		Ccdc174	-0.700355	0.0145899
Ydjc	2.42886	0.00165362		Pdcd7	-0.700217	0.0328475
Nradd	2.43843	5.08e-05		Dnpep	-0.699096	0.0195344
Hpx	2.46091	0.0254026		Lum	-0.698955	0.0224413
Gm9003	2.46118	0.02731		Wdr48	-0.697614	0.012318
Gm44421	2.46367	0.0133621		Lmnb2	-0.695402	0.00941259
Gm45188	2.46534	1.54e-05		Rtf2	-0.694545	0.0153511
Sptbn5	2.47476	0.000712132		Hoxb4	-0.694428	0.00997799
Wdr72	2.48784	0.041497		Rbis	-0.694112	0.00200257
Gm12879	2.49283	0.0389198		Tigd2	-0.693844	0.0162773
Megf6	2.49698	0.0027498		B4galt3	-0.693437	0.00976777
Adh6-ps1	2.49953	0.00867726		Pabpc1	-0.693357	0.0237669
Pde1c	2.52509	0.0074846		Gpr89	-0.692794	0.0184331
Rsph1	2.53709	0.00617544		Gpn3	-0.692644	0.0293302
Gm12394	2.53889	0.00374224		Pitpnb	-0.692501	0.0489611
Actn2	2.54784	0.0279837		Mnt	-0.691781	0.0042616
Gm39929	2.55212	0.0217034		Ppp2r3d	-0.690672	0.0218595
ccdc198	2.5652	0.0089402		Mvb12b	-0.690631	0.0184357
Ccnd1	2.57217	6.35e-05		Pgrmc2	-0.689731	0.0260083
Gm3488	2.57472	0.0451124		Pts	-0.689236	0.0240454
Spry4	2.5941	2.35e-06		Commd10	-0.68809	0.0467306
Cars2	2.59508	0.000220128		Zfc3h1	-0.688052	0.0217568
Gm15179	2.60159	0.0115477		Glt8d1	-0.687215	0.0123328
Gm42777	2.61953	0.0139474		Zdhhc8	-0.68699	0.00935984
Gm11747	2.6426	0.0435359		Rangap1	-0.686395	0.00375944
4933427J07Rik	2.64835	0.0137348		Mfsd11	-0.684398	0.00985177
Fbp1	2.66024	0.0125454		Ift20	-0.684264	0.0020531
Gm29164	2.67459	0.0231741		Trim37	-0.68424	0.00600078
Ptch2	2.69323	0.00274276		Mllt6	-0.68406	0.0278993
Gm36388	2.69566	0.00392379		Cyp27a1	-0.682888	0.0141852
Hgd	2.71007	0.00724338		Herpud1	-0.682617	0.0397693
Gm34939	2.71714	0.00776448		Edem2	-0.682382	0.00225938
Gucy2g	2.71931	0.00616864		Ttc7b	-0.68225	0.0150421
Serpine1	2.73084	0.00770826		Nmt2	-0.681899	0.00944077
Gm48199	2.73691	0.0191233		Gstp1	-0.680757	0.0389879
Ccdc187	2.75039	0.0154752		Auh	-0.680584	0.0479608
Kng1	2.75138	0.0123886		Dis3l	-0.680379	0.00659801
Gm14267	2.76175	0.0087557		mt-Cytb	-0.679897	0.00169975
Lrrc14b	2.79748	0.0399111		Bsdc1	-0.679683	0.00709428
Esrrb	2.80607	0.00500192		Gsta4	-0.67925	0.0258079
Cfap69	2.81085	0.00886895		Atic	-0.678568	0.0133549
Gm29686	2.8241	0.00988622		Vars2	-0.677487	0.0170652
Atp1b1	2.82604	2.12e-05		Gdpd5	-0.677426	0.0438684
Dusp6	2.82969	3.78e-05		Mettl22	-0.676276	0.0223915
Dhrs9	2.84827	0.00101764		Mdfic	-0.676112	0.00347399
Epop	2.8658	0.0101753		Gatb	-0.675848	0.0251282
Ctxn1	2.87156	0.000616839		Pdxdc1	-0.675729	0.0118043
Fgf18	2.87276	0.0132878		Psme1	-0.675717	0.027682
Chrna2	2.88741	0.000447359		Naaa	-0.674542	0.0133753
4933433H22Rik	2.88815	0.0169957		Cdk2	-0.673429	0.0265772
Elavl3	2.89624	0.000406148		Macrod1	-0.670309	0.0222066
Stc1	2.91432	0.000660766		Maoa	-0.669255	0.0296057
Gm45684	2.92216	0.0149226		Comt	-0.668515	0.0288629
Ttc22	2.94969	0.0358946		Zfp738	-0.668448	0.0173353
Tectb	2.9823	0.000474478		Parn	-0.668262	0.00882399
Adcy3	2.99734	4.8e-05		Zc3h12a	-0.668118	0.0267597
Gm42981	3.00035	0.0391464		Prrg2	-0.667928	0.00861492
St3gal5	3.00454	0.000659491		Ccl27a	-0.667722	0.0188924
Gm33838	3.01453	0.0228897		Rnf114	-0.667533	0.00492915
Cntfr	3.0267	1.28e-05		Rgs5	-0.666781	0.0255741
Dgkg	3.04113	0.0284814		Akr7a5	-0.665602	0.0103902
Fabp3	3.04979	4.13e-05		Six1	-0.663951	0.00432201
Mfsd2a	3.06117	0.0299896		Qars	-0.663846	0.0183086
Slc35f4	3.06793	0.00949079		Clec3b	-0.662982	0.037743
Tex49	3.08834	0.000591402		Inpp5k	-0.661348	0.00343819
Gm15953	3.10309	0.00404049		Snx5	-0.660674	0.0153651
Gm19514	3.12296	0.00532839		Chpt1	-0.660562	0.0328521
Cfap161	3.13122	0.0151046		Fry	-0.660491	0.0150421
Gnmt	3.13483	1.54e-05		Ccser2	-0.659403	0.0221633
Gm47571	3.13976	0.00387236		Tmem9	-0.659092	0.00902559
Dusp5	3.14261	0.00032979		Ndrg1	-0.659042	0.0258364
Wipf3	3.14643	3.04e-05		Morc3	-0.658434	0.0130409
Adamtsl2	3.15393	0.0169759		Srp68	-0.657903	0.0059513
Acot12	3.17426	0.00397087		Ssbp2	-0.657709	0.0373106
4631405J19Rik	3.17985	0.000660766		Inip	-0.656038	0.0177976
Gm43984	3.18512	0.00905132		Arpin	-0.655938	0.0187802
Gm39464	3.20668	0.00775276		Elf1	-0.655918	0.0125454
Fndc5	3.2183	2.56e-06		Nop10	-0.655612	0.010327
Rasl10a	3.25983	0.000860387		Abcb10	-0.655321	0.0219187
Nnmt	3.26819	3.61e-07		Bckdha	-0.654657	0.0151531
Gm33424	3.26942	0.00587927		Nprl2	-0.653489	0.00279991
Gm572	3.27678	0.0492672		Echs1	-0.65314	0.0499272
B930025P03Rik	3.28951	0.00127741		Thap2	-0.651836	0.0227091
Got1	3.29904	6.2e-06		Pigh	-0.651701	0.0459887
Gm3336	3.3268	0.000878285		Fndc3a	-0.651669	0.0135461
Slc25a34	3.32733	0.000375683		Tada1	-0.649759	0.0424869
Gm13474	3.35605	0.0217568		Polr3k	-0.649653	0.00997657
Ankrd1	3.37037	0.0440766		Rcbtb2	-0.648968	0.0378688
E030018B13Rik	3.3721	0.00334555		Tmem223	-0.648864	0.0197839
Mb	3.38572	0.0339501		Vps37a	-0.64859	0.0379212
9330161L09Rik	3.40617	0.00337785		Zfpl1	-0.64836	0.0170425
Fndc8	3.4291	0.0378833		Mcam	-0.647729	0.0485687
Serinc2	3.43886	0.00726469		Trafd1	-0.647708	0.0244591
Gm50306	3.45292	0.0164979		Mndal	-0.647467	0.0158041
Gm13398	3.45347	0.000502237		Sgce	-0.647136	0.00933087
Baalc	3.48151	0.000348462		Plekhn1	-0.64649	0.00671926
Gm5907	3.49301	0.00408535		Npepl1	-0.645794	0.0231065
Kcnc4	3.49564	0.00270287		Ift46	-0.645717	0.0169193
6820408C15Rik	3.4982	0.0038813		Gpx4	-0.645699	0.0156985
Pla2g2e	3.51828	0.000323016		Mdm4	-0.645551	0.0162353
Crlf1	3.52207	0.00119658		Ggps1	-0.64527	0.041573
Chrdl2	3.5584	0.00427231		Gatd1	-0.644638	0.0115049
Gm43605	3.56025	0.00427231		Gigyf1	-0.644046	0.0170761
Elovl3	3.57684	8.99e-05		Smarcc1	-0.643682	0.0261519
Tmem82	3.59814	8.99e-05		Pcm1	-0.643121	0.0139174
Fgf21	3.62112	0.00492915		Mospd3	-0.642839	0.00803414
Gm6493	3.63656	0.00227977		Tdrd7	-0.642744	0.0394031
Spdef	3.64382	0.00753262		Msl3	-0.642087	0.00445436
Arhgef37	3.65371	0.000107082		Atg10	-0.641974	0.0494162
Rsc1a1	3.66004	0.0342392		Snx12	-0.64158	0.0115477
Slc28a1	3.66449	0.0101768		Eef1a1	-0.641384	0.00181448
Tmem52	3.71756	0.0145369		Zfp523	-0.640363	0.023909
Cracdl	3.77618	0.034087		Kmt5c	-0.639524	0.0189511
Gm47102	3.78465	7e-05		Aco2	-0.63723	0.0427772
Gm46999	3.81368	0.0461139		Zfp260	-0.636072	0.0108957
Acot1	3.82308	0.000117232		Isyna1	-0.634755	0.023431
Gmpr	3.84834	1.86e-05		Herpud2	-0.634447	0.0211846
Bmp8b	3.85039	5.52e-06		Nudt2	-0.63361	0.0201856
Ip6k3	3.85152	0.0328128		Syne1	-0.631749	0.0219651
Gm44116	3.86971	0.0169759		Stard13	-0.630865	0.0424869
Gm2237	3.89106	0.0107209		mt-Co3	-0.630758	0.0033268
4930461G14Rik	3.90258	0.0177741		Pals1	-0.630544	0.0137481
Gm3164	3.91902	0.00770712		Oard1	-0.628261	0.00946774
Gpr3	3.93414	0.018845		Bnip3l	-0.627683	0.0292485
Abcc2	3.95522	0.000772088		Col6a1	-0.627644	0.0494162
Gm48940	3.96319	0.00100673		Rcor3	-0.626964	0.0157016
Gm32441	3.96987	0.0471137		Phf3	-0.626932	0.0390476
Adgrf3	4.09979	0.000974887		Ints13	-0.626618	0.0166182
Gm32492	4.10272	0.000816918		Smarcd3	-0.625488	0.00569924
Myom2	4.18502	0.0383559		Cryzl2	-0.625478	0.0337798
Adh4	4.18642	0.000175108		Slc66a2	-0.625268	0.0482247
Gm28661	4.18659	0.0355217		Zfp236	-0.625027	0.0433744
Fam131c	4.19414	1.56e-05		Gpbp1	-0.623215	0.0197164
Epn3	4.21968	0.0102275		Trip10	-0.621941	0.0312632
Gm42614	4.22818	0.0029808		Rbbp9	-0.621494	0.0299896
Fgf9	4.28563	8.22e-05		Trmt1l	-0.620681	0.0101768
Amn	4.36576	0.0262103		Ift172	-0.620189	0.0364594
Tbc1d21	4.42948	0.000364563		Ap4s1	-0.619695	0.00867726
Gm2163	4.42981	0.00257165		Maz	-0.61948	0.0379212
Gm7450	4.5098	0.000973289		Zfp358	-0.61896	0.0367457
Gm49313	4.51525	0.00294328		Epg5	-0.618762	0.010982
Cend1	4.52358	2.89e-08		Mif4gd	-0.618154	0.0426815
Wwc1	4.62109	0.0299896		Ogt	-0.617095	0.0488498
Lrrc52	4.63669	0.000236584		Vars	-0.617066	0.0120082
Tmem171	4.6484	0.00526126		mt-Nd4	-0.616323	0.00455743
Pzp	4.70899	0.000748032		Tbc1d2b	-0.615859	0.029626
A630031M04Rik	4.73978	0.0391464		Iqcc	-0.614145	0.047641
Gm34921	4.74139	0.00478375		Asb13	-0.613673	0.0371524
Ckb	4.95507	3.36e-08		Zfp524	-0.613566	0.0475548
Scn4b	4.9605	1.28e-05		Czib	-0.61276	0.0222525
1700016P03Rik	5.19861	0.044764		Yaf2	-0.611956	0.0488808
Pigr	5.20716	1.63e-05		Unc50	-0.611848	0.00599322
Gm43072	5.25105	0.0223019		Gfod2	-0.61162	0.0456857
Gdf15	5.26644	0.000851148		Rnf170	-0.611126	0.0236408
Pimreg	5.26976	0.000250788		Rfx1	-0.61045	0.00976777
Tacr2	5.30947	4.87e-06		Map1lc3b	-0.610327	0.0466681
4933431G14Rik	5.31895	0.0261998		Zhx3	-0.609889	0.0122833
Gm44236	5.35742	0.0441421		Gspt1	-0.609782	0.0401232
Ankrd2	5.46869	0.0363955		Manbal	-0.608955	0.0311481
Oxct2b	5.47586	0.0399111		Abcc4	-0.608573	0.0230793
Ndufa12-ps	5.72477	0.00589031		Fip1l1	-0.608499	0.0231021
Slc16a5	5.77177	0.000348238		Zfp12	-0.60835	0.0312632
Gm3005	5.9354	0.0486659		Camkk2	-0.607497	0.0463797
Gm43994	6.01123	0.0189255		Esyt1	-0.604953	0.0480511
Gm8237	6.06243	0.0103795		Ubald2	-0.603683	0.0117138
Acot3	6.27111	0.00709139		Msrb3	-0.603421	0.0151531
Mybpc2	6.43366	0.0255741		Fth1	-0.603252	0.00773958
Ryr1	6.46029	0.0253829		Ccdc69	-0.603115	0.0159014
Gm10925	6.59512	0.00387407		Washc3	-0.602932	0.00890903
Acot5	6.64887	6.73e-05		Cdc14b	-0.602742	0.0433524
Olfr287	6.73913	0.000129064		Rnf167	-0.600389	0.017742
Xirp2	7.04261	0.0484999		Wdsub1	-0.600335	0.0389842
Sgk2	7.13122	3.06e-09		Thtpa	-0.597386	0.0365482
Cpne5	7.57536	2.56e-06		Tagap1	-0.596965	0.0363955
Kcnh6	7.65586	8.99e-05		Tmem123	-0.596607	0.0248756
Sult4a1	7.86698	0.000119776		Pik3r2	-0.596459	0.0433843
Myh1	7.97889	0.0244554		Anks1	-0.596249	0.0491191
Bdh1	7.98214	2.16e-05		Btbd2	-0.596127	0.00805622
Gm14440	8.57544	0.0299671		Gm21926	-0.594497	0.0308904
2610318N02Rik	8.78083	0.000115071		Taf4	-0.594223	0.0118065
				Fbxo7	-0.593825	0.0378186
				Ccnk	-0.59283	0.0222753
				Acaa2	-0.592651	0.00372226
				Tmem243	-0.591918	0.0151531
				Ccm2	-0.591215	0.0222753
				C1qtnf9	-0.591052	0.0376551
				Man2b2	-0.589354	0.00849021
				Plcd3	-0.584123	0.0274615
				Cir1	-0.584075	0.0119238
				Prpsap1	-0.583683	0.0357064
				Lancl1	-0.581791	0.015427
				Gng10	-0.580472	0.0412689
				Dpm3	-0.578013	0.0299893
				Stox2	-0.57793	0.0360819
				Natd1	-0.57761	0.0476036
				Dusp28	-0.577583	0.0234485
				Terf2	-0.576194	0.0296595
				Fam53a	-0.575931	0.0235498
				Tial1	-0.57584	0.0248073
				Fbxl17	-0.575664	0.032233
				Cept1	-0.574844	0.0218118
				Smim14	-0.573385	0.037743
				Birc2	-0.573052	0.00544201
				Eps15l1	-0.572148	0.015003
				Taf12	-0.571466	0.0457852
				Pcid2	-0.57136	0.00773958
				Oxld1	-0.570638	0.00883024
				Rgmb	-0.570439	0.0378019
				Pepd	-0.569852	0.0300342
				Gucy1a1	-0.569751	0.0468108
				Higd2a	-0.569429	0.0398842
				Klc4	-0.568564	0.0143242
				Coa8	-0.567497	0.0164781
				Uchl5	-0.566162	0.0315866
				Polb	-0.565377	0.00914586
				1700017B05Rik	-0.564656	0.0229806
				Commd7	-0.562625	0.0197808
				Vps26b	-0.562278	0.0279329
				Lrrc45	-0.562239	0.0424746
				Paip1	-0.557622	0.0137106
				Paox	-0.557601	0.0085165
				Ncoa3	-0.556905	0.0170761
				Tmed3	-0.555865	0.0279691
				Polr2e	-0.554777	0.0375449
				Vamp4	-0.55452	0.0389842
				Kiz	-0.552699	0.049824
				Ing4	-0.55163	0.0227946
				Rbm6	-0.551483	0.0391384
				Gne	-0.551361	0.0278993
				Dctn6	-0.549781	0.0198972
				Tap2	-0.549633	0.0445449
				Ap4m1	-0.54899	0.0378639
				Cbr1	-0.54778	0.034133
				Hmg20a	-0.547245	0.0110622
				BC029722	-0.546745	0.0288629
				Tmem80	-0.545768	0.0117138
				Id2	-0.545392	0.0339809
				Tusc2	-0.544574	0.0192904
				Nr1h2	-0.544312	0.0479608
				Zfp110	-0.544258	0.0428046
				Mau2	-0.543587	0.0260793
				Slc19a1	-0.542156	0.0167317
				Tln2	-0.538009	0.0226899
				Naa80	-0.5378	0.0434826
				Usp21	-0.537091	0.0161574
				Galk2	-0.53409	0.0434934
				Atg7	-0.533304	0.0255486
				Htra3	-0.53061	0.0307675
				Fam3a	-0.528516	0.0232161
				Peg13	-0.528395	0.0340051
				Gpr180	-0.528259	0.0289167
				Bahd1	-0.52804	0.0215189
				Washc1	-0.52732	0.0173799
				Ubqln2	-0.527004	0.0188924
				Fignl2	-0.525611	0.0441421
				Camta2	-0.525373	0.0488808
				Grk6	-0.525054	0.0330472
				Rras	-0.521758	0.0386763
				Osgep	-0.521604	0.021688
				Pigp	-0.517932	0.0173177
				Brip1os	-0.517928	0.0320114
				Zfyve21	-0.517888	0.0177495
				Gnl1	-0.516556	0.0261964
				Naxe	-0.515814	0.0462289
				Nkapd1	-0.515611	0.027148
				Ids	-0.514052	0.0261379
				Ubxn7	-0.513157	0.0311161
				Htra2	-0.513025	0.0150421
				Rnf216	-0.511583	0.0189255
				Syde1	-0.509511	0.0427961
				Crtap	-0.508229	0.0177495
				Ngrn	-0.505605	0.0168513
				Usp30	-0.502329	0.0276509
				Heatr5a	-0.497464	0.0265321
				Bach1	-0.496574	0.0330089
				Abca3	-0.49435	0.0391911
				Mcm7	-0.494232	0.0332529
				Pou6f1	-0.493819	0.0292485
				Wipi1	-0.492921	0.0227091
				Il10rb	-0.492051	0.0389842
				Tmem167b	-0.489742	0.0441421
				Fdxr	-0.487454	0.0283914
				Iws1	-0.486968	0.0473219
				Rela	-0.484486	0.0319773
				Zc3hav1	-0.484207	0.0273882
				Brd8	-0.4831	0.0326609
				Fn3k	-0.47866	0.0385756
				Tyk2	-0.478095	0.0474818
				Specc1l	-0.475268	0.0326609
				Rsu1	-0.462172	0.024832
				Mon1a	-0.453656	0.0383552
				Ppp2r3a	-0.449535	0.0420489
				Marf1	-0.448714	0.0468108
				Slc25a38	-0.444136	0.0472855
				Stx5a	-0.444106	0.0494162
				Fcf1	-0.417209	0.045554
				Atp5a1	-0.37667	0.0367926
				Aldoa	-0.3602	0.00350376

## Sheet: Fig. 1b
RNA-Seq cold-Exposed iWAT (sign. changed genes)
Upregulated	Fc (log10)	FDR		Downregulated	Fc (log10)	FDR
Fabp4	0.53465	0.017359		Rpl15-ps3	-9.71321	7.35e-05
Pnpla2	0.58705	0.0194583		Gm7334	-7.50962	0.00214197
Agpat2	0.590662	0.0274311		Gm48493	-6.79765	0.0102735
Ldha	0.597879	0.0289143		Rgsl1	-6.03947	0.0479945
mt-Co1	0.598456	0.000571695		D830024N08Rik	-4.92752	0.00317609
Mgll	0.616561	0.0307968		Wnt2	-4.70361	0.0095467
Scd1	0.629497	0.000494088		Has2	-4.54288	0.0180442
mt-Cytb	0.635826	0.000141709		Pcdhgb7	-4.26194	0.0133202
Atp1a2	0.66983	0.0160396		Opcml	-4.23956	0.00824659
Mrpl50	0.685124	0.0394384		Masp2	-3.61928	0.0127956
Arfgef2	0.693418	0.0334046		Rhbg	-3.37927	0.0478245
5031439G07Rik	0.69395	0.0299317		4930578M01Rik	-3.35166	0.016655
Pdp2	0.697543	0.0252564		Fam167a	-3.26722	0.0478125
Dyrk1b	0.697583	0.0454177		Awat2	-3.24712	0.0219932
Trp53i11	0.69916	0.0414651		Lgi2	-3.07202	0.000456885
mt-Nd5	0.705195	0.0149011		Tlr8	-3.06501	0.0347568
Psph	0.705484	0.0475507		1700019D03Rik	-2.89975	0.0160092
Atp6v1d	0.707442	0.0297643		Ptgfr	-2.87503	0.0374276
Ctcflos	0.709627	0.0478438		Nnat	-2.86505	2.08e-09
Il15ra	0.715361	0.0368276		Tlr7	-2.83646	0.0239071
mt-Co3	0.715546	2.35e-06		Sult1e1	-2.81892	0.0133946
Mapre3	0.715885	0.0351032		Tnfsf13b	-2.68943	0.0415211
Ptdss2	0.717168	0.0306167		Qpct	-2.6727	0.0183407
Pyurf	0.717535	0.0391767		Alkal2	-2.58819	0.0380762
Mul1	0.718225	0.0203679		Dkk2	-2.47647	0.0372461
Dph3	0.719918	0.0458735		Npas2	-2.46415	0.00125927
Pygl	0.721599	0.0255499		C7	-2.43989	5.69e-05
Cmpk1	0.726163	0.0383616		Lyve1	-2.4343	0.000686788
Mrps27	0.728035	0.0305565		Lep	-2.38885	5.08e-08
Isca2	0.73013	0.0395395		Adamts5	-2.30815	5.31e-08
Coa3	0.73259	0.0488512		Ogn	-2.214	1.12e-08
Mrps9	0.738266	0.0205189		Il1r2	-2.20541	0.00183213
Hsd17b4	0.73899	0.0475716		Tpsb2	-2.20478	0.0154084
Get3	0.74089	0.0404533		Sfrp1	-2.16117	0.0248736
Bri3	0.742496	0.0411546		Cd209a	-2.13841	0.0351846
Coq5	0.743339	0.0286518		Prr16	-2.1276	0.0159114
Unc119	0.745172	0.0414488		Fbln1	-2.12339	0.00746017
Rbpms2	0.750184	0.0252564		Itga11	-2.11821	0.034266
Psme4	0.751177	0.0295041		Pon1	-2.09356	3.38e-05
C030006K11Rik	0.751776	0.0475507		Timp4	-2.09059	6.65e-07
Hibch	0.752959	0.0492253		Fn1	-2.07631	1.17e-06
Agpat3	0.754251	0.0299779		F13a1	-2.06516	2.27e-08
Ppa2	0.757237	0.0186918		Podn	-2.0645	2.59e-07
	0.759274	0.0233024		Gfpt2	-2.04932	0.000447971
Ptpmt1	0.760853	0.0143341		Vcan	-2.027	0.0317271
Clybl	0.76122	0.0432848		Mst1r	-2.01857	5.35e-06
Mrpl45	0.765931	0.0112354		Cd209g	-1.99857	8.16e-05
Lactb2	0.76614	0.0419025		Ifit3	-1.99016	3.37e-07
Rexo2	0.766464	0.0248736		Srpx	-1.98707	0.000364486
mt-Nd2	0.767286	0.00296343		Smpd3	-1.96336	0.00602067
Mfn1	0.767318	0.0473454		Gm17131	-1.94604	0.020255
Tmem201	0.769046	0.0268338		Chp2	-1.9405	0.0490535
Anapc1	0.770157	0.0322477		Prtn3	-1.90975	0.00983803
Mrps14	0.773563	0.0231662		Thbd	-1.90726	3.86e-07
Brap	0.773571	0.0149011		Sfrp2	-1.90592	0.00147728
Mrpl10	0.775383	0.0213838		Plagl1	-1.90519	0.00626664
Gipc1	0.777093	0.0104066		Pi16	-1.89686	5.96e-05
Rilp	0.78027	0.0361826		Pdgfc	-1.87193	0.00145423
Pop5	0.781194	0.0281462		Abca9	-1.8674	0.0156255
Opa1	0.783031	0.0454849		Folr2	-1.8513	2.69e-06
Mrpl47	0.783895	0.0444116		Ace	-1.85065	1.96e-06
Ciao2a	0.784012	0.0102792		Plppr3	-1.82974	0.00649574
Cul3	0.784854	0.0283839		Cfh	-1.81995	1.91e-05
Ube2m	0.788782	0.0484348		Spon1	-1.81781	0.00222945
Pak1ip1	0.789213	0.00965784		Osgin1	-1.78728	1.31e-05
Usp16	0.789272	0.016051		Anxa8	-1.76353	0.000276135
Cgrrf1	0.7897	0.0239682		Dnm1	-1.75862	0.000274704
Stom	0.789705	0.0312078		Col14a1	-1.70642	0.000179287
Taldo1	0.791259	0.033767		Inhbb	-1.70288	0.000677784
Ndufaf4	0.792581	0.0115072		Zfp185	-1.67875	2.37e-05
Mrpl53	0.793006	0.0231662		Hp	-1.67254	5.6e-06
Ndufb1	0.796004	0.0145746		Cd209f	-1.65491	9.15e-05
Ilrun	0.798239	0.0288452		Heph	-1.63758	1.18e-06
Mup22	0.799502	0.00957579		Cd248	-1.63428	2.35e-06
Gyg	0.799563	0.0290903		Ccdc80	-1.62601	3.02e-06
Phb2	0.799889	0.0478125		Dnajc1	-1.61023	0.00983803
Eci1	0.800733	0.0419818		Ggt5	-1.60609	7.35e-05
Slc2a5	0.801279	0.0198009		Bid	-1.60546	0.0233544
Slc11a2	0.801344	0.0343178		Efemp1	-1.60458	2.42e-05
Coq10b	0.801632	0.0352854		Il1rl2	-1.60412	0.00100504
Tmem126a	0.801912	0.0194323		Ifit3b	-1.59935	0.0219665
Mtdh	0.802701	0.042904		Adamts15	-1.59807	0.0411546
Prdx5	0.805693	0.0360153		Lbp	-1.58857	0.000168395
Zfp655	0.807611	0.0252181		Abi3bp	-1.58734	0.000589908
Pitpnm1	0.808319	0.0220747		Txnl4a	-1.58583	0.000587108
Akap1	0.808829	0.0248736		Ugt1a6b	-1.57444	0.0364012
Chchd2	0.809679	0.0241087		Egfr	-1.56778	7.1e-06
Immt	0.810047	0.0210749		Scara5	-1.56263	1.89e-05
Tbrg4	0.812048	0.00665238		Fndc1	-1.56035	0.00204793
Acsl1	0.812326	0.00238688		Serpina3c	-1.553	1.87e-05
Slc27a1	0.815611	0.013954		Ifi205	-1.55193	1.9e-05
Tkt	0.815652	0.00249893		Cadm3	-1.5449	0.000733851
Mrps16	0.816042	0.0194693		Slc2a13	-1.53921	0.0133946
Hspd1	0.816612	0.0154416		Cd163	-1.53817	0.000103526
mt-Atp6	0.817848	3.86e-07		Ifit1	-1.53689	0.0404533
Mrpl12	0.819643	0.0450538		Olfml2b	-1.53332	0.0204434
Grsf1	0.819748	0.0192325		Serping1	-1.51416	0.000143845
Dhrs4	0.822885	0.0362357		C1ra	-1.50749	2.16e-05
Ndufa1	0.825438	0.0377468		Tns3	-1.50286	0.00575666
Card19	0.825867	0.0265145		Chtf8	-1.50026	3.33e-05
Gatd3a	0.827198	0.0360829		Fbn1	-1.49808	5.17e-06
Rassf3	0.827907	0.00993867		Zdhhc20	-1.48804	0.0241087
Dera	0.829162	0.0447584		Cd209d	-1.4868	0.04781
Osbpl11	0.829637	0.00833162		Myof	-1.48458	0.04781
Bckdhb	0.829746	0.045237		Slit3	-1.48418	9.4e-05
Gabpa	0.830333	0.0243936		C2	-1.48103	1.97e-05
Rgs7	0.832007	0.00791464		Apcdd1	-1.47335	3.15e-05
Acot13	0.833487	0.0104623		Efhd1	-1.46419	0.0390248
Gsto1	0.834777	0.0357221		Abca8a	-1.46215	0.00013912
Adck1	0.835552	0.0362529		Serpina3n	-1.45795	0.000112541
Gars	0.836356	0.0207433		Ifi27l2a	-1.4558	6.75e-05
Ptcd2	0.840571	0.00642872		Gm48832	-1.45539	0.00626664
Coa5	0.841296	0.0238505		Retnla	-1.45468	0.00024217
Pex16	0.84174	0.0334686		Timp2	-1.44844	8.7e-05
Slc16a1	0.841886	0.021859		Dcn	-1.44674	3.33e-05
Eif1ad	0.84243	0.0240174		Thbs2	-1.444	0.00817221
2310039H08Rik	0.842502	0.0148443		Fgf2	-1.43312	0.0107426
Mrps10	0.843763	0.00668038		Pla1a	-1.43014	0.00311019
BC004004	0.844276	0.0404533		Ttc7	-1.42977	0.0112499
Tmem143	0.845453	0.0138421		Emp1	-1.42787	3.33e-05
Sar1b	0.846667	0.006598		Gm15551	-1.42452	0.0147587
Abcb6	0.846931	0.0157121		Trabd2b	-1.42022	1.48e-05
Rab5if	0.847328	0.0258188		Adamtsl4	-1.41479	0.0252181
Ifrd2	0.847722	0.0274226		Serpine2	-1.40947	0.000210752
Pgp	0.848548	0.0165015		C1s1	-1.40939	0.000105157
Micos13	0.850019	0.0420641		P4ha2	-1.4061	0.00186048
Tbkbp1	0.850428	0.0121139		Mrc2	-1.40472	0.000297743
Coq7	0.850448	0.00706953		Emilin2	-1.40211	0.000706905
Ube2a	0.85243	0.00602067		Gdf10	-1.39692	0.000142974
Ddo	0.853141	0.00880918		Tmem119	-1.39079	0.0367887
Timm8a1	0.855968	0.0127144		Cbr2	-1.39052	0.000166158
Bbln	0.856852	0.0419818		Rtp4	-1.38934	0.000200169
Ubac1	0.858122	0.00925864		Iigp1	-1.38171	0.000357679
2300009A05Rik	0.8595	0.0358203		Pid1	-1.38159	0.0136329
H1f2	0.860398	0.0207008		Galnt16	-1.37747	0.0155324
Gm29216	0.863235	0.00152675		Ldlr	-1.37705	0.000229161
Midn	0.86343	0.00505604		Adgre1	-1.36787	0.0155867
Mup11	0.863494	0.0328062		Rgs7bp	-1.36576	0.0495578
Tpi1	0.868778	0.00498396		Agt	-1.36383	0.00042168
Mapkapk2	0.87013	0.014282		Aebp1	-1.35273	7.84e-05
Endog	0.870451	0.00978762		Fcna	-1.35265	0.00466506
Ndufb11	0.871744	0.0328521		Fmr1	-1.35146	0.0011339
Mrpl38	0.872176	0.0166756		Ifi204	-1.34022	0.0073941
Gde1	0.872698	0.0270839		Gstt1	-1.34012	2.08e-05
Chd3	0.874444	0.0103346		Smoc2	-1.33392	0.000115791
Ecsit	0.874711	0.00425911		Glb1l2	-1.33264	0.000211164
Atp5e	0.876384	0.0439719		Poglut3	-1.3218	0.0160185
Dtnbp1	0.882478	0.00815137		Mertk	-1.32113	0.0246289
Nudt7	0.882731	0.0181461		Wscd2	-1.32087	0.00687259
Tomm5	0.883565	0.0094553		Sox4	-1.32071	0.0043268
Yif1b	0.883996	0.00779253		Dpt	-1.31888	7.54e-05
Pgls	0.884058	0.0283197		Scn7a	-1.31808	0.000211164
Tomm40	0.885099	0.0129647		Igfbp4	-1.31619	6.89e-05
Rmnd1	0.886319	0.0062433		Chrdl1	-1.31515	0.000706905
Rbm38	0.888777	0.0317284		Medag	-1.30856	0.000436297
Adk	0.888809	0.0177972		Gas6	-1.30479	0.000210752
Ndufb10	0.889041	0.0205101		Islr	-1.3037	0.000143845
Btbd1	0.889061	0.0103496		Ccl6	-1.29922	0.000143845
2310061I04Rik	0.89083	0.00754982		Clec3b	-1.29739	0.000702568
Pex14	0.892834	0.00958188		Phgdh	-1.29637	0.000339105
Tufm	0.893041	0.0219414		Col1a1	-1.2957	0.000200457
Me1	0.893707	0.000799924		Slc22a4	-1.29461	0.00602067
Uqcr11	0.893792	0.0261755		Dse	-1.29147	0.000812766
Ptgr2	0.893907	0.0103496		Rab32	-1.29001	0.00089014
Timm23	0.895429	0.00991098		Cpeb1	-1.28807	0.0487177
Abhd6	0.896603	0.00422027		Scara3	-1.2869	0.0197971
Mdh1	0.897282	0.00221044		Ccl9	-1.2863	0.000958958
Mrpl51	0.897318	0.029209		Col3a1	-1.28242	3.17e-06
Ahcyl1	0.898223	0.0125173		Fstl1	-1.28216	0.000142974
Hacl1	0.898806	0.0139746		Mfap5	-1.27868	0.00160841
Immp2l	0.899752	0.036041		Smim1	-1.26788	0.00306479
Pde4a	0.900117	0.00337823		Bbc3	-1.26332	0.0094289
Ifi27	0.901646	0.00962106		Nfil3	-1.25894	0.000114246
4930453N24Rik	0.90177	0.0132888		Lum	-1.2493	0.000210752
Alkbh3	0.903248	0.00313757		Creb3l2	-1.2481	0.00171565
Coasy	0.904047	0.0116473		Myo1b	-1.2469	0.0094289
Adra1a	0.904793	0.0184178		Nbl1	-1.24594	0.00140825
Mrpl37	0.907877	0.00974811		Fcrls	-1.23888	0.0195649
Serhl	0.907998	0.00626664		Dapk1	-1.23177	0.000249097
Foxred1	0.90845	0.0051304		Oas2	-1.23154	0.0354377
Rtn4ip1	0.911851	0.00486144		Als2cl	-1.22919	0.00104514
Isca1	0.913	0.0102735		Pros1	-1.22812	0.000583547
Ech1	0.913836	0.00754982		Fkbp5	-1.22552	0.000573166
Uba52	0.913981	0.022013		Csf1	-1.22425	0.000144014
Mrpl34	0.914028	0.01562		Irs3	-1.22085	0.000339105
Alg9	0.914174	0.0282974		Jade2	-1.22046	0.0372827
Ndufc2	0.914599	0.0218313		Ccdc9b	-1.21404	0.0194764
Timm22	0.915185	0.00668038		C4b	-1.211	0.00104514
Apmap	0.915732	0.00730415		Lrg1	-1.20954	0.00421648
Uck2	0.915844	0.0203359		A530020G20Rik	-1.20231	0.000270147
Gja1	0.916549	0.0112532		Col1a2	-1.20191	0.000148954
Tspan18	0.917264	0.0142454		Sec23a	-1.20016	0.0142086
Zfp672	0.917517	0.0229146		Atp2b4	-1.19987	0.00141273
Clpx	0.918163	0.00663031		Golga1	-1.1958	0.0293595
Sema4b	0.918523	0.0138667		Gpx3	-1.18948	7.33e-05
Tlcd3b	0.919099	0.00668038		Mrc1	-1.18673	0.000614492
Slc25a51	0.919352	0.00943937		Cfp	-1.18228	0.000144014
Iscu	0.920231	0.0144457		Phf11d	-1.18101	0.00501225
Msrb2	0.920698	0.0156844		Kank2	-1.18067	0.000366318
Smim20	0.92356	0.00314641		Tgfbi	-1.17807	0.000143845
Srxn1	0.923816	0.00194998		Mmp3	-1.17732	0.00146831
Tbc1d20	0.9239	0.00809436		Eepd1	-1.17657	0.000214665
Mrps2	0.92498	0.0039995		Prodh	-1.17609	0.000839913
Gm44386	0.9288	0.0155449		Rhbdl1	-1.1749	0.0094289
Mrpl4	0.929313	0.00764891		Ddr2	-1.17131	0.000812766
Txn2	0.929522	0.0104817		Slc6a13	-1.17043	0.0126763
Sh3kbp1	0.930601	0.00438727		Rarres2	-1.16692	0.00264415
Sdha	0.931216	0.000963666		Rasgrf2	-1.16463	0.0159501
Ndrg2	0.932359	0.00936297		Antxr1	-1.16263	0.0125308
Mrps33	0.932945	0.00626664		Mxra8	-1.16099	0.00036829
Crat	0.935895	0.00208384		Ecm1	-1.15858	0.00751246
Ndufb7	0.936246	0.0243936		Denn2b	-1.15763	0.0439047
Ddhd2	0.936965	0.0147458		Sncg	-1.15488	0.00815137
Uqcc3	0.938261	0.0094289		Mturn	-1.14931	0.00024217
Pex7	0.938279	0.00212475		Gas7	-1.14399	0.000721524
Deptor	0.938393	0.0199973		Cep170	-1.14213	0.00814091
Pmpcb	0.938512	0.0095467		Twist1	-1.14209	0.00985247
Mup14	0.941475	0.0292686		Inmt	-1.14178	0.00168401
Atad3a	0.942446	0.00471185		Fat1	-1.13456	0.00602067
Pcca	0.944984	0.0300232		Srpx2	-1.13391	0.0310405
Ide	0.945095	0.00567603		Dab2	-1.1311	0.000357679
Fmc1	0.945924	0.0148312		Arhgef25	-1.1227	0.0486488
Coq3	0.946061	0.0035628		Mmp2	-1.11994	0.00350847
Paqr9	0.946577	0.0095467		Tuba1a	-1.11668	0.00307635
Cox6a1	0.947595	0.00646965		Plxdc2	-1.11376	0.0135243
Atox1	0.948552	0.0131551		Irf7	-1.11333	0.000364947
Sdhc	0.949121	0.00600889		Adamts2	-1.1106	0.000423188
Zfp106	0.949624	0.0222594		Man1c1	-1.11001	0.0483539
Pebp1	0.951123	0.00984703		Notch2	-1.10984	0.00105797
Rhot2	0.952936	0.00233683		Rnase4	-1.10037	0.00168401
Sirt3	0.953181	0.00461531		Tnrc18	-1.09904	0.0165665
Noct	0.954704	0.00720568		Tbc1d2b	-1.09707	0.00131135
Gm47031	0.956074	0.0227074		Creb3l1	-1.09684	0.00458478
Idh3g	0.957683	0.00432884		Gvin1	-1.0961	0.0046352
Retsat	0.957929	0.00850287		Colec12	-1.0951	0.0439976
Slc25a4	0.959051	0.00862646		Cry1	-1.09396	0.00263116
Dmac2	0.959929	0.00353691		Cavin3	-1.08997	0.00547184
Ndufb9	0.961832	0.0100985		Nrep	-1.08599	0.00037935
Cox7a2	0.962894	0.0222019		Agfg2	-1.08273	0.000602428
Lsm4	0.963999	0.00737399		C3	-1.08001	0.00025234
Slc22a5	0.964717	0.00123854		Csf1r	-1.07815	0.000689984
Taco1	0.964788	0.0326326		Pacs2	-1.078	0.000270147
Fam210a	0.965703	0.00286594		Hip1	-1.07678	0.00151923
Atf5	0.96736	0.00622385		Ctsc	-1.07618	0.00042168
Gmps	0.96813	0.000938848		Rab3il1	-1.07456	0.0215174
Atp5k	0.969889	0.00544578		Naaa	-1.07342	0.000319605
Glrx5	0.970575	0.0142476		Cd68	-1.07146	0.0460082
Mtx2	0.970613	0.00322994		Stat2	-1.07097	0.000629943
Mgst2	0.971729	0.0154084		Pdgfra	-1.07038	0.00470471
mt-Co2	0.974419	1.76e-08		Gsn	-1.06712	2.38e-06
Ruvbl2	0.976605	0.00346013		Osmr	-1.06582	0.00263116
Mrpl13	0.977674	0.00202309		Car3	-1.0649	3.34e-08
Mrpl16	0.978367	0.00151451		Frmd6	-1.06076	0.0490911
Msi2	0.978386	0.00435978		Olfml1	-1.05838	0.0172775
Apool	0.978825	0.00222784		Tsc22d3	-1.0578	0.00270075
Gm12338	0.979069	0.0233024		Fmo2	-1.05566	0.00983803
Slirp	0.979897	0.00483585		Tnxb	-1.052	0.0032973
Oxnad1	0.980396	0.00105744		Atp11a	-1.05099	0.0025701
Ndufs4	0.980532	0.0095467		C1qc	-1.04925	0.00380595
Uqcc2	0.980719	0.00343687		Htra1	-1.04763	0.00815137
Atp5l	0.982586	0.00448534		Fbxo22	-1.04562	0.00168401
Chkb	0.983171	0.0094289		Arhgef3	-1.04377	0.0263808
Phb	0.985629	0.0047372		Plau	-1.0426	0.00852636
Acads	0.986146	0.00643858		Maf	-1.04211	0.00626664
Polrmt	0.986551	0.0281462		Dtx4	-1.03949	0.0016147
Ndufs1	0.987335	0.00531826		Smo	-1.03309	0.000736924
Abcb8	0.988706	0.00896582		Sh3pxd2b	-1.03239	0.0035545
mt-Nd3	0.988926	0.00180849		Cdc73	-1.0302	0.0219932
Acsf3	0.991354	0.00459942		Klf13	-1.03004	0.000705209
Guf1	0.992879	0.00288516		Numb	-1.02967	0.035305
Ndufa4	0.994556	0.00340622		Cry2	-1.02897	0.000706905
Flcn	0.995666	0.00158535		Zkscan3	-1.02613	0.00241177
Coq6	0.996122	0.00344491		Igfals	-1.02265	0.00116516
Ndufb2	0.996222	0.0150228		Nrip1	-1.01847	0.00675923
Itpr2	1.00069	0.0157634		Gbp3	-1.01776	0.00788831
Chchd4	1.00074	0.00859271		Fcgr3	-1.0151	0.0340971
Ndufb5	1.00275	0.00880918		Tdrd7	-1.01369	0.0144457
S100a13	1.00277	0.010249		Gbp2	-1.01283	0.00202309
Cmtm4	1.00302	0.000892085		Gm20559	-1.01258	0.00983803
Ldlrap1	1.00387	0.00841291		Aldh1a1	-1.01199	0.00473388
Cox6c	1.0043	0.00562893		Ctsk	-1.01054	0.00501182
Gpat4	1.00614	0.00756884		Fubp1	-1.00615	0.00531826
Dhrs11	1.00648	0.00535211		Igtp	-1.00495	0.0125173
Acacb	1.0069	0.00117647		Bcl9	-0.996657	0.0330897
Mrpl30	1.00698	0.00425911		C1qb	-0.99639	0.0478245
Cisd1	1.00804	0.00859271		Lfng	-0.996234	0.00164613
Prdx3	1.00989	0.00328268		Slc16a7	-0.995634	0.028441
Sco2	1.01064	0.0482013		Psmb8	-0.994181	0.00431401
Phf5a	1.0108	0.0175993		Ehd4	-0.993694	0.00193013
Ndufb4c	1.01255	0.00376509		Supt20	-0.993232	0.00506661
Mrps5	1.01279	0.00145465		Adgrd1	-0.991591	0.0216043
Stimate	1.01382	0.000782886		Sdc2	-0.988509	0.0140686
Fuom	1.01695	0.0160092		Cmklr1	-0.986907	0.00236949
Vldlr	1.01716	0.0110247		Amotl2	-0.984881	0.00438821
Egln1	1.01845	0.0032501		Fam102b	-0.983852	0.00525781
Pdha1	1.01866	0.000410921		Axl	-0.983744	0.00202309
Adam12	1.02013	0.00346013		Fam114a1	-0.983563	0.0123541
Atg4d	1.02164	0.00105744		Xdh	-0.981368	0.0047359
Hsd17b12	1.02183	0.00134968		Tppp3	-0.981219	0.0100401
Mtfp1	1.02366	0.00231428		C1qa	-0.976829	0.0246467
Hsdl2	1.02422	0.0043268		Galnt10	-0.9767	0.0207595
Ndufa3	1.02478	0.0170765		Galnt15	-0.974819	0.00105797
Ctsz	1.02778	0.00461531		Col5a2	-0.974276	0.00975131
Stradb	1.0282	0.00088223		Ntrk3	-0.97239	0.00993867
Ghitm	1.02948	0.00180849		Ly6a	-0.971488	0.0105056
Mrpl42	1.03348	0.00389475		Rasa4	-0.968521	0.0143341
Chchd3	1.03402	0.00336939		Zeb2	-0.967476	0.0135714
Afg3l2	1.03693	0.00269122		Cdsn	-0.967192	0.00288516
Timm8b	1.03703	0.0023607		Sema6d	-0.966786	0.0151955
Ndufb4	1.0384	0.00743371		Arhgef17	-0.958522	0.0395395
Mpc1	1.0395	0.000931134		Gbp4	-0.956231	0.00544578
Timm10	1.03981	0.00393284		Igfbp6	-0.953301	0.0193335
Timm44	1.04112	0.00525781		Fndc3b	-0.951507	0.0198331
Cad	1.04134	0.000680392		Asph	-0.940566	0.0102792
Tuba4a	1.04544	0.00367243		Snhg5	-0.940456	0.0406815
Atp5o	1.04597	0.00377724		Loxl2	-0.93978	0.00257605
Tmem147	1.04695	0.00503581		Ctso	-0.939349	0.0028615
Ndufs7	1.04742	0.00743945		Bmp1	-0.938866	0.00658977
Mrpl20	1.04774	0.00458478		Irgm2	-0.935304	0.00188783
Etfa	1.05011	0.00138187		Apol6	-0.934382	0.00782713
Uqcrb	1.05039	0.0030709		Papss2	-0.932072	0.00700414
0610012G03Rik	1.05093	0.001637		Fads1	-0.930569	0.00314915
Plbd1	1.05115	0.00222784		Palm	-0.929786	0.0094289
Lynx1	1.05185	0.00221044		Steap3	-0.929568	0.00327386
Psmb5	1.05242	0.0036675		Chsy1	-0.925033	0.0396663
Mrpl15	1.05265	0.00128701		Sned1	-0.923355	0.010058
Crls1	1.05283	0.000727983		Tshz2	-0.919674	0.012441
Txnrd2	1.05321	0.00109716		Hic1	-0.917847	0.0222019
Pald1	1.05408	0.000689984		Efs	-0.912678	0.0482013
Dusp4	1.05609	0.00255469		Mterf3	-0.912115	0.0179572
Pla2g12a	1.05635	0.000764838		Mr1	-0.908298	0.00200089
Mecr	1.05736	0.00336939		Sult1a1	-0.905819	0.0124458
Ndufa12	1.05919	0.00383416		Tspan13	-0.903341	0.00296343
Hephl1	1.06026	0.00416343		Mgl2	-0.90271	0.00367558
Rapgef5	1.06093	0.0172569		Zfp579	-0.902292	0.00682194
mt-Nd1	1.06416	1.6e-07		Adar	-0.90155	0.0195649
Dnajc11	1.06446	0.00116516		Igfbp5	-0.90087	0.0140686
Mtres1	1.06503	0.00117256		Stx2	-0.900565	0.00363512
Timm9	1.06631	0.000873314		Jam2	-0.899539	0.00993867
Bcl2l13	1.06833	0.0154557		Adcy4	-0.899125	0.0484265
Dlat	1.07044	0.00124499		Rhob	-0.897507	0.0213824
Pdhx	1.07159	0.00314775		Plpp3	-0.895907	0.0131551
Fh1	1.07236	0.00344739		Ahcyl2	-0.895794	0.0128594
Ddt	1.07554	0.00558512		Lama2	-0.888997	0.0035628
Atp5pb	1.07562	0.00140853		Clec10a	-0.888946	0.0322477
Ndufc1	1.07581	0.00321961		Ids	-0.888141	0.0384917
Pdhb	1.07839	0.000249097		Samd9l	-0.887727	0.0189648
Mrpl46	1.07853	0.00336939		Slco2b1	-0.886951	0.00344739
Coq10a	1.08014	0.000685159		Irf9	-0.886928	0.00763358
Hbb-bs	1.08112	0.00055574		Chst1	-0.87819	0.0104623
Bsg	1.08229	0.000589407		Rcn3	-0.877951	0.00793596
Hbb-bt	1.08256	0.000892085		Mycbp2	-0.877863	0.00622385
Gm9899	1.08519	0.0257184		Tubb2a	-0.877242	0.0240341
Atp5h	1.08668	0.00411796		Stard8	-0.877136	0.0195649
Eci2	1.09026	0.00333627		Esyt1	-0.876953	0.0143321
Gpd1	1.0904	6.31e-07		Rcn1	-0.875735	0.0254923
Plin2	1.09085	0.000115791		Ppfia1	-0.87502	0.0165027
Ndufa9	1.09259	0.00212581		N4bp2l2	-0.868987	0.0249861
Lrpprc	1.09515	0.000334421		Peg13	-0.868487	0.0112337
Lipa	1.09634	0.00164613		Pik3r1	-0.866263	0.0278144
Kcmf1	1.09791	0.00151789		Pkd1	-0.864881	0.0138667
Mrpl35	1.0996	0.0004526		Cav2	-0.864817	0.0261406
Fabp5	1.10085	0.00194998		H2-T23	-0.863563	0.0160169
Uqcr10	1.10368	0.00448534		Cdkn2c	-0.859822	0.0199006
Mtarc1	1.10391	0.0023607		P4ha1	-0.856269	0.0130342
Fars2	1.10413	0.00231428		Zfp36l1	-0.85411	0.017404
Fahd1	1.10474	0.00626664		Fbxl3	-0.850174	0.0248736
Aifm1	1.10518	0.00112874		Trim56	-0.849301	0.0453339
Ckb	1.10585	0.00186048		Acap2	-0.847277	0.0361734
Mob1b	1.10814	0.00168401		Cdc42ep4	-0.846028	0.00733164
Mtch2	1.10817	0.00081935		Irf2bpl	-0.845411	0.0425353
Cox7c	1.10967	0.00186048		Pdia4	-0.845383	0.00635537
Etfrf1	1.11388	0.00037257		Arhgap31	-0.842805	0.00685749
Dld	1.11415	0.000914497		Lamb2	-0.839595	0.0310492
Tmem14c	1.11869	0.00165153		Cfb	-0.835718	0.0394883
Ndufa6	1.12102	0.0029601		Dennd4a	-0.832246	0.0418044
Uqcrq	1.12218	0.00344523		Igf1	-0.832198	0.0259472
Ndufb8	1.12228	0.00116516		Pygb	-0.832041	0.0273661
Hspa9	1.12658	0.000142974		Tuba1b	-0.831949	0.0184988
Traf4	1.1266	0.00114402		Tek	-0.829386	0.0094289
Aldoa	1.12744	7.1e-06		Trim25	-0.828553	0.00950861
Zfp652	1.12801	0.000459535		Zfp395	-0.827541	0.0240276
Cox4i1	1.12958	0.000550652		Abcc1	-0.827398	0.00840051
Cisd3	1.12991	0.00262121		Fads3	-0.825567	0.0390023
Cox5b	1.13086	0.00346423		Ankef1	-0.820315	0.0194534
Iqsec2	1.13113	0.000654135		Fosl2	-0.82007	0.00917886
Esrra	1.13158	0.000805288		Anks1	-0.819369	0.00919888
Cs	1.13361	3.21e-05		Nid1	-0.817139	0.0225642
St6galnac6	1.13422	0.000357679		Cdr2	-0.817059	0.0398367
Atp5b	1.13456	2.75e-05		Slc22a17	-0.816299	0.045237
Atp5d	1.13579	0.00164417		Hyou1	-0.812395	0.00992881
Ndufs2	1.13877	0.000469966		Pcsk6	-0.812241	0.0138658
Atp5md	1.14007	0.00180849		Htra3	-0.802826	0.038718
Ndufs3	1.14163	0.00140853		Hdac7	-0.80227	0.0199973
Bola3	1.14287	0.00152675		C1qtnf9	-0.802004	0.0127442
Gnas	1.14357	5.53e-05		Ddx58	-0.801413	0.0393943
Acadm	1.14443	0.000112148		Klf3	-0.801195	0.0398854
Coq9	1.14844	0.00109716		Art3	-0.801032	0.0283839
Ndufv1	1.14924	0.000892085		Jcad	-0.800854	0.0160396
Odad4	1.15078	0.000714871		Plekhg5	-0.799808	0.0335961
Atp5a1	1.15257	1.89e-05		Abl1	-0.794887	0.00974811
Cpt2	1.15296	0.000654135		Slc16a10	-0.793291	0.0106308
Ndufs5	1.15646	0.00256082		Vwa5a	-0.789585	0.0213466
Ephx2	1.15805	0.000125301		Col6a2	-0.788834	0.0409792
Nol3	1.15826	0.000172715		Col6a1	-0.785091	0.0328521
Hadh	1.15857	7.71e-05		Atrnl1	-0.782076	0.0454011
Atpaf2	1.1624	0.000706905		Cfd	-0.78141	0.000970122
Tmed5	1.16466	0.000345072		Matn2	-0.77498	0.0229146
Mpc2	1.16851	0.000706905		Xbp1	-0.773328	0.0411546
Reep6	1.16909	0.000727983		Prnp	-0.768821	0.0409792
Ptcd3	1.17121	0.000479293		Gga2	-0.766261	0.0231942
Septin9	1.17475	0.00100705		Wasf2	-0.765765	0.0283197
Gfm1	1.17477	0.000687017		Znfx1	-0.760535	0.024578
Atp5j2	1.18155	0.00376509		Yap1	-0.758462	0.0414463
Ndufa5	1.18396	0.00102947		Prrx1	-0.75777	0.0262456
Wdr73	1.18947	0.00600889		Gnai3	-0.756209	0.0283197
Khdrbs3	1.18996	0.00756105		Sash1	-0.754958	0.0307968
Hemk1	1.19036	0.0420242		Klf4	-0.752799	0.040639
Ndufa10	1.1904	0.000812766		Ddr1	-0.75174	0.021859
Ttc19	1.19306	0.00815137		Apoe	-0.750344	0.00829001
Dhrs7	1.19337	0.00105797		Erap1	-0.748245	0.0498296
Lurap1	1.19767	0.00788831		Zhx1	-0.745137	0.0270394
Timm17a	1.19772	0.000567593		Rgs2	-0.744437	0.0376217
Ndufs8	1.2013	0.00214197		Septin8	-0.738084	0.020255
Ndufa8	1.20133	0.00302919		Antxr2	-0.737069	0.0230249
Grpel1	1.20145	0.000668335		Tshr	-0.737023	0.0418892
Adtrp	1.20505	0.000299445		Nupr1	-0.734781	0.0414673
Gtf2ird1	1.20939	0.000114246		Zc3hav1	-0.732421	0.0416605
Shtn1	1.2096	0.0416486		Gask1b	-0.728528	0.017359
Akr1b10	1.20962	0.000188263		Gstm2	-0.726721	0.0419392
Etfb	1.2112	0.000687017		Pnpla3	-0.725424	0.0395561
Sod2	1.21123	0.000364947		Acvrl1	-0.724907	0.0357589
Sdhd	1.21295	0.000267869		Pcdhgc3	-0.721286	0.0426461
Mcrip2	1.21347	0.00165252		Ghr	-0.719142	0.0384917
Cars2	1.21378	0.000200457		Aoc3	-0.718225	0.0199492
Cntfr	1.21542	0.0153774		Cyp2e1	-0.713	0.00974604
Acyp2	1.22698	0.00917593		Tanc1	-0.705928	0.0339537
Sdhb	1.22826	0.000229204		Mfsd12	-0.700573	0.049946
Rab3ip	1.23074	0.0157205		Cav1	-0.693558	0.018971
Hba-a2	1.23223	0.000188263		Dynlt1b	-0.688892	0.0376179
Stxbp2	1.23232	0.000136195		Fbln2	-0.676911	0.0418892
Atp5mpl	1.2329	0.00194998		Tspan4	-0.673486	0.0467627
Pafah2	1.23653	7.82e-05		Asah1	-0.672975	0.0471273
Uqcrc2	1.23764	7.33e-05		Rorc	-0.666386	0.0432848
Coq8a	1.2396	0.00180849		Trf	-0.6629	0.0497152
Mup9	1.24	0.00961812		Trim8	-0.656942	0.0475507
1700037H04Rik	1.24041	0.00089014		Hspa8	-0.646884	0.0219414
Ndufb6	1.24094	0.000892085		Adipoq	-0.629203	0.00903747
Ndufs6	1.2446	0.00123854
Rmdn3	1.24502	0.000291592
Gm28438	1.24768	6.31e-07
Gpi1	1.25487	0.000364486
Uqcrh	1.25695	0.000602428
Acad11	1.2576	0.000374729
Idh3b	1.25912	0.000103526
Acsf2	1.26381	0.000408609
Lipt1	1.26612	0.000841605
Mdh2	1.27302	7.68e-05
Micos10	1.27354	0.00111872
Eno1	1.27627	1.87e-05
Itpk1	1.27795	0.000219573
Fbxo21	1.27966	8.56e-05
Ndufa11	1.2802	0.000928691
Ndufv2	1.28534	0.000183006
Abcd3	1.29052	0.000210752
Tigar	1.29529	8.6e-05
Rdh13	1.29529	0.000349243
Chst11	1.29535	0.000232354
Dlst	1.29566	4.12e-05
Cox7b	1.29596	0.00042168
Gpd2	1.29781	0.000176696
Alpl	1.30474	0.0180524
Hba-a1	1.30703	0.000276135
Cox10	1.30797	3.05e-05
Mlycd	1.30813	0.000216249
Cyc1	1.30865	3.26e-05
Hspb6	1.31005	0.0012633
Letm1	1.31102	0.000458331
Bri3bp	1.31158	0.00520898
Cox6b1	1.315	0.000107715
Elovl6	1.31916	3.21e-05
Afg1l	1.32009	8.94e-05
Mrps36	1.32437	8.46e-05
Mtor	1.32686	0.000455084
Sorl1	1.33765	0.000547786
Pfkl	1.35081	0.000111407
Gadd45g	1.35379	0.000543908
Slc25a17	1.35468	6.4e-05
Pgam1	1.35586	3.34e-05
Apoo	1.35806	4.71e-05
Cyp1a1	1.36019	0.000469966
Comtd1	1.36019	0.0144457
Cyp2u1	1.36058	0.0277611
Sik1	1.3642	0.000455084
Slc25a39	1.36599	8.43e-05
Ndufab1	1.36652	0.000164305
Cox5a	1.36969	0.000176696
Prelid3b	1.38693	2.64e-05
Atp1a3	1.38806	0.000819368
Oplah	1.39007	8.46e-05
Etfdh	1.39172	8.16e-05
Gapdh	1.40031	1.11e-07
Kcnk3	1.40204	8.46e-05
Rsad1	1.40286	0.00327158
Sdr39u1	1.40355	2.42e-05
2310069B03Rik	1.40659	0.0203164
Acot2	1.41042	7.54e-06
Mcee	1.41113	3.92e-05
Alb	1.41415	0.000249934
Dnaja3	1.4184	7.28e-05
Pdk2	1.41929	7.35e-05
Uqcrfs1	1.42133	3.21e-05
Idh3a	1.43736	4.77e-06
D17H6S53E	1.43763	0.0461529
Adcy3	1.43843	5.69e-05
Gys2	1.44689	0.000444408
Cox17	1.45178	0.000248062
Gm28437	1.45275	0.0094289
Entpd4	1.45373	4.29e-05
Decr1	1.45407	1.06e-05
Pkm	1.45733	2.04e-06
Uqcrc1	1.46012	1.63e-05
Tuba8	1.4716	1.02e-05
Impa2	1.48276	5.23e-06
Col27a1	1.4913	0.000488403
Gm10053	1.49386	4.65e-05
Tlcd2	1.49699	0.000176696
Clstn3	1.50071	4.65e-05
4931406C07Rik	1.50879	1.04e-05
Ogdh	1.51307	1.06e-06
Acadl	1.52811	1.17e-06
mt-Nd6	1.52969	3.62e-05
Cebpb	1.53283	0.000103487
Grk3	1.53685	3.05e-05
Nme1	1.53879	0.000401419
Gnao1	1.55033	1.92e-05
Ciapin1	1.55221	2.35e-06
B430219N15Rik	1.55476	0.000117573
Gm43672	1.55515	0.0146841
Pgk1	1.55881	1.32e-05
Aco2	1.5814	3.63e-08
Pck1	1.58463	1.05e-06
Mrps23	1.58595	2.48e-05
Hadhb	1.59089	6.65e-07
Cycs	1.6012	1.42e-06
Sucla2	1.60861	2.71e-06
Vwa8	1.60983	1.12e-05
Mfsd4b1	1.65573	0.0265145
Hadha	1.65835	2.59e-07
Nectin2	1.66117	2.01e-06
Pim1	1.67868	9.19e-06
Rmdn1	1.67892	1.68e-06
Otop1	1.68672	1.12e-06
Ppif	1.68814	7.13e-07
Rtn2	1.69052	0.00781719
Acadvl	1.69836	4.23e-07
Lrrc20	1.69908	0.0183986
Cox8b	1.70503	0.000109623
Suclg1	1.71284	3.44e-06
Chchd10	1.71563	1.48e-05
Igkc	1.71895	0.038718
Nr4a1	1.72379	0.0362357
Tstd3	1.73274	2.42e-05
Gm50321	1.73436	0.04062
Acot4	1.74285	0.0221335
Rbp7	1.764	1.05e-05
Mup16	1.76638	0.00527988
Pla2g7	1.7767	2.35e-06
Acaa2	1.78497	1.05e-06
Ppp1r7	1.78582	0.000199188
Rap1gap	1.82501	0.000156733
Acsl5	1.84056	5.35e-06
Ldhb	1.84227	3.79e-06
Cidea	1.84893	2.35e-06
Hebp2	1.86813	0.0255028
Acss1	1.86969	2.12e-07
S100b	1.89053	8.73e-07
Acot11	1.90285	4.43e-06
Letmd1	1.90505	8.56e-07
Slc25a20	1.91117	5.44e-07
Mrm1	1.91126	0.0184178
Ppargc1b	1.91741	0.00105272
Pank1	1.9308	3e-07
Poln	1.95054	1.81e-05
Mup3	1.95972	0.0023574
Npnt	1.96052	0.0254923
Plin5	1.9623	2.11e-07
Dock8	1.98541	1.48e-05
Ankrd23	1.98636	0.038313
mt-Rnr2	1.9981	1.67e-08
Tfrc	2.01476	1.05e-07
mt-Rnr1	2.02044	1.08e-08
Slc4a4	2.02452	8.21e-08
Pfkm	2.02976	0.000364947
Atp4b	2.04233	0.0444116
Des	2.0685	0.000914497
Alas2	2.07185	0.00205956
Cpn2	2.07636	0.00042168
Ak1	2.08909	8.56e-07
Ppargc1a	2.09198	4.55e-05
Tmem37	2.10902	5.41e-05
Slc25a42	2.11501	7.31e-08
Arhgef37	2.12413	0.000525818
Apold1	2.13377	0.00426384
Mthfd2	2.15058	0.00820856
Dbp	2.17193	6.3e-06
Myl1	2.20628	0.00892765
Adprhl1	2.23395	0.0423015
Dusp15	2.23884	0.000349243
Aspg	2.24603	5.31e-08
Pla2g2e	2.26629	0.009253
Ehhadh	2.32045	1.11e-07
Acaa1b	2.3291	5.08e-08
Got1	2.34114	8.06e-07
C030037D09Rik	2.35498	0.016293
Tmem38a	2.3673	0.0209489
Gm49708	2.37087	0.0149011
Slc22a2	2.37291	0.0253558
Blm	2.38625	0.0476384
Fbp2	2.3915	0.00230396
Mup7	2.43992	3.33e-05
Serpina1c	2.45393	0.0432848
Mup15	2.45592	0.00155342
Serpine1	2.46766	0.0301058
Apoa1	2.47242	0.034904
Myom1	2.53091	1.05e-05
Tpm2	2.54299	0.0109733
Gm47547	2.56097	0.0122433
Me3	2.60761	0.000490314
Cox7a1	2.61489	3.4e-07
St3gal5	2.63518	1.42e-05
Cyp2b10	2.64574	0.0032501
Cpt1b	2.65651	2.17e-09
Serpina1e	2.65843	0.0182836
Mup20	2.66058	0.00793596
Taf9	2.67133	0.0302921
Igha	2.6804	0.0383616
Serpina1a	2.70769	0.00362684
Serpina1d	2.72351	0.0270394
Fgf21	2.76633	0.0105056
Ankrd9	2.7855	6.62e-06
Gm15241	2.81711	0.0197372
Cideb	2.82223	0.00380595
Chrna2	2.86709	0.000335785
Hcn2	2.88196	0.000364947
Dhrs9	2.88929	0.000819368
Apoa2	2.89771	0.0060798
Ppara	2.90625	1.16e-06
Tesc	2.90986	0.00668038
Azgp1	2.93712	0.0268924
9030619P08Rik	2.98225	0.0280065
Srl	2.98383	8.31e-05
Eno3	2.98396	0.00863828
Jph1	3.01618	0.029209
Adssl1	3.02663	9.63e-05
Hpdl	3.05001	4.57e-05
Car14	3.06278	0.00139422
Ucp1	3.06324	1.05e-11
Fndc5	3.08541	7.43e-06
Acot12	3.088	0.0218045
Xirp1	3.08937	0.0486384
Tpm1	3.13389	0.00365589
Fabp1	3.1444	0.0147458
Slc27a2	3.16921	4.68e-10
Nrtn	3.18786	0.0061308
Fabp3	3.20786	8.89e-10
Lmod3	3.23065	0.0379806
Asb2	3.2325	0.0158637
Ahsg	3.23355	0.0126246
Stac3	3.23753	0.0440164
Gk	3.26114	3.67e-10
Dio2	3.27272	5.56e-11
Sh3bgr	3.27792	0.0122433
Phospho1	3.3296	1.98e-11
Nr1d2	3.33349	5.39e-06
Fam241b	3.37677	0.0253345
Kng2	3.37911	1.52e-10
Derpc	3.39394	0.00042168
Txlnb	3.40661	0.00957303
Pax5	3.40962	0.0487177
Mup19	3.44055	1.05e-06
Mup17	3.4567	0.000654915
Kng1	3.46105	0.0457623
Pou2af1	3.52066	0.0155648
Pld6	3.5342	0.0450538
Mreg	3.54434	0.00497633
Elovl3	3.56574	1.97e-09
Slc25a34	3.57537	2.34e-12
Mug1	3.58563	0.0194703
Serpina1b	3.60503	0.00589406
Nr1d1	3.62468	1.07e-11
Marco	3.67699	0.010501
Ccl21a	3.71698	0.0206787
Pdk4	3.72526	4.11e-12
Perm1	3.76885	4.13e-09
Serinc2	3.79029	0.0112354
Lgr6	3.79612	2.27e-08
Rragd	3.85312	0.0259064
Cps1	3.86083	0.0105056
Ptgds	3.86316	0.000627521
Lipf	3.87431	0.0270394
Slco4a1	3.89089	0.000362587
Gm17116	3.90739	0.009253
Adcy3AT	3.95956	3.7e-07
Tmem82	3.97691	0.000104638
Dusp13	3.9879	0.0416525
Myadml2	3.99162	0.0195005
Scn4b	4.03471	0.000372267
Ampd1	4.04375	0.0247719
Kcnj11	4.05612	0.000705054
Nrap	4.05772	0.0142086
Ldb3	4.09504	0.00413968
Gm47595	4.18508	0.0193335
Gmpr	4.29268	1.08e-12
Rbm24	4.33371	0.0273661
Obscn	4.37584	0.0247922
Cmya5	4.40989	0.000824912
Gc	4.41458	0.00262121
Mylpf	4.4316	0.00222784
Bmp8b	4.43521	0.00013912
Hrc	4.48161	0.0261855
Pygm	4.50943	0.000679071
Pigr	4.54897	0.00310029
Ppp1r14c	4.6001	0.0395395
Lncbate10	4.66533	0.000153103
Acta1	4.70399	0.00978762
Smpx	4.73822	0.0376388
Ank1	4.79152	0.00154015
Fbxo40	4.91957	0.0219334
Myot	4.92485	0.0263259
Ryr1	4.92572	0.0044788
Cpne5	4.94294	2.46e-05
Ppp1r3a	4.99715	0.0184178
Apobec2	5.00323	0.0195689
Serpinc1	5.00467	0.00503179
Sgk2	5.01478	0.00463874
Atp2a1	5.02904	0.00335876
Tnni2	5.08757	0.00345938
Casq1	5.08935	0.00337042
Xirp2	5.10546	0.0153265
Actn2	5.13978	8.96e-05
Ckmt2	5.1435	0.0138667
Pgam2	5.17252	0.00702701
Mylk4	5.17718	0.0065872
Cyp4a10	5.18214	0.0027868
Klhl31	5.19342	0.0158069
Ttn	5.22193	0.00414379
Mylk2	5.24613	0.00793596
Scn4a	5.25302	0.0160396
Hjv	5.31962	0.0130998
Myoz1	5.33101	0.00119659
Cox6a2	5.36359	0.00353352
Pzp	5.37357	0.00772374
Pvalb	5.37664	0.00428727
Cnksr1	5.41404	0.0397956
Trdn	5.41406	0.0165383
Tnnt3	5.42057	0.0049998
Neb	5.43985	0.00641535
Tnnc2	5.47566	0.00107185
Cav3	5.52317	0.0230715
Mb	5.54224	2.76e-08
Rpl3l	5.54369	0.00668038
Apob	5.54775	7.35e-05
Tcap	5.57425	0.0046352
Ckm	5.59376	0.00574123
Sgca	5.67398	0.00874934
Mybpc2	5.67989	0.00236949
Eef1a2	5.73529	7.35e-05
Myo18b	5.8749	0.01438
3425401B19Rik	5.89337	0.0140686
Actn3	5.91008	0.000357679
Myh4	5.93358	0.00337042
Actc1	5.95926	0.00743371
Mypn	6.05472	0.0062433
Jsrp1	6.06507	0.00833162
6820408C15Rik	6.0987	0.0268326
Cyp3a25	6.10405	0.0444801
Mrip-ps	6.11398	0.04781
Myoz3	6.13782	0.00474355
Trim54	6.19463	0.00983803
Tmem171	6.20785	0.0231668
Gm44956	6.27904	0.0160396
Lrrc2	6.30739	0.0413306
Gm12537	6.30764	0.0322477
Zswim5	6.32814	0.0153535
Epn3	6.36848	0.00983803
Myom2	6.41482	0.00186127
Gm4767	6.44684	0.0232542
Gm3373	6.50438	0.00601279
Tat	6.50995	0.00910838
Kcnh6	6.57106	0.00380369
Sgcg	6.63117	0.00641535
Fam131c	6.67157	6.31e-07
Ano5	6.69119	0.0322634
Lrrc30	6.87267	0.0238303
Gm45062	6.96771	0.0219386
Myoz2	7.03356	0.0186524
1110002E22Rik	7.21928	0.0143653
Trim63	7.309	0.0127956
Gm9797	7.96044	3.66e-05
Rps12-ps3	8.31357	0.00481989
Ky	8.35669	0.00467115
Gm10108	9.17608	0.000195805
Gm28661	9.27926	0.0023295

## Sheet: Fig. 1c
RNA-Seq cold-Exposed eWAT (sign. changed genes)
Upregulated	Fc (log10)	FDR		Downregulated	Fc (log10)	FDR
Prom1	2.57105	0.00342839		Gm9385	-11.1546	0.00342839
Stard10	2.60309	0.00342839		Col6a6	-1.02773	0.00342839
Ptgds	3.95216	0.00342839		Gm37795	-1.22564	0.00566017
Prom2	4.90147	0.00342839		Mycl	-0.939121	0.00765928
Ccl28	4.21154	0.00572847		Gm10443	-9.08992	0.00908847
Pnpla2	0.455485	0.00741654		Podn	-0.828247	0.00908847
Cyb561	1.04852	0.00741654		Tbc1d16	-0.770096	0.00908847
Atp1a1	1.17778	0.00741654		Cfd	-0.576099	0.00908847
Cd24a	1.99555	0.00741654		Cdh23	-1.84167	0.00945479
Lcn2	3.1168	0.00741654		Serpine1	-1.8223	0.00969868
Ubxn11	3.26801	0.00741654		Neat1	-0.413189	0.00972962
Gm47547	3.3185	0.00741654		Slco2b1	-0.762913	0.0102608
Gramd2	3.37609	0.00741654		Slc28a2	-0.711397	0.0102608
Spint2	1.82057	0.00765928		Pla2g2d	-1.1976	0.0107733
Hpn	2.62975	0.00822958		Rprml	-0.992173	0.0107733
Npnt	1.58952	0.00822958		Sema5a	-0.635776	0.0110858
Cited4	3.36045	0.00848461		Tns1	-0.48374	0.0118043
Gstm5	1.68292	0.00908847		Ccdc80	-0.454476	0.0136571
Cilp	0.873816	0.00908847		Gm34934	-0.833672	0.0152198
Patj	1.31446	0.00908847		B430119L08Rik	-0.688208	0.0152198
Gm42427	1.46256	0.00908847		Spry4	-0.677598	0.0152198
Tmc4	1.91814	0.00908847		Ago3	-0.595246	0.0160394
Myo5b	1.92244	0.00908847		Irs2	-1.04081	0.0162775
Atp1b1	2.43024	0.00908847		Gas6	-0.751278	0.0162775
Hdc	2.5783	0.00908847		Garnl3	-0.676252	0.0169627
Rnf128	2.63336	0.00908847		5031434O11Rik	-0.813104	0.0176318
Krt18	2.86437	0.00908847		Gvin1	-0.599316	0.0178769
Rsph1	3.01186	0.00908847		Cav1	-0.317555	0.0178769
Cfap69	3.12753	0.00908847		Gm45470	-0.905525	0.0181899
Rap1gap	3.28233	0.00908847		Sult1e1	-0.689021	0.0187521
Tekt1	4.05843	0.00908847		Aspm	-2.86992	0.0192597
Plet1	4.29515	0.00908847		Slc2a13	-0.82036	0.020441
Mycbpap	4.38481	0.00908847		Hpca	-1.43945	0.0206134
Fbp1	4.51741	0.00908847		Vezt	-0.605863	0.0207175
Mfrp	4.59842	0.00908847		Emp1	-0.676689	0.0208438
1700013F07Rik	5.60021	0.00908847		Tle3	-0.623582	0.0218834
1700012B09Rik	6.30245	0.00908847		Plin1	-0.233296	0.0219494
Abo	7.27185	0.00908847		Pkd2l2	-0.700036	0.0227895
Ttll8	7.58065	0.00908847		Rapgef5	-0.62653	0.0228327
Trim7	1.9575	0.00908928		Bmper	-0.869943	0.0236731
Espn	2.25075	0.00908928		Snhg18	-0.528729	0.0247471
Bspry	3.52573	0.00908928		Mknk2	-0.466426	0.0247471
Pdzk1ip1	4.9343	0.00908928		Slc5a3	-0.547731	0.0248987
Slc44a4	2.87358	0.00945479		Adamts15	-0.557278	0.0251239
Slc22a1	3.8255	0.00945479		Gadd45g	-0.938236	0.0252924
Zbbx	6.07666	0.00945479		Prtn3	-0.862943	0.0252924
Btg3	0.69173	0.00969868		Cacna1c	-0.818637	0.0256605
Cadm1	1.18689	0.00969868		BC035947	-0.619133	0.0277602
Nt5e	1.26215	0.00969868		Plppr3	-0.588131	0.0301215
Rab11fip4	1.27869	0.00969868		Disp2	-1.07877	0.0303211
Foxred2	1.31362	0.00969868		Prrt1	-0.848897	0.030536
Gm42428	1.42779	0.00969868		Plin4	-0.406069	0.0314002
Retreg1	1.76119	0.00969868		Ighv1-55	-3.25638	0.0327439
Gk	1.76914	0.00969868		Sox7	-0.734341	0.0338057
Erbb3	2.01774	0.00969868		Gpr157	-0.660386	0.034344
Hoxb9	2.02525	0.00969868		Lipe	-0.191752	0.0350069
Arhgef16	2.58943	0.00969868		Iglv1	-3.02579	0.0355882
Krt8	2.70687	0.00969868		H6pd	-0.424162	0.0374171
Wwc1	3.06223	0.00969868		Nxpe4	-0.473876	0.0377239
Grb7	3.23407	0.00969868		Rabep2	-0.493684	0.0391886
Ppp1r32	3.39762	0.00969868		Arhgef15	-0.57868	0.0411426
Prss8	3.52602	0.00969868		Sufu	-0.500159	0.0417394
Slc35f2	3.61267	0.00969868		Lrrc61	-0.481491	0.0417394
1700001L19Rik	6.00814	0.00969868		Rgs5	-0.611271	0.0418665
Gm10804	7.71907	0.00969868		Hdgfl2	-0.560494	0.0420714
Igsf5	4.16377	0.00972962		Selenon	-0.487555	0.0420714
Isyna1	0.789714	0.00972962		Ushbp1	-0.548885	0.0428573
Mfap3l	1.41553	0.00972962		Zfp46	-0.50262	0.044616
Cfap43	2.51337	0.00972962		C2	-0.573203	0.0455651
Scnn1a	2.65488	0.00972962		Nes	-0.59794	0.0458815
Chrna2	2.81112	0.00972962		Rnf144b	-0.640479	0.0491601
Fndc7	3.61045	0.00972962
Gria1	3.96798	0.00972962
Stpg1	4.01767	0.00972962
Tnnt2	4.34839	0.00972962
1700028P14Rik	4.55422	0.00972962
Hhip	5.05114	0.00972962
Tenm2	6.24874	0.00972962
Cdhr4	2.49247	0.00981193
Tceal9	0.779276	0.00983402
Amer2	3.3239	0.0100305
Fam81b	7.60114	0.0100305
Epcam	3.90592	0.0100331
Slc19a1	0.8323	0.0100535
Rec8	3.8704	0.0100535
Cdkn1a	1.0422	0.0100535
Tmc5	1.3527	0.0100535
Xylb	2.34692	0.0100535
Spint1	2.7531	0.0100535
Nrtn	3.11922	0.0100535
Tcp11	3.3861	0.0100535
Mapk15	3.66305	0.0100535
Slc34a2	5.51224	0.0100535
Spag17	6.08218	0.0100535
Hoxb8	1.47081	0.0102608
Sh3bgrl2	1.6101	0.0102608
Gipc2	2.67231	0.0102608
Cfap65	3.45451	0.0102608
1810064F22Rik	4.05811	0.0102608
Uckl1os	4.25629	0.0102608
Lrriq1	5.34171	0.0102608
Greb1	3.67697	0.0106715
Trim67	0.919492	0.0107733
Susd4	2.80346	0.0107733
Cyp2d26	7.03779	0.0108567
Slc35g1	1.39439	0.0108956
Ttc39a	2.18058	0.0108956
Mlph	2.77578	0.0108956
Kcnk1	3.94852	0.0108956
Dynlrb2	4.29646	0.0108956
Cdh1	3.89383	0.0110857
Plekhb1	1.90579	0.0110858
Dnaja4	2.01594	0.0110858
Dao	3.82177	0.0110858
Dcdc2a	4.50804	0.0110858
Hoatz	4.33649	0.0110981
Adgrg2	1.52615	0.0111062
Dnaaf1	4.2391	0.0111169
Epb41l4b	2.50352	0.0112286
Ccdc187	2.93005	0.0113253
Odf3b	2.1712	0.0114286
Mak	3.03781	0.0114286
Lad1	3.88041	0.0114286
Cyp2d9	5.30429	0.0114286
St14	2.30206	0.0114353
Erich3	3.89561	0.0117668
Slc7a5	1.34495	0.0118043
Calml3	4.51939	0.0120276
1810020O05Rik	4.43178	0.0121856
Chd9	2.01829	0.0123751
Clip4	1.87854	0.01238
Bex1	3.34814	0.0124988
Tmed6	5.1446	0.0126468
Adam11	1.7268	0.0131746
Slc30a2	2.59042	0.0135773
Ccdc81	3.46853	0.0136068
Sestd1	0.70257	0.0136494
Thrsp	0.729217	0.0136571
Gramd1b	0.9825	0.0136571
Ccdc30	1.71713	0.0136571
Ramp3	2.6173	0.0136571
Cfap20dc	3.46621	0.0136571
ccdc198	3.8857	0.0136571
Ppp1r1b	3.91466	0.0136571
Meig1	5.66038	0.0136571
Wnk2	3.22892	0.0138602
2410004P03Rik	3.40655	0.0138602
Lep	0.588035	0.0138872
Adam32	3.51406	0.0138961
Calml4	1.98075	0.0139263
Alox12	1.85566	0.0139581
Tmod1	1.36501	0.0139581
Gm42429	1.5282	0.0139581
Ddah1	1.67319	0.0139581
Gm19935	2.91096	0.0139581
Zmynd10	3.71641	0.0139581
Rgn	4.3843	0.0139581
Jhy	4.30057	0.0139936
Ppp2r2b	3.10546	0.0140032
Nol4	4.40222	0.0140032
Aqp9	1.48934	0.0142245
Arl4c	1.55926	0.0144285
Clic6	1.6974	0.0144285
Hook1	2.01152	0.0144285
Cldn10	2.18113	0.0144285
Ngef	2.54073	0.0144285
Gjb3	2.67381	0.0144285
Tmem30b	2.83335	0.0144285
Ubxn10	3.16619	0.0144285
Ccdc150	3.19264	0.0144285
Ccdc153	3.96792	0.0144285
Aoc1	4.06854	0.0144285
Eps8l3	5.0423	0.0144285
Akr1c19	4.43898	0.0145737
Wfdc16	7.48109	0.0145737
Fads2	1.13465	0.0149672
Ccdc40	3.52059	0.0149672
Enah	1.00897	0.0151947
Col4a4	1.31714	0.0151947
Habp2	3.19139	0.0151947
Gm43305	1.57466	0.0152198
Lrrc75b	2.5345	0.015719
Hunk	1.5808	0.0157555
Acpp	2.16378	0.0157555
Bmpr1b	2.34378	0.0157555
Tjp3	3.0197	0.0157555
Cldn4	3.37552	0.0157555
Cldn7	3.61123	0.0157555
Cuzd1	4.08342	0.0157555
Rsph14	4.53793	0.0157555
Adgra1	4.59454	0.0157555
Fam3d	6.72738	0.0157555
Gstm6	1.40379	0.0158422
Smim24	1.64801	0.0158422
Vwa2	4.61889	0.0158422
Il20rb	1.58865	0.0159172
Spns2	0.881083	0.0161557
Cbs	1.13619	0.0161557
Gm4316	0.927974	0.0162775
Lrp2	2.73053	0.0162775
Enkur	3.22355	0.0162775
Wfdc2	5.29061	0.0162775
Pklr	4.8934	0.0162855
4833428L15Rik	4.13204	0.016326
Olfml3	0.792184	0.0163547
Gm53	3.11399	0.0163547
Efcab6	3.98796	0.0164515
Spata18	4.10368	0.0164515
Pax8	4.22728	0.0164515
Sgms2	1.46362	0.0165433
Car2	1.53582	0.0165433
Pcp4l1	1.76107	0.0165433
Arhgef19	2.33107	0.0165433
Lrrc18	2.7925	0.0165433
Veph1	2.90667	0.0165433
Cdkl4	3.11382	0.0165433
Acsbg1	3.30318	0.0165433
Lrrc74b	3.35053	0.0165433
Tinag	3.54709	0.0165433
Pls1	3.73321	0.0165433
Marcksl1	0.709746	0.0165887
Perp	1.9587	0.01665
Ctxn1	2.18098	0.01665
Slc7a9	4.53177	0.0168466
Plscr2	0.90186	0.0169627
Dsp	3.37575	0.0169627
Corin	3.10506	0.0171607
Catip	2.43079	0.0171607
Ttll6	3.27061	0.0171607
Myo15b	4.3556	0.0171607
Nedd4l	0.532709	0.0172761
Col8a2	1.43516	0.0172761
Gm46223	1.91008	0.0172761
Dynlt4	2.91042	0.0172761
Erich2	3.47498	0.0172761
Lrrc6	4.08625	0.0172761
Lrrc34	4.22035	0.0172761
Proc	4.71201	0.0172761
Sowahb	3.70029	0.017288
Bcat1	1.66524	0.0175735
Mapk4	2.00825	0.0175735
Cldn3	2.27968	0.0175735
Sel1l3	2.42574	0.0175735
Sorcs2	2.89759	0.0175735
Pdzd3	2.98801	0.0175735
Pdzk1	4.04919	0.0175735
Iqcn	4.11933	0.0175735
Rbfox3	3.01408	0.0176318
Ush1c	4.57163	0.0176318
Tpd52	0.644019	0.0177478
Ehf	3.77745	0.0177478
Serinc2	3.53605	0.0177941
Cdh16	3.55155	0.0177941
2810047C21Rik1	6.64431	0.0177941
Miga1	0.872003	0.0178104
Cutal	2.96727	0.0178104
Nrap	3.25853	0.0178104
Glyat	3.62114	0.0178104
Tspan33	1.96028	0.0178105
Hook2	0.934166	0.0178769
Ccdc39	2.4691	0.0178843
Prr29	3.29503	0.0178843
Npy2r	5.11314	0.018055
Dynlt2a3	6.37611	0.0181899
Ttc29	4.27409	0.0182297
Ccdc180	3.03143	0.0184123
Kcnk5	1.86766	0.0184824
Dnah9	3.62547	0.0186106
Ssx2ip	0.728047	0.0187521
Esr1	0.904136	0.0187521
Gm43579	3.36564	0.018801
Mpzl2	1.20801	0.0192292
Lrrc43	4.44358	0.019439
Ddit4l	2.03518	0.0195135
Map3k21	2.40469	0.0195716
Iqub	4.20212	0.0195716
Grhl2	2.79776	0.0196126
Etnk2	2.84194	0.0196341
Pcsk1n	3.04372	0.0196341
6820408C15Rik	3.27759	0.0196341
Hhipl2	3.62532	0.0196341
Tbata	2.50461	0.0196868
Fuca2	0.556923	0.0197903
Mmp7	4.40593	0.0199036
Folr1	2.59453	0.0201546
Elf3	3.89628	0.0201546
Gm46620	1.04399	0.0201546
Tspoap1	2.58483	0.0202193
1700016H13Rik	5.03208	0.0202193
Kcnk2	0.984517	0.020441
Ulk4	2.01816	0.020441
Cfap70	3.69371	0.020441
D630039A03Rik	4.01679	0.020441
Fam184b	3.28877	0.0204748
Igfbp1	4.70233	0.0204748
Mlc1	3.39683	0.0206107
Slc38a3	2.80909	0.0206134
Trim2	0.933532	0.02062
Cfap77	3.52425	0.02062
Gm43534	4.84256	0.02062
Ogdhl	2.22738	0.0207016
Lrp4	1.35264	0.0208438
Ank3	1.73198	0.0208438
Drc3	2.19246	0.0208438
Irf6	2.30655	0.0208438
Fam169a	2.7792	0.0208438
Cdcp1	3.15985	0.0208438
Lrrc71	3.20479	0.0208438
Rims2	3.54988	0.0208438
Kcnj16	3.9927	0.0208438
Gm973	3.31706	0.0210069
Slc30a3	4.1069	0.0210069
Apod	1.17887	0.0213367
Dnai1	3.11305	0.0213367
Tesc	1.99917	0.0214404
Mapk13	2.70724	0.0214599
Bex3	1.25016	0.0214617
Cep43	0.650058	0.0215168
Cfap44	3.42866	0.0216056
1700018A04Rik	4.9805	0.0217476
Odad4	2.14422	0.0218515
Gm12576	4.0481	0.0218703
Ppil6	3.17877	0.0219494
Adcy8	3.19733	0.0219494
Meltf	3.86805	0.0219494
Thbs4	3.88571	0.0219494
Mroh2b	4.58656	0.0219494
Tsnaxip1	4.03379	0.0219622
Tmem150c	2.01755	0.0221886
Cfap298	0.565693	0.02243
Llgl2	1.02772	0.02254
Mlf1	2.30687	0.02254
Wfdc15b	5.41207	0.02254
4933406B17Rik	3.21427	0.0226713
Lpar1	0.987609	0.0227895
Deup1	3.00981	0.0227895
Gm32358	3.13958	0.0227895
Iqcg	1.71435	0.0228211
Elovl2	3.08208	0.0228211
Gstm7	2.21031	0.0228327
Clstn3	0.698167	0.0228327
Gm42031	0.909158	0.0228327
Gm49980	1.44993	0.0228327
Wdr72	3.91507	0.0228327
Arhgef38	4.05444	0.0228327
Cdh3	1.41983	0.0230897
Ckb	0.984416	0.0236731
Casc1	2.69033	0.0236731
Nme5	2.86616	0.0238133
Npl	1.08867	0.0238515
Ihh	4.00943	0.0238609
Ggt1	3.80131	0.0239279
Xrra1	2.69961	0.0241258
Gm26555	2.60338	0.0242639
Mdh1b	3.49741	0.0246691
Prob1	1.96536	0.0247471
Fbp2	3.25178	0.0247471
Cpn1	3.9138	0.0247471
Cldn9	4.22429	0.0247471
Prm2	4.48139	0.0247471
D630003M21Rik	2.15241	0.0250288
1700003E16Rik	2.47367	0.0251239
Rnf43	2.9956	0.0251239
A430108G06Rik	3.09255	0.0251239
Klhl14	3.9223	0.0251239
Ccdc33	4.34261	0.0251239
Tmem174	6.64347	0.0251239
Slc9a3r1	0.601909	0.0252924
Myo7b	2.40072	0.0252924
Ttc34	3.48414	0.0252924
Efcab10	4.43608	0.0252924
Sox9	1.59072	0.0252924
Lrrc46	3.36253	0.0255209
Lhx1	4.72512	0.0255658
Ttc9	1.50795	0.0255754
Stk33	3.47133	0.0256265
Ajap1	3.07551	0.0258509
Nav2	1.42007	0.025941
Rd3	2.87221	0.025941
Trank1	2.95041	0.025941
Cdhr5	3.22361	0.025941
4930426D05Rik	3.92258	0.0261182
Ccdc60	2.64427	0.0263342
Slc4a8	0.967121	0.0264027
Dio2	2.60102	0.0264999
Kdf1	4.11067	0.0264999
Ces1b	4.46628	0.0264999
Clmp	0.793487	0.0267015
Cfap91	2.06958	0.0267455
Cracd	2.95755	0.0270066
Slc39a4	2.56437	0.027032
Camk2n1	0.608375	0.0272117
Lhx1os	4.85622	0.0272117
Trmt61a	0.600802	0.0275075
1700094D03Rik	2.37272	0.0277602
Cbx3-ps8	3.87936	0.0277602
Pax2	4.67662	0.02789
Ano5	4.83412	0.0279405
Ocln	2.97794	0.0279876
Ano9	3.12552	0.0279876
Rgs22	4.08213	0.028034
Plekhh1	2.61825	0.0281591
Cnnm1	3.96823	0.0285346
Kif27	2.84352	0.0286972
Fank1	3.17022	0.0286972
Umod	4.40768	0.0286972
4930571K23Rik	6.70453	0.0291931
Igf1r	0.641273	0.0294791
Gja1	1.36092	0.0298353
Osbpl6	1.20305	0.0299037
Rragd	2.54762	0.0299581
H1f7	5.1708	0.0301215
1700086L19Rik	3.12418	0.0305631
Gm35610	3.50084	0.0305631
Ccdc24	4.01993	0.0305821
Slc16a11	1.29393	0.0307069
Steap1	2.67461	0.0307713
Prr15l	2.93433	0.0311664
Cfap206	3.68239	0.0314002
Edn3	7.05654	0.0314169
D630045J12Rik	1.92303	0.0317109
Tlr12	2.90817	0.0317109
Elfn2	4.20111	0.0317109
Sgsm1	1.71271	0.0321932
Efcab1	3.5131	0.0321932
Ascl2	2.34526	0.032369
Slc27a2	4.27027	0.0323701
Tmem37	1.16846	0.0323941
Shh	3.39813	0.0323941
Dyrk3	2.46817	0.0324593
Aldoc	2.77576	0.0328026
Sphk1	0.790576	0.0330214
Vwa3a	1.05333	0.0330214
Mapk10	2.9685	0.0330214
Fsip1	3.08546	0.0330214
Crabp1	4.38548	0.0330214
Eps8l2	1.55848	0.0331301
Kcnip1	3.6702	0.0331301
Cnpy1	4.41669	0.0331301
Aqp4	4.4074	0.0332446
Agbl4	3.63764	0.0333112
Zswim5	3.86629	0.0334582
Kcnh3	2.19813	0.0335617
Igsf11	1.7315	0.0338057
Lrrc10b	2.57828	0.0338057
Gmnc	3.02124	0.0338057
Foxj1	3.95978	0.0338057
Cibar2	7.45817	0.0338057
3300002A11Rik	3.72062	0.034074
0610040J01Rik	2.8355	0.0342985
Mboat1	2.07979	0.0343308
Pou3f3	3.36734	0.0348287
Hkdc1	4.5421	0.0348574
Ncmap	3.12205	0.0351322
Zfp474	3.97121	0.0351322
Mab21l4	4.21147	0.0351322
Bglap3	2.90094	0.0354686
Nexmif	2.32546	0.0355752
Rab25	2.48925	0.0355752
Fam166c	3.94014	0.0355752
Cabcoco1	2.69396	0.0355882
Rpgrip1	2.62936	0.0359017
Thegl	3.43393	0.0359629
Ankrd45	3.81885	0.0362448
Spag6l	3.72291	0.0365022
Polr1f	0.886486	0.0365624
Bpi	3.99806	0.0365624
9130016M20Rik	4.04039	0.0365624
Trp73	3.48301	0.0367965
Pip5k1b	2.25532	0.0368418
Tekt4	4.51196	0.0368418
Spata4	8.27356	0.0368418
Timm10	0.566793	0.036886
Endog	0.703293	0.036886
Myb	2.59059	0.036886
Cideb	3.62812	0.036886
4933407L21Rik	4.81581	0.036886
Mcoln3	4.25064	0.0370462
Kcnn4	0.789575	0.0370502
C1qtnf4	2.1937	0.0370502
Spef2	3.08905	0.0370502
1700024G13Rik	4.06015	0.0370502
Aldoart2	5.76309	0.0370502
Anxa13	6.56134	0.0370502
Slc12a2	0.730489	0.0370579
Pak1	0.795505	0.037374
Paqr5	3.69438	0.0374171
Rdh16	3.10228	0.0374808
Cdhr2	2.56122	0.0377239
Cfap52	2.68526	0.0377239
Tmem25	2.22918	0.0377533
Gal3st1	3.91493	0.0384113
Stard5	0.489162	0.0386186
Tmprss4	3.58531	0.0386186
Cep85	0.891806	0.0386469
Nat8	5.07654	0.0386509
Ppp1r42	6.2671	0.0386679
Rsph4a	3.71504	0.0388042
Defb36	4.86143	0.0388925
Tuba3a	6.13931	0.0389203
Acot1	2.68311	0.0391806
Slc5a8	6.78941	0.0391806
Pipox	3.59298	0.0391886
2610028H24Rik	3.32032	0.0395223
Hydin	3.00547	0.0398334
Myot	3.77561	0.0402015
Togaram2	4.06773	0.0402015
Morn3	3.18924	0.0404287
Smim22	3.07256	0.0405148
Aire	4.1266	0.0407208
Tmem132b	3.44356	0.0408139
Cldn6	3.75104	0.0408139
Slc38a4	2.75306	0.0410419
Acot5	2.73183	0.0411426
Dnah11	4.46516	0.0411426
Grip1	2.86022	0.041549
Rogdi	0.451006	0.0417394
4933411K16Rik	4.11116	0.0417394
Dzip1l	1.05823	0.0419221
Gsg1l	3.63894	0.0419221
Iqgap2	0.881306	0.0420714
Faah	1.43729	0.0420714
Rab17	3.10881	0.0420714
Tekt3	4.89924	0.0420714
Smcp	5.2524	0.0420714
Amn	2.34943	0.0421285
Dsg2	2.94072	0.042175
Lpin2	0.566462	0.0421762
Tmem213	3.90645	0.0423145
Terb1	6.16215	0.0423755
Napsa	1.11525	0.0423755
0610005C13Rik	2.05755	0.0426051
Ptprt	3.79687	0.0426051
Cldn2	3.70973	0.0428573
Spata20	4.01147	0.0428953
Hnf1b	3.96147	0.0439182
Crisp2	4.56341	0.0440901
Osr2	1.9871	0.0442075
Tuba3b	6.59582	0.0443574
Ap1s2	0.927454	0.0445696
Slc14a2	6.09916	0.0445696
Tbx15	3.00243	0.0446193
Klb	0.551424	0.044881
Rsph10b	2.51667	0.0450674
Aldob	4.34878	0.0450674
Dbpht2	4.11954	0.0451053
Mchr1	3.10669	0.0451406
Atp13a4	5.37118	0.0452337
Chka	0.808584	0.045251
Ezr	0.811139	0.045251
Rnf183	4.33337	0.045251
Clec2m	6.46853	0.045251
Mael	9.02038	0.0453748
Percc1	3.11942	0.0454138
Arg2	3.67421	0.0454138
Wdr31	1.14208	0.0455066
Zcchc18	2.23768	0.0455651
Rfx2	0.516991	0.0458815
Mgp	0.844814	0.0458815
Pacrg	2.37233	0.0458815
B4galnt2	2.78785	0.0458815
P2rx2	3.69372	0.0458815
Tmem229a	3.76917	0.0458815
Igfn1	3.82721	0.0458815
Golm2	0.664959	0.0461151
Strbp	0.688981	0.0461566
Col7a1	2.13768	0.0461566
Gm8947	3.65914	0.0462494
Gm17359	4.83881	0.0463571
BC051019	4.23879	0.0464312
Hoxd8	0.530542	0.0465013
Gm44418	6.10658	0.0465187
Ccdc65	3.26116	0.0469356
Apoc3	2.47489	0.047508
Adamts20	2.45422	0.0475391
Atp2c2	3.25675	0.0479554
Aadac	4.06556	0.0487549
Drc7	4.0498	0.0490787
Ldhc	6.27141	0.0490787
Chchd7	0.477846	0.0491805
Nebl	2.30391	0.0491805
Myo18b	2.86251	0.0493119
T2	4.35462	0.0493667
Col4a3	1.4741	0.0497651

## Sheet: Fig. 1d
Gene Ontology cold-exposed BAT
Pathway	p-Value (adjusted)
Fatty acid elongation	0.00162324
Glycerolipid metabolism	0.00318141
Glycerophospholipid metabolism	0.00321333
PPAR signaling pathway	0.00542593
Biosynthesis of unsaturated fatty acids	0.0100329
Hippo signaling pathway	0.0287142
Peroxisome	0.0496617
Gap junction	0.0496617
Protein digestion and absorption	0.0496617
Platinum drug resistance	-0.016237
Central carbon metabolism in cancer	-0.016237
Pyruvate metabolism	-0.0179547
HIF-1 signaling pathway	-0.0225811

## Sheet: Fig. 1e
Gene Ontology cold-exposed iWAT
Pathway	p-Value (adjusted, -log10)
Oxidative phosphorylation	51.458
Diabetic cardiomyopathy	48.8305
Thermogenesis	47.1398
Chemical carcinogenesis - reactive oxygen species	35.7348
Non-alcoholic fatty liver disease	34.6185
Parkinson disease	33.2829
Prion disease	32.9384
Huntington disease	32.6958
Carbon metabolism	27.1533
Alzheimer disease	26.337
Amyotrophic lateral sclerosis	23.9469
Citrate cycle (TCA cycle)	21.8097
Pathways of neurodegeneration - multiple diseases	20.4554
Fatty acid metabolism	12.9447
Cardiac muscle contraction	12.914
Retrograde endocannabinoid signaling	12.7773
Glycolysis / Gluconeogenesis	12.2972
PPAR signaling pathway	11.7394
Pyruvate metabolism	10.0508
Fatty acid degradation	10.0016
Biosynthesis of amino acids	8.91529
Propanoate metabolism	7.48719
Glucagon signaling pathway	6.90884
Peroxisome	6.56794
Fatty acid elongation	5.50623
Complement and coagulation cascades	-7.6881

## Sheet: Fig. 1f
Gene Ontology cold-exposed eWAT
Pathway	p-Value (adjusted)
Proximal tubule bicarbonate reclamation	0.0275086
Bile secretion	0.0275086
Aldosterone-regulated sodium reabsorption	0.0481886

## Sheet: Fig. 1g
RNA-Seq cold-Exposed iBAT (Regulation Adcy isoforms, TPM)
	C57BL/6N (22°C)			C57BL/6N (5°C)
Adcy1	0.105096	1.15769	0.222345	0.27198	0.401168	0.386684	0.452326	0.210862
Adcy2	0.217755	0.31373	0.186725	0.33484	0.402051	0.606367	0.245521	1.1132
Adcy3	224.363	181.081	99.0027	1253.64	1769.98	1772.27	1246.16	671.795
Adcy4	37.5765	24.2809	23.5919	47.2792	51.7714	51.3112	45.7307	70.6141
Adcy5	4.79354	14.5161	31.8288	5.00934	4.59497	8.04235	9.66353	7.09611
Adcy6	300.294	299.52	240.487	225.071	299.477	251.249	236.775	198.954
Adcy7	2.65414	4.87627	2.58603	7.32779	9.1864	7.16605	6.90487	7.81529
Adcy8	0.051309	0.0611959	0	0	0.106053	0	0.0766814	0.0652696
Adcy9	10.3629	17.0037	20.4246	9.62054	11.1027	14.5283	13.4762	4.88679
Adcy10	6.08097	8.57442	7.65496	6.66576	13.8935	12.1505	10.9654	10.014

## Sheet: Fig. 1h
RNA-Seq cold-Exposed iWAT (Regulation Adcy isoforms)
				C57BL/6N (5°C)
Adcy1	0.916938	1.03607	2.2841	0.485642	1.39997	1.0781
Adcy2	0.636752	0.435321	1.11547	0	0.725767	0.371239
Adcy3	40.6663	37.566	29.1946	145.168	173.842	192.205
Adcy4	30.8516	44.7237	18.2802	18.3087	16.5218	15.2022
Adcy5	92.9008	111.727	84.9242	83.4507	80.7571	82.3979
Adcy6	143.976	150.401	143.092	132.561	139.373	173.522
Adcy7	11.9794	12.1047	12.1102	6.97869	15.996	6.55536
Adcy8	0.970012	0.117724	0.150636	0	0	0
Adcy9	5.08785	4.49946	4.31719	2.2823	6.21767	6.30033
Adcy10	7.07391	13.0718	5.31616	15.9989	19.1666	17.638
