# Supplementary material for: Cold-induced expression of a truncated adenylyl cyclase 3 acts as rheostat to brown fat function
Source: Nat Metab. 2024 Apr 29;6(6):1053–75. doi: 10.1038/s42255-024-01033-8 (PMC11971047; doi:10.1038/s42255-024-01033-8)
Supplement: Supplementary file 4 — Statistical source data. [file 42255_2024_1033_MOESM4_ESM.xlsx]

## Sheet: Fig. 2b
BAT Adcy3 knockout efficiency (TPM)
	LoxP	Adcy3-AdcKO
	80.8338	14.1229
	91.6824	32.327
	75.0798	21.6456
	89.7876	24.7223

## Sheet: Fig. 2c
BAT cAMP regulation (fold-change)
	LoxP	Adcy3-AdcKO
	0.962167	0.375422
	0.977464	0.489238
	0.854359	0.488732
	1.24454	0.454659

## Sheet: Fig. 2d
	Body weight regulation (Chow)
	week (age)	LoxP								Adcy3-AdcKO
	4	17.9	14.9	18.7	19.6	16.9	18.4	17.7	15.7	15.4	18.1	10.9	14.7	16.4	19.4	18.4	14.8
	5	19.6	17.8	20.4	20.5	18	19.9	20	19.3	18.2	20.5	14.1	18.2	19.6	21.5	20.6	19.2
	6	20.4	18.2	20.6	21.1	19	20	20.2	20.5	19.2	20.8	15.6	19.1	20.5	21.5	21.1	20.3
	7	21.1	19.2	21.5	22.4	20	21.1	20.8	21.2	21.6	22.5	17.2	21.3	21.7	22.8	23.2	22.4
	8	20.9	20.8	22.1	23.5	20.7	21	21.9	22.4	23.1	24	18.7	22.6	22.8	23.5	24.9	24.1
	9	22	21.1	23.4	24.2	21	21.4	23.4	23.1	24.1	25.2	19.7	23.2	22.8	24.4	26	25.1
	10	22.4	23.2	23.5	24.4	21.5	22.2	24	24	25	25.6	20.5	23.9	23.5	25	27.1	26.2
	11	22.6	24.3	24.3	25.2	22.9	23	24.9	25.1	25.3	26.2	21.5	24.2	24.4	26.4	27.7	26.9
	12	23.2	24.3	24.6	26.3	23.1	22.9	24.5	25	25.8	26.5	21.8	24.4	25.4	26	27.8	27.1
	13	22.6	25.2	25.2	26.8	23.6	23.5	25.3	25.7	27	27.4	22.7	25.4	26.4	26.4	28.1	27.3
	14	23.8	25.2	26.1	27.3	24.5	23.5	25.8	26.7	27.3	28.2	23.3	25.7	26.7	26	28.7	27.6
	15	23.5	25.5	26.7	27.8	24.6	23.4	25.7	26.5	28.1	28.4	24.1	26.5	26.9	26.9	29	28.1

## Sheet: Fig. 2e
	Glucose tolerance (Chow)
	min	LoxP								Adcy3-AdcKO
	0	191	176	153	154	181	174	112	138	171	178	164	166	136	122	165	141
	15	479	483	432	336	356	500	378	434	469	457	468	531	436	414	345	396
	30	454	510	504	430	346	475	266	379	471	438	406	444	312	330	355	243
	60	310	308	278	261	254	255	196	255	301	331	253	291	222	209	201	214
	120	202	183	153	137	214	183	175	217	227	232	159	225	155	154	220	159

## Sheet: Fig. 2f
	Insulin sensitivity (Chow)
	min	LoxP								Adcy3-AdcKO
	0	173	148	193	155	167	194	184	177	218	168	170	187	180	150	221	166
	15	145	76	121	122	107	86	79	97	120	92	127	86	87	76	150	84
	30	104	92	125	95	96	102	90	97	108	101	98	77	125	96	123	96
	60	91	103	99	97	90	104	111	119	116	112	96	99	155	95	124	87

## Sheet: Fig. 2g
Indirect calorimetry - RER (Chow)
	Time of day	LoxP								Adcy3-AdcKO
	09 40	0.824	0.832	0.922	0.821	0.811	0.816	0.919	0.842	0.873	0.798	0.813	0.822	0.838	0.842	0.881	0.799
	10 00	0.781	0.779	0.88	0.787	0.799	0.776	0.872	0.791	0.855	0.758	0.77	0.784	0.796	0.784	0.911	0.755
	10 20	0.768	0.751	0.88	0.781	0.788	0.791	0.883	0.804	0.799	0.759	0.763	0.806	0.806	0.788	0.893	0.754
	10 40	0.77	0.788	0.913	0.795	0.801	0.767	0.883	0.823	0.798	0.766	0.766	0.779	0.814	0.777	0.886	0.773
	11 00	0.77	0.791	0.888	0.794	0.783	0.786	0.858	0.808	0.826	0.789	0.777	0.775	0.835	0.885	0.962	0.78
	11 20	0.797	0.755	0.867	0.789	0.803	0.797	0.87	0.795	0.795	0.887	0.789	0.835	0.816	0.955	0.959	0.781
	11 40	0.78	0.76	0.855	0.803	0.776	0.788	0.849	0.801	0.777	0.96	0.772	0.979	0.803	0.895	0.946	0.776
	12 00	0.774	0.779	0.905	0.782	0.772	0.788	0.818	0.797	0.79	0.958	0.762	0.966	0.818	0.873	0.974	0.774
	12 20	0.768	0.788	0.865	0.782	0.809	0.883	0.8	0.793	0.79	0.952	0.769	0.914	0.822	0.847	0.965	0.774
	12 40	0.768	0.802	0.829	0.821	0.779	0.959	0.802	0.807	0.852	0.902	0.79	0.879	0.823	0.816	0.937	0.779
	13 00	0.787	0.823	0.823	0.783	0.783	0.902	0.807	0.81	0.871	0.867	0.793	0.869	0.808	0.839	0.929	0.807
	13 20	0.781	0.879	0.866	0.761	0.773	0.874	0.82	0.778	0.788	0.847	0.771	0.819	0.81	0.815	0.927	0.905
	13 40	0.782	0.801	0.849	0.759	0.829	0.855	0.789	0.787	0.759	0.822	0.758	0.915	0.811	0.935	0.956	0.951
	14 00	0.788	0.791	0.824	0.766	0.796	0.829	0.779	0.788	0.762	0.82	0.765	0.913	0.926	0.96	0.952	0.891
	14 20	0.845	0.824	0.9	0.781	0.771	0.901	0.787	0.824	0.8	0.868	0.786	0.875	0.936	0.908	0.927	0.861
	14 40	0.931	0.971	0.968	0.821	0.777	0.998	0.795	0.883	0.919	0.957	0.86	0.888	0.914	0.888	0.898	0.885
	15 00	0.917	0.985	0.984	0.893	0.78	1.024	0.901	0.985	0.921	1.01	0.939	1.017	0.916	0.896	0.958	0.838
	15 20	0.885	1.03	0.954	0.833	0.805	0.995	0.954	0.992	0.86	0.97	0.98	1.006	0.858	0.985	1	0.789
	15 40	0.926	1.032	0.925	0.811	0.911	0.965	0.969	1.011	0.842	0.925	0.973	0.985	0.885	0.928	0.956	0.856
	16 00	0.865	1.031	0.973	0.809	1.007	1.016	0.948	0.987	0.83	0.897	0.954	0.984	0.948	0.944	0.914	0.994
	16 20	0.854	1.025	1.016	0.842	1.037	1.001	0.926	0.976	0.899	0.957	0.996	1.013	1.005	1.016	0.967	1.028
	16 40	0.955	1.028	1.049	0.8	1.026	1.006	0.89	0.938	0.952	1.012	1.03	1.04	0.996	1.021	1.008	1.031
	17 00	0.995	0.985	1.035	0.793	0.986	1.008	0.989	1.005	0.906	1.021	1.005	0.997	0.97	0.995	1.004	0.988
	17 20	0.96	0.982	1.034	0.836	1.01	1.018	1.039	1.003	0.929	0.993	0.985	1.011	0.986	0.997	1.023	1.035
	17 40	1.008	0.989	0.997	0.92	1.004	1.033	1.06	0.957	0.937	0.972	1.031	0.938	1.012	1.024	1.038	1.039
	18 00	1.031	1.007	0.996	0.908	0.974	1.059	1.064	1.048	0.938	0.989	1.043	1.037	1.067	1.021	1.047	1.06
	18 20	1.047	0.927	1.017	0.891	0.976	1.055	1.075	1.03	0.993	1.03	1.049	1.04	1.081	1.035	1.04	1.053
	18 40	1.043	0.852	1.017	0.975	1.047	1.039	1.053	0.983	0.989	1.046	1.014	1.058	1.057	1.032	1.032	1.034
	19 00	1.006	0.958	0.976	1.024	1.016	1.02	1.054	1.038	0.992	1.043	1.04	1.04	1.046	1.023	1.008	1.013
	19 20	0.965	1.014	0.98	1.015	1.024	1.031	1.046	1.048	1.034	1.031	1.04	1.046	1.054	1.02	1.004	1.036
	19 40	1.001	1.029	1.02	1.041	1.064	1.009	1.067	1.097	1.04	1.021	1.022	1.05	1.057	1.043	1.02	1.014
	20 00	1.034	1.036	1.013	1.043	1.048	1.021	1.058	1.052	1.044	1.015	1.035	1.057	1.073	1.044	1.023	1.033
	20 20	1.019	1.03	1.018	1.024	1.002	1.013	1.05	1.062	1.035	1.027	1.032	1.036	1.044	1.037	1.031	1.041
	20 40	0.984	1.065	1.041	1.057	1.048	1.046	1.076	1.088	1.024	1.044	1.034	1.07	1.08	1.073	1.048	1.056
	21 00	1.011	1.049	1.048	1.036	1.041	0.998	1.053	1.043	1.037	1.017	1.023	1.036	1.066	1.041	1.004	1.021
	21 20	1.031	1.053	1.044	1.038	0.975	0.925	1.063	1.06	1.05	1.046	1.041	1.029	1.053	1.046	1.027	1.062
	21 40	1.032	1.059	1.052	1.043	1.047	0.908	1.048	1.059	1.05	1.027	1.053	1.062	1.032	1.008	1.034	1.058
	22 00	0.995	1.044	1.056	1.035	1.054	0.985	1.049	1.057	1.047	1.035	1.043	1.043	1.039	1.039	1.004	1.045
	22 20	1.024	1.042	1.038	1.026	1.046	0.964	1.054	1.038	1.054	1.037	1.057	1.04	1.041	1.051	0.97	1.036
	22 40	1.035	1.025	1.052	1.067	1.066	0.936	1.05	1.056	1.045	1.043	1.049	1.015	1.038	1.035	1.02	1.011
	23 00	1.032	1.055	1.055	1.047	1.07	0.859	1.063	1.046	1.053	1.036	1.039	0.95	1.024	1.002	1.016	1.072
	23 20	1.031	1.036	1.069	1.064	1.055	0.947	1.048	1.044	1.057	1.017	1.052	1.064	0.992	0.994	1.022	1.055
	23 40	1.024	1.029	1.05	1.038	1.026	0.978	1.048	1.052	1.043	1.03	1.035	1.049	0.982	1.047	1.008	1.034
	00 00	1.009	1.057	1.047	1.041	1.035	0.984	1.039	1.033	1.06	1.024	1.049	1.007	0.989	1.025	0.981	0.999
	00 20	1.012	1.049	1.027	1.023	1.034	0.936	1.039	1.038	1.045	1.009	1.019	0.986	1.024	1.027	0.995	1.041
	00 40	1.005	1.026	1.023	1.011	0.982	0.919	1.037	1.036	1.043	0.998	1.028	1.003	1.039	1.024	0.967	0.993
	01 00	1.002	1.036	1.023	1.013	1.027	0.998	1.003	1.044	1.046	0.992	1.035	1.04	0.99	1.001	0.984	0.967
	01 20	0.981	1.029	1.023	1.018	1.04	1.01	1.02	1.048	1.02	1.024	1.029	1.035	0.961	0.977	0.97	0.923
	01 40	0.978	1.037	1.025	1.054	1.039	0.996	1.05	1.039	1.027	1.011	1.024	1.016	0.944	0.936	0.943	1.022
	02 00	1.011	1.039	1.04	1.035	1.014	0.967	1.037	1.009	1.056	1.015	1.012	1.061	0.921	1.016	0.876	1.031
	02 20	1.01	1.052	1.035	1.021	1.002	0.947	1.023	0.986	1.05	1.007	0.984	1.031	0.998	1.027	0.931	1.007
	02 40	0.99	1.057	1.027	1.038	1	0.906	1.025	1.021	1.028	0.994	0.938	1.009	1.017	0.993	0.954	0.97
	03 00	0.977	1.035	1.049	1.024	0.985	0.906	1.032	1.044	1.031	0.968	0.937	1.051	1.006	0.96	0.944	0.947
	03 20	0.99	1.047	1.048	1.044	0.953	0.875	1.012	1.043	1.029	1.005	0.991	1.032	0.963	0.964	0.908	0.955
	03 40	0.994	1.035	1.042	1.048	0.925	0.842	0.983	1.021	1.01	0.997	0.988	1.038	0.937	0.9	0.85	0.939
	04 00	0.993	1.028	1.023	1.065	0.99	0.845	1.006	1.023	0.991	1.028	0.934	1.016	1.002	0.919	0.805	0.941
	04 20	1.018	1.016	1.006	1.029	0.932	0.884	0.997	1.021	0.994	1.016	0.909	1.006	1.002	0.917	0.793	0.895
	04 40	1.021	1.014	1.017	1.003	0.932	0.841	0.981	1.046	1.025	0.989	1.004	0.998	1.011	0.929	0.911	0.86
	05 00	1.028	1.03	1.043	1.045	0.854	0.835	1.009	1.033	1.027	0.968	1.001	0.969	1.042	0.864	0.977	0.992
	05 20	1.021	1.023	1.022	1.018	0.915	0.837	1.007	1.001	0.984	0.972	0.962	0.895	1.013	0.797	0.959	0.99
	05 40	1.018	0.985	1.043	1.032	1.022	0.805	0.975	0.937	0.957	1.017	0.92	1.007	1.004	0.824	0.935	0.991
	06 00	0.991	0.927	1.034	1.008	1.013	0.766	0.956	0.922	0.939	0.989	0.91	1.015	0.966	0.933	0.897	0.951
	06 20	1.029	0.902	0.969	1.005	0.925	0.777	0.942	0.901	0.934	0.926	0.894	0.954	0.912	0.855	0.848	0.92
	06 40	1.026	0.859	0.994	1.024	0.897	0.865	0.918	0.894	0.923	0.887	0.953	0.871	0.888	0.828	0.9	0.89
	07 00	0.995	0.841	1.004	0.967	0.821	0.804	0.866	1.006	0.888	0.846	0.91	0.837	0.886	0.787	0.897	0.81
	07 20	0.967	0.829	0.995	0.927	0.823	0.798	0.836	1.013	0.83	0.836	0.861	0.854	0.881	0.761	0.791	0.832
	07 40	0.948	0.863	0.963	0.91	0.798	0.758	0.831	0.959	0.802	0.826	0.841	0.831	0.895	0.768	0.805	0.763
	08 00	0.925	0.947	0.967	0.91	0.802	0.767	0.88	0.954	0.812	0.807	0.806	0.822	0.928	0.788	0.894	0.793
	08 20	0.918	0.962	0.961	0.861	0.799	0.79	0.963	0.944	0.824	0.84	0.787	0.816	0.894	0.794	0.927	0.78
	08 40	0.909	0.898	0.923	0.892	0.792	0.91	0.922	0.914	0.783	0.898	0.789	0.823	0.866	0.802	0.973	0.781
	09 00	0.913	0.883	0.915	0.879	0.774	0.893	0.882	0.91	0.758	0.844	0.777	0.782	0.871	0.761	0.95	0.774
	09 20	0.89	0.853	0.91	0.832	0.781	0.884	0.865	0.836	0.786	0.81	0.803	0.757	0.836	0.839	0.901	0.77
	09 40	0.864	0.875	0.911	0.85	0.804	0.88	0.852	0.843	0.79	0.83	0.918	0.79	0.837	0.799	0.964	0.8
	10 00	0.834	0.834	0.94	0.814	0.799	0.824	0.837	0.827	0.854	0.799	0.88	0.798	0.844	0.784	0.969	0.756
	10 20	0.859	0.844	0.862	0.825	0.779	0.848	0.83	0.812	0.965	0.779	0.824	0.778	0.809	0.781	0.949	0.763
	10 40	0.832	0.809	0.822	0.978	0.751	0.79	0.818	0.821	0.929	0.787	0.894	0.768	0.78	0.782	0.939	0.756
	11 00	0.783	0.773	0.803	0.988	0.78	0.781	0.798	0.781	0.91	0.779	0.895	0.776	0.761	0.803	0.916	0.796
	11 20	0.767	0.813	0.79	0.986	0.778	0.772	0.808	0.783	0.892	0.855	0.876	0.777	0.775	0.779	0.901	0.769
	11 40	0.795	0.935	0.793	0.972	0.776	0.825	0.797	0.771	0.906	0.918	0.862	0.793	0.779	0.77	0.972	0.755
	12 00	0.758	0.97	0.848	0.954	0.796	0.915	0.783	0.768	0.902	0.837	0.827	0.869	0.779	0.8	0.976	0.777
	12 20	0.753	0.915	0.932	0.933	0.77	0.893	0.784	0.794	0.868	0.792	0.84	0.802	0.782	0.901	0.958	0.77
	12 40	0.759	0.912	0.918	0.924	0.782	0.937	0.778	0.796	0.826	0.776	0.817	0.761	0.782	0.891	0.949	0.758
	13 00	0.782	0.904	0.925	0.93	0.798	0.869	0.809	0.771	0.829	0.877	0.784	0.766	0.809	0.831	0.945	0.807
	13 20	0.771	0.91	0.912	0.903	0.932	0.839	0.889	0.772	0.946	0.94	0.795	0.782	0.85	0.836	0.93	0.77
	13 40	0.785	0.886	0.924	0.905	0.975	0.883	0.835	0.818	0.916	0.915	0.771	0.917	0.794	0.884	0.919	0.779
	14 00	0.772	0.843	0.912	0.921	0.967	0.917	0.822	0.963	0.833	0.895	0.766	0.84	0.785	0.868	0.991	0.776
	14 20	0.858	0.9	0.906	0.844	0.923	0.83	0.826	0.995	0.806	0.953	0.781	0.82	0.799	0.813	1.01	0.773
	14 40	0.948	0.974	0.987	0.866	0.871	0.814	0.829	0.984	0.949	1.017	0.8	0.987	0.829	0.816	1.007	0.847
	15 00	0.9	0.928	0.99	0.906	0.856	0.905	0.921	0.979	0.961	1.003	0.92	1.024	0.806	0.797	1.001	1.001
	15 20	0.875	0.878	0.968	0.855	0.963	0.944	0.977	0.974	0.914	0.989	0.897	0.999	0.785	0.824	0.988	1.005
	15 40	0.83	0.901	0.944	0.812	1.014	0.95	0.944	0.906	0.941	0.935	0.867	0.943	0.796	0.952	0.993	0.993
	16 00	0.811	0.88	0.936	0.801	1.052	0.974	0.949	1.001	1.013	0.965	0.92	1.027	0.869	0.97	0.951	0.978
	16 20	0.871	0.856	0.922	0.892	1.057	1.002	0.939	1.054	1.045	1.01	0.979	1.002	0.996	0.935	0.922	0.983
	16 40	0.988	0.799	0.898	0.978	1.049	0.969	0.992	1.044	1.082	0.999	0.945	0.978	0.985	0.884	0.9	1.039
	17 00	1.032	0.791	0.872	1.001	1.047	0.908	1.022	1.057	1.011	0.961	0.926	0.923	0.998	0.881	0.978	1.041
	17 20	1.033	0.798	0.882	1.017	1.058	0.989	1.011	1.031	0.986	0.938	0.922	0.992	0.957	0.966	1.013	1.044
	17 40	1.038	0.754	0.823	1.004	0.992	0.996	1.051	0.981	1.014	0.98	0.982	1.016	0.951	1.013	0.999	1.035
	18 00	1.028	0.771	0.774	0.993	1.008	1.001	1.025	1.033	1.002	0.927	0.986	1.024	1.021	1.018	0.989	1.033
	18 20	1.029	0.789	0.771	1.007	1.021	1.032	1.058	1.037	0.929	0.879	0.997	1.016	0.968	1.035	1.024	1.058
	18 40	0.998	0.807	0.79	0.978	1.011	0.998	1.049	1.036	0.868	0.927	0.948	1.031	1.011	0.998	1.026	1.002
	19 00	0.977	0.844	0.79	0.949	1.022	0.914	0.999	1.027	0.921	0.98	0.861	1.026	1	0.978	0.982	1.031
	19 20	0.992	0.928	0.826	0.98	1.016	0.981	0.99	1	0.98	0.98	0.947	1.005	1.022	0.979	0.958	1.021
	19 40	0.996	0.985	0.88	1.009	0.978	0.987	1.006	1.035	0.989	1	1.004	1.012	1.001	0.997	0.996	1.053
	20 00	1.02	1.002	0.956	1.04	1.038	0.968	1.02	1.035	1.013	0.975	1.008	1.013	1.038	1.006	0.976	1.047
	20 20	1.023	0.985	1.007	0.998	1.037	1.014	1.036	1.037	1.024	0.997	1.025	1.034	1.032	1.037	1.009	1.04
	20 40	1.02	1.009	1.025	0.942	1.021	1.003	1.047	1.047	1.029	1.015	1.018	1.04	1.014	1.018	1.028	1.054
	21 00	1.034	1.013	1.018	1.023	1.014	0.986	1.039	1.042	1.027	1.024	1.008	1.032	1.007	1.041	1.005	1.053
	21 20	1.037	1.049	1.023	1.034	1.029	0.979	1.019	1.029	1.019	1.019	1.015	1.008	1.044	1.032	0.99	1.054
	21 40	1.022	1.026	1.035	1.019	1.013	0.928	0.993	1.042	1.034	1.007	0.989	0.978	1.051	1.016	1.013	1.042
	22 00	1.02	1.032	1.022	1.009	1.018	0.959	1.028	1.064	1.03	1.019	1.019	1.03	1.014	1.03	0.998	1.057
	22 20	1.021	1.016	1.004	1.043	1	0.987	1.048	1.029	1.023	1.025	1.011	1.064	1.03	1.027	0.996	1.074
	22 40	1.011	1.04	1.025	1.031	0.969	0.997	1.02	1.004	1.017	1.026	1.01	1.006	1.004	1.001	0.943	1.02
	23 00	1.007	1.037	1.025	1.021	0.896	0.971	1.036	1.016	1.03	1.029	0.982	0.982	1.015	0.996	0.997	1.017
	23 20	1.004	1.024	1.047	1.023	0.898	0.963	1.045	1.031	1.019	1.017	1.003	1.025	1.026	1.002	1.002	1.019
	23 40	1.011	1.02	1.046	1.01	1.011	0.902	1.033	1.024	1.025	1.016	1.021	0.98	1.022	0.973	1.005	1.018
	00 00	0.996	1.013	1.045	1.017	1.007	0.898	1.018	1.014	1.02	1.003	1.006	1.026	1	1.019	0.977	1.006
	00 20	0.961	1.037	1.03	1.002	0.939	0.896	0.982	1.015	1.008	0.99	0.97	0.995	0.983	1.018	0.928	1.021
	00 40	0.986	1.028	1.007	0.985	0.956	0.898	0.927	0.99	1.001	1.005	0.925	0.995	0.996	0.975	0.937	1.032
	01 00	0.989	1.031	0.997	0.964	0.94	0.858	0.88	0.965	1.004	0.977	0.957	1.01	1.021	0.946	0.989	0.988
	01 20	0.993	1.036	0.988	0.958	0.885	0.923	0.98	1.009	1.005	0.974	0.999	0.987	1.023	0.895	0.959	0.982
	01 40	1.01	1.042	1.03	0.854	0.914	0.882	1	0.968	1.025	0.959	1.001	1.041	0.983	0.953	0.952	0.955
	02 00	1.001	1.034	1.043	0.999	0.817	0.827	0.984	0.912	1.024	0.963	0.988	1.013	0.984	0.968	1.004	0.889
	02 20	0.98	1.029	1.014	1	0.867	0.837	0.942	0.819	1.036	1.022	0.962	1.005	0.994	0.96	1.009	0.846
	02 40	0.984	1.035	1.009	0.977	0.971	0.937	0.973	0.839	1.032	0.99	0.94	1.023	0.969	0.917	0.994	0.86
	03 00	0.986	1.043	1.026	0.933	0.859	0.915	1.012	0.972	1.03	0.983	0.948	0.994	1.019	0.892	0.98	0.878
	03 20	1.004	1.028	1.022	0.92	0.838	0.914	1.016	0.982	1.025	0.964	0.923	1.018	1.032	0.949	0.948	0.908
	03 40	1.014	1.018	1.015	0.905	0.778	0.917	1.004	0.949	0.992	0.952	0.899	0.966	1.007	0.982	0.938	0.973
	04 00	1.015	1.016	0.991	0.89	0.773	0.877	0.97	0.921	0.995	0.988	0.857	0.951	0.989	1.022	0.882	1.001
	04 20	1.006	1.026	0.991	0.883	0.77	0.968	0.935	0.881	1.022	0.95	0.941	0.896	0.991	1.008	0.935	1.02
	04 40	0.973	1.02	0.946	0.982	0.874	0.95	0.893	0.968	1	0.992	0.957	0.897	0.958	0.966	0.952	0.999
	05 00	0.984	0.992	0.993	0.98	0.917	0.931	0.871	1.002	0.967	0.972	0.919	1.001	0.942	0.981	0.915	0.995
	05 20	0.973	0.994	0.984	0.962	0.85	0.882	0.846	0.998	1.013	0.919	0.87	0.988	0.968	1.012	0.92	1.035
	05 40	0.925	0.971	0.959	0.995	0.793	0.832	0.816	0.964	1.008	0.896	0.91	0.959	0.961	0.965	0.896	1.007
	06 00	0.929	0.948	0.914	0.976	0.787	0.822	0.899	0.936	0.987	0.846	0.975	0.882	0.933	0.95	0.822	0.979
	06 20	0.873	0.974	0.893	0.948	0.799	0.836	0.921	0.943	0.992	0.832	0.991	0.845	0.888	0.933	0.881	0.966
	06 40	0.836	1.016	0.971	0.935	0.915	0.808	0.879	0.893	1.017	0.934	0.938	0.823	0.899	0.938	0.938	0.905
	07 00	0.804	1.026	0.971	0.966	0.907	0.762	0.845	0.859	0.95	0.955	0.954	1.002	0.885	0.91	0.913	0.969
	07 20	0.795	0.983	0.918	0.908	0.83	0.753	0.843	0.868	0.929	0.935	0.955	1.012	0.841	0.864	0.903	1
	07 40	0.778	0.932	0.895	0.847	0.833	0.809	0.84	0.844	0.9	0.896	0.934	0.921	0.808	0.857	0.889	0.989
	08 00	0.785	0.917	0.864	0.83	0.859	0.83	0.823	0.851	0.896	0.901	0.893	0.884	0.791	0.821	0.909	0.95
	08 20	0.779	0.916	0.858	0.809	0.787	0.79	0.803	0.929	0.892	0.879	0.888	0.894	0.833	0.838	0.887	0.906
	08 40	0.776	0.945	0.856	0.842	0.786	0.835	0.798	0.977	0.875	0.85	0.884	0.922	0.789	0.82	0.881	0.914
	09 00	0.765	0.896	0.821	0.959	0.762	0.827	0.796	0.93	0.872	0.846	0.802	0.984	0.779	0.823	0.877	0.934
	09 20	0.764	0.928	0.841	0.87	0.764	0.825	0.763	0.906	0.973	0.862	0.814	0.936	0.769	0.817	0.828	0.861
	09 40	0.769	0.993	0.829	0.833	0.761	0.905	0.759	0.92	0.959	0.809	0.788	0.905	0.791	0.785	0.807	0.813
	10 00	0.749	0.91	0.81	0.797	0.773	0.813	0.756	0.908	0.891	0.784	0.762	0.863	0.766	0.782	0.786	0.803
	10 20	0.777	0.883	0.786	0.791	0.916	0.841	0.762	0.895	0.874	0.769	0.779	0.909	0.775	0.772	0.785	0.779
	10 40	0.893	0.882	0.782	0.947	0.874	0.865	0.756	0.883	0.889	0.768	0.771	0.821	0.762	0.79	0.843	0.8
	11 00	0.922	0.987	0.784	1	0.837	0.834	0.789	0.837	0.888	0.779	0.77	0.892	0.784	0.808	0.933	0.872
	11 20	0.9	0.966	0.756	0.982	0.821	0.838	0.755	0.815	0.838	0.79	0.779	0.952	0.805	0.836	0.896	0.931
	11 40	0.902	0.927	0.756	0.969	0.827	0.789	0.77	0.79	0.793	0.875	0.771	0.903	0.772	0.949	0.95	0.902
	12 00	0.855	0.91	0.749	0.946	0.786	0.785	0.762	0.782	0.851	0.843	0.753	0.911	0.768	0.936	0.966	0.871
	12 20	0.834	0.916	0.769	0.905	0.806	0.776	0.789	0.798	0.911	0.786	0.806	0.859	0.761	0.905	0.918	0.823
	12 40	0.843	0.872	0.759	0.897	0.792	0.788	0.764	0.779	0.81	0.769	0.829	0.82	0.796	0.866	0.875	0.841
	13 00	0.793	0.852	0.812	0.847	0.773	0.8	0.765	0.796	0.797	0.792	0.777	0.802	0.771	0.836	0.88	0.812
	13 20	0.794	0.912	0.916	0.9	0.811	0.771	0.791	0.954	0.894	0.891	0.773	0.786	0.76	0.883	0.849	0.785
	13 40	0.818	0.962	0.938	0.85	0.781	0.777	0.807	0.93	0.87	0.929	0.753	0.938	0.795	0.903	0.871	0.802
	14 00	0.929	0.9	0.91	0.839	0.847	0.781	0.776	0.908	0.856	0.929	0.781	0.914	0.803	0.86	0.829	0.801
	14 20	0.956	0.85	0.888	0.855	0.891	0.78	0.781	0.918	0.819	0.926	0.907	0.821	0.862	0.888	0.826	0.781
	14 40	0.944	0.814	0.899	0.933	0.822	0.766	0.815	1.012	0.932	0.881	0.852	0.795	0.854	0.911	0.848	0.8
	15 00	0.937	0.787	0.853	0.812	0.793	0.838	0.806	1.03	0.948	0.913	0.901	0.881	0.837	0.946	0.913	0.875
	15 20	0.934	0.932	0.844	0.779	0.787	0.945	0.778	1.04	0.899	0.98	0.837	0.945	0.833	0.934	0.839	1.025
	15 40	0.859	0.904	0.824	0.801	0.822	0.972	0.909	1.038	0.915	1.006	0.788	0.938	0.833	0.875	0.857	0.994
	16 00	0.833	0.948	0.841	0.932	0.926	0.962	0.997	1.038	0.899	0.982	0.844	0.899	0.885	0.835	0.952	0.989
	16 20	0.881	0.932	0.862	0.953	0.949	0.989	1.024	1.038	0.991	0.974	0.829	0.836	0.999	0.929	0.981	0.972
	16 40	0.979	0.879	0.942	0.913	1.01	1	1.034	0.978	0.989	0.995	0.841	0.887	1.025	0.961	1.002	0.982
	17 00	1.046	0.854	0.935	0.909	1.017	1.039	1.041	1.028	0.974	0.965	0.846	0.96	1.039	0.973	0.99	1.023
	17 20	1.014	0.838	0.938	0.848	1.017	1.028	1.047	1.053	0.971	0.921	0.897	0.94	1.019	0.986	0.999	1.016
	17 40	1.02	0.838	0.92	0.827	1.017	1.032	1.038	1.074	0.967	0.975	0.901	0.933	1.021	0.899	1.001	1.053
	18 00	1.011	0.857	0.912	0.88	1.015	1.032	1.062	1.065	0.995	1.001	0.924	0.935	0.94	0.973	0.972	1.043
	18 20	1.024	0.801	0.847	0.96	1.058	1.025	1.077	1.009	1.006	1.02	0.941	0.959	0.993	1.02	1.005	1.073
	18 40	1.013	0.848	0.869	0.986	1.054	1.019	1.031	0.978	1.012	1.031	0.95	0.915	1.039	1.007	1.022	1.021
	19 00	0.985	0.934	0.821	0.946	1.012	1.013	1.005	0.989	1.012	1.012	0.92	0.962	1.027	0.996	1.006	1.05
	19 20	0.959	0.964	0.812	0.914	1.026	1.019	1	1.013	1.015	0.994	0.935	0.954	1.026	1.023	0.997	0.999
	19 40	0.981	0.978	0.782	0.971	1.039	1.023	1.018	1.028	1.009	0.975	0.96	0.983	1.034	1.01	1.024	0.975
	20 00	0.979	1.007	0.902	0.988	1.05	1.018	0.98	1.011	1.023	1	0.967	0.956	1.032	1.021	1.023	0.997
	20 20	0.958	0.993	0.937	0.999	1.032	1.016	1	0.951	1.019	1.021	0.968	0.947	1.024	1.034	0.998	0.912
	20 40	0.988	0.994	0.924	1.015	1.022	1.012	1.009	1.03	1.019	0.988	0.972	0.978	1.04	1.041	1.026	1.01
	21 00	1.012	1.007	0.902	0.993	1.015	1.023	1.012	1.042	1.006	0.962	0.935	1.004	1.035	1.037	1.009	1.033
	21 20	0.976	1.002	0.925	0.994	1.019	1.017	1.009	1.007	1.016	0.996	0.98	0.998	1.034	1.03	0.993	1.013
	21 40	0.962	0.978	0.977	0.978	1.019	1.033	1.022	1.004	1.02	0.999	1.004	0.93	1.04	1.046	0.969	1.007
	22 00	0.96	0.952	0.99	0.972	1.017	1.03	1.023	0.963	0.995	0.968	0.997	0.909	1.048	1.023	0.925	0.989
	22 20	0.979	0.992	0.984	1.003	1.016	1.054	1.054	1.052	1.015	1.012	1.002	0.989	1.058	1.067	0.908	1.073
	22 40	0.985	0.993	0.995	0.932	0.909	1.007	1.001	1.025	1.018	0.997	0.98	0.984	1.021	1.019	0.972	1.034
	23 00	0.967	0.992	1.009	0.832	1.014	0.958	1.005	0.998	1	0.99	0.983	0.971	1.024	1.002	0.967	1.003
	23 20	0.936	1.021	0.997	0.975	1.002	0.997	0.986	0.972	1.017	0.969	1.001	0.949	1.01	1.006	0.946	1.013
	23 40	0.891	1.016	0.957	0.968	0.991	0.947	1.016	0.969	1.021	0.935	0.961	1.006	0.965	1.032	0.996	1.047
	00 00	0.943	1.004	0.935	0.944	0.974	0.893	1.022	1.002	1.016	0.953	0.98	1.003	0.911	1.021	0.988	1.021
	00 20	0.954	0.959	0.986	0.898	0.927	0.845	1.018	1.02	0.996	0.991	1	0.924	0.966	1.007	0.952	1.029
	00 40	0.936	0.996	0.982	0.853	0.989	0.928	1.009	1.003	1.005	0.983	0.982	0.985	0.995	0.998	0.922	0.968
	01 00	0.967	0.987	0.966	0.773	1.033	0.914	1.009	0.999	1.03	1.003	0.972	0.987	1.022	0.99	0.919	1.016
	01 20	0.977	0.995	0.97	0.92	1.024	0.889	0.987	0.972	1.017	0.972	0.953	0.979	1.003	0.955	0.96	1.015
	01 40	0.945	0.999	0.936	0.973	1.002	0.953	0.924	0.959	1.013	0.949	0.936	0.909	0.987	0.963	0.927	1.025
	02 00	0.938	1.003	0.912	0.961	0.972	0.975	0.964	1.021	1.024	0.929	0.907	0.988	0.971	0.959	0.854	1.004
	02 20	0.907	0.956	0.857	0.954	0.909	0.951	0.994	1.03	1.024	0.918	0.964	0.958	1.013	0.948	0.836	0.998
	02 40	0.911	0.994	0.845	0.928	0.9	0.929	0.975	1.009	1.024	0.961	0.957	0.914	1.007	1.014	0.818	0.979
	03 00	0.938	0.986	0.955	0.924	0.955	0.933	0.972	0.994	1.007	0.996	0.929	1.007	0.997	1.03	0.937	0.976
	03 20	0.979	0.995	0.96	0.889	1	0.913	0.929	0.955	1.002	0.96	0.934	0.981	0.986	1.006	0.946	0.963
	03 40	0.978	0.939	0.936	0.888	1.012	0.921	0.921	0.961	0.992	0.923	0.886	0.961	0.975	0.991	0.945	0.937
	04 00	0.934	0.992	0.89	0.855	0.969	0.88	0.888	1.034	1.006	0.965	0.896	0.903	1.005	0.958	0.915	0.879
	04 20	0.906	1	0.882	0.954	0.972	0.84	0.993	1.025	1.009	0.952	0.922	0.858	1.031	0.979	0.92	1.003
	04 40	0.959	0.983	0.929	0.899	0.931	0.805	1.005	1.013	1.002	0.927	0.938	0.864	1.036	1.021	0.975	1.007
	05 00	0.976	0.944	0.973	0.908	0.909	0.845	0.987	1.001	1.019	0.907	0.931	0.983	1.037	1.022	1.004	0.991
	05 20	0.963	0.968	0.958	0.915	0.855	0.814	0.946	1.002	1.013	0.865	0.866	0.92	1.029	1.032	0.988	0.968
	05 40	0.963	0.955	0.926	0.806	0.946	0.821	0.917	0.968	0.96	0.972	0.903	0.862	1.01	1.011	0.963	0.896
	06 00	0.929	0.872	0.883	0.836	0.946	0.923	0.861	0.935	0.949	0.974	0.942	0.834	0.993	0.989	0.895	0.826
	06 20	0.902	0.81	0.867	0.932	0.89	0.88	0.848	0.845	0.932	0.943	0.874	0.844	0.978	0.946	0.862	0.986
	06 40	0.859	0.8	0.858	0.912	0.9	0.836	0.822	0.845	0.987	0.914	0.871	0.773	0.961	0.94	0.815	0.98
	07 00	0.867	0.878	0.894	0.841	0.843	0.785	0.958	0.842	0.968	0.869	0.811	0.722	0.949	0.866	0.769	0.942
	07 20	0.806	0.806	0.817	0.783	0.807	0.762	0.982	0.835	0.923	0.853	0.791	0.735	0.874	0.855	0.761	0.848
	07 40	0.794	0.777	0.772	0.772	0.807	0.859	0.966	0.835	0.927	0.859	0.898	0.731	0.889	0.851	0.803	0.809
	08 00	0.773	0.812	0.784	0.767	0.826	0.939	0.92	0.981	0.944	0.852	0.889	0.745	0.901	0.841	0.9	0.891
	08 20	0.747	0.766	0.894	0.783	0.813	0.956	0.892	1.004	0.897	0.865	0.958	0.826	0.871	0.843	0.926	0.988
	08 40	0.88	0.748	0.939	0.757	0.802	0.933	0.905	0.977	0.87	0.873	0.966	0.841	0.862	0.832	0.927	0.999
	09 00	0.952	0.747	0.932	0.817	0.828	0.934	0.871	0.955	0.861	0.845	0.936	0.8	0.858	0.978	0.943	0.945
	09 20	0.938	0.792	0.911	0.924	0.791	0.903	0.852	0.961	0.786	0.794	0.907	0.801	0.87	0.956	0.982	0.958
	09 40	0.929	0.855	0.892	0.871	0.791	0.867	0.881	0.883	0.777	0.789	0.877	0.827	1.001	0.923	0.949	0.929
	10 00	0.876	0.798	0.854	0.846	0.779	0.844	0.836	0.886	0.936	0.785	0.879	0.97	1.022	0.887	0.922	0.964
	10 20	0.888	0.762	0.859	0.833	0.816	0.837	0.816	0.875	0.937	0.76	0.868	0.948	0.997	0.931	0.966	0.897
	10 40	0.865	0.758	0.817	0.798	0.996	0.943	0.803	0.832	0.911	0.75	0.839	0.888	0.972	0.858	0.951	0.861
	11 00	0.812	0.876	0.905	0.87	1.011	0.959	0.795	0.804	0.855	0.779	0.791	0.86	0.961	0.823	0.859	0.844
	11 20	0.808	0.906	0.963	0.86	0.988	0.908	0.927	0.932	0.897	0.85	0.783	0.967	0.899	0.914	0.837	0.783
	11 40	0.779	0.879	0.906	0.89	0.954	0.836	0.884	0.866	0.932	0.806	0.781	0.851	0.861	0.9	0.801	0.794
	12 00	0.747	0.872	0.887	0.802	0.917	0.798	0.889	0.836	0.922	0.757	0.859	0.795	0.845	0.834	0.853	0.921
	13 20	0.905	0.842	0.877	0.908	0.906	0.904	0.942	0.9	0.777	0.787		0.882	0.847	0.918	0.85	0.966
	13 40	0.916	0.832	0.877	0.919	0.859	0.935	0.947	0.928	0.765	0.835		0.902	0.877	0.887	0.896	0.902
	14 00	0.926	0.854	0.844	0.937	0.919	0.948	0.935	0.946	0.788	0.822		0.927	0.929	0.845	0.867	0.937
	14 20	0.881	0.879	0.91	0.903	0.824	0.939	0.964	0.917	0.785	0.815		0.881	0.928	0.914	0.835	0.954
	14 40	0.898	0.895	0.933	0.841	0.836	0.955	0.963	0.89	0.766	0.864		0.846	0.929	0.903	0.866	0.96
	15 00	0.923	0.911	0.925	0.834	0.926	0.931	0.973	0.928	0.813	0.855		0.939	0.897	0.903	0.926	0.961
	15 20	0.935	0.906	0.955	0.932	0.966	0.954	0.972	0.968	0.815	0.881		0.95	0.882	0.94	0.929	0.973
	15 40	0.95	0.848	0.965	0.934	0.988	0.971	0.967	0.955	0.817	0.91		0.903	0.916	0.961	0.93	0.968
	16 00	0.953	0.833	0.963	0.961	0.979	0.978	0.97	0.973	0.852	0.942		0.914	0.95	0.91	0.961	0.995
	16 20	0.963	0.882	0.964	0.974	0.944	0.983	0.96	0.992	0.863	0.964		0.969	0.937	0.922	0.968	1.004
	16 40	0.962	0.921	0.964	0.962	0.997	0.979	0.977	0.989	0.857	0.955		0.944	0.958	0.96	0.961	0.999
	17 00	0.969	0.905	0.964	0.979	1	0.984	0.985	0.996	0.868	0.95		0.939	0.971	0.97	0.958	0.972
	17 20	0.974	0.886	0.967	0.968	0.983	0.988	0.977	0.995	0.83	0.938		0.971	0.963	0.958	0.965	0.993
	17 40	0.982	0.874	0.969	0.982	0.964	0.997	0.984	1.002	0.887	0.965		0.974	0.937	0.994	0.972	0.982
	18 00	0.976	0.899	0.974	0.975	0.98	1.002	0.979	1	0.912	0.969		0.972	0.929	0.995	0.973	1.005
	18 20	0.98	0.926	0.982	0.966	1.001	0.998	0.976	1.002	0.904	0.972		0.988	0.925	1.001	0.973	0.998
	18 40	0.97	0.927	0.978	0.986	0.999	0.997	0.976	1.006	0.934	0.969		0.989	0.963	0.996	0.968	0.998
	19 00	0.974	0.959	0.974	0.991	0.983	0.981	0.975	1.003	0.96	0.976		0.98	0.975	0.988	0.961	0.981
	19 20	0.976	0.972	0.982	0.993	0.996	0.989	0.985	1.009	0.974	0.984		1	0.982	0.994	0.968	1.004
	19 40	0.979	0.982	0.985	0.993	0.989	0.995	0.987	0.997	0.969	0.977		0.994	0.947	0.995	0.972	0.996
	20 00	0.979	0.965	0.988	1.003	0.996	0.98	0.992	1.013	0.979	0.974		0.993	0.926	1.003	0.946	1.017
	20 20	0.983	0.98	0.987	1.006	0.97	0.996	1.001	1.011	0.988	0.98		0.999	0.963	0.996	0.946	0.991
	20 40	0.981	0.968	0.989	0.992	0.963	0.997	0.99	1.023	0.982	0.983		0.989	0.972	0.991	0.973	0.976
	21 00	0.99	0.99	0.979	0.981	0.983	0.99	0.99	0.996	0.983	0.98		0.995	0.97	0.994	0.96	0.986
	21 20	0.988	0.989	0.976	0.991	0.974	0.993	0.99	1.003	0.983	0.976		0.995	0.943	0.991	0.955	0.996
	21 40	0.972	0.976	0.962	0.985	0.954	0.989	0.987	0.994	0.985	0.964		1	0.94	0.993	0.957	1
	22 00	0.983	0.989	0.974	0.983	0.99	0.992	0.979	0.996	0.988	0.978		0.981	0.958	0.98	0.962	1.001
	22 20	0.985	0.977	0.971	0.992	0.998	0.993	0.98	0.997	0.969	0.983		0.99	0.972	0.974	0.933	0.995
	22 40	0.994	0.976	0.982	0.992	0.996	0.998	0.982	0.998	0.982	0.978		0.99	0.975	1.005	0.917	1.006
	23 00	0.995	0.972	0.975	0.985	0.981	1.002	0.976	0.994	0.978	0.98		0.982	0.955	0.999	0.942	0.999
	23 20	0.98	0.993	0.983	0.988	0.974	0.996	0.978	0.974	0.984	0.975		0.974	0.927	0.997	0.951	1.016
	23 40	0.991	0.973	0.977	0.984	0.966	0.999	0.977	0.997	0.962	0.96		0.994	0.96	1.001	0.916	1.006
	00 00	0.986	0.967	0.978	0.988	1.011	0.995	0.975	0.998	0.973	0.968		0.973	0.974	0.99	0.862	1.002
	00 20	0.978	0.963	0.965	0.998	1.002	0.988	0.953	0.998	0.978	0.97		0.99	0.945	0.982	0.873	0.966
	00 40	0.97	0.975	0.978	0.985	0.976	0.981	0.961	0.968	0.976	0.972		1.001	0.943	0.99	0.915	0.978
	01 00	0.964	0.97	0.982	0.99	0.972	0.989	0.964	0.992	0.946	0.969		0.994	0.937	0.991	0.9	0.972
	01 20	0.968	0.984	0.975	0.988	0.987	0.991	0.961	1.001	0.963	0.949		0.999	0.92	0.996	0.878	0.959
	01 40	0.972	0.966	0.981	0.977	0.988	0.989	0.965	0.994	0.943	0.954		0.981	0.943	1.015	0.867	1.009
	02 00	0.958	0.978	0.967	0.937	0.973	0.98	0.929	0.976	0.907	0.962		0.951	0.962	0.999	0.926	0.997
	02 20	0.934	0.98	0.961	0.951	0.977	0.96	0.929	0.973	0.958	0.922		0.929	0.947	0.98	0.953	0.978
	02 40	0.962	0.976	0.954	0.939	0.986	0.959	0.897	0.963	0.959	0.921		0.924	0.927	0.975	0.898	0.946
	03 00	0.954	0.967	0.89	0.953	0.95	0.967	0.932	0.95	0.943	0.911		0.93	0.926	0.965	0.892	0.921
	03 20	0.937	0.984	0.914	0.967	0.955	0.977	0.919	0.973	0.943	0.948		0.969	0.89	0.944	0.88	0.913
	03 40	0.922	0.948	0.944	0.939	0.936	0.96	0.855	0.95	0.958	0.95		0.983	0.93	0.908	0.877	1
	04 00	0.926	0.976	0.954	0.934	0.924	0.968	0.859	0.934	0.941	0.924		0.961	0.901	0.87	0.807	0.992
	04 20	0.932	0.976	0.94	0.974	0.966	0.956	0.821	0.989	0.956	0.96		0.941	0.883	0.813	0.79	0.978
	04 40	0.928	0.972	0.919	0.975	0.972	0.943	0.799	0.971	0.974	0.954		0.973	0.93	0.8	0.848	0.973
	05 00	0.946	0.972	0.955	0.958	0.953	0.95	0.885	0.975	0.939	0.953		0.91	0.912	0.864	0.905	0.977
	05 20	0.945	0.973	0.978	0.916	0.939	0.97	0.907	0.962	0.938	0.976		0.887	0.93	0.91	0.908	0.944
	05 40	0.954	0.956	0.981	0.96	0.975	0.946	0.89	0.95	0.954	0.966		0.823	0.942	0.927	0.905	0.924
	06 00	0.956	0.929	0.976	0.955	0.984	0.909	0.895	0.935	0.964	0.952		0.79	0.957	0.895	0.895	0.993
	06 20	0.966	0.916	0.974	0.936	0.972	0.944	0.923	0.933	0.936	0.943		0.777	0.952	0.849	0.883	0.996
	06 40	0.931	0.942	0.971	0.918	0.943	0.928	0.921	0.917	0.904	0.906		0.817	0.917	0.894	0.871	1.006
	07 00	0.913	0.952	0.952	0.895	0.932	0.877	0.885	0.845	0.891	0.839		0.779	0.886	0.849	0.911	0.982
	07 20	0.895	0.916	0.926	0.882	0.898	0.954	0.871	0.827	0.941	0.825		0.761	0.908	0.802	0.875	0.965
	07 40	0.886	0.917	0.955	0.872	0.841	0.95	0.923	0.805	0.965	0.904		0.768	0.9	0.795	0.859	0.945
	08 00	0.885	0.902	0.949	0.858	0.93	0.914	0.931	0.784	0.939	0.858		0.783	0.884	0.792	0.911	0.942
	08 20	0.864	0.85	0.939	0.826	0.963	0.959	0.899	0.804	0.928	0.889		0.77	0.832	0.786	0.932	0.947
	08 40	0.832	0.898	0.915	0.774	0.945	0.967	0.87	0.895	0.908	0.875		0.768	0.813	0.805	0.924	0.995
	09 00	0.878	0.903	0.865	0.756	0.916	0.935	0.851	0.89	0.89	0.883		0.761	0.79	0.837	0.88	0.97
	09 20	0.916	0.871	0.817	0.764	0.882	0.905	0.832	0.881	0.865	0.928		0.774	0.844	0.811	0.85	0.937
	09 40	0.905	0.847	0.775	0.764	0.954	0.965	0.789	0.874	0.822	0.902		0.769	0.888	0.805	0.908	0.899
	10 00	0.906	0.812	0.768	0.805	0.952	0.98	0.791	0.836	0.893	0.852		0.747	0.862	0.801	0.937	0.88
	10 20	0.895	0.803	0.881	0.9	0.927	0.966	0.783	0.83	0.916	0.827		0.753	0.819	0.792	0.936	0.808
	10 40	0.848	0.812	0.934	0.915	0.902	0.961	0.848	0.791	0.896	0.819		0.759	0.808	0.853	0.908	0.785
	11 00	0.816	0.893	0.936	0.906	0.873	0.949	0.925	0.788	0.911	0.886		0.761	0.807	0.907	0.888	0.797
	11 20	0.799	0.9	0.93	0.908	0.814	0.889	0.925	0.781	0.901	0.868		0.751	0.8	0.91	0.873	0.827
	11 40	0.783	0.859	0.912	0.895	0.785	0.868	0.918	0.759	0.882	0.903		0.741	0.806	0.891	0.931	0.924
	12 00	0.869	0.841	0.9	0.869	0.765	0.948	0.889	0.891	0.863	0.877		0.742	0.87	0.87	0.943	0.97
	12 20	0.903	0.812	0.927	0.851	0.777	0.981	0.908	0.904	0.921	0.842		0.736	0.92	0.855	0.905	0.901
	12 40	0.908	0.803	0.965	0.823	0.82	0.983	0.943	0.913	0.925	0.9		0.754	0.906	0.819	0.862	0.92
	13 00	0.903	0.839	0.978	0.914	0.914	0.985	0.947	0.89	0.899	0.923		0.76	0.881	0.794	0.86	0.897
	13 20	0.889	0.8	0.976	0.941	0.923	0.938	0.918	0.862	0.908	0.907		0.76	0.862	0.784	0.918	0.859
	13 40	0.838	0.787	0.943	0.932	0.865	0.959	0.897	0.936	0.952	0.889		0.736	0.837	0.877	0.951	0.923
	14 00	0.806	0.795	0.919	0.904	0.839	0.925	0.955	0.956	0.923	0.865		0.735	0.85	0.942	0.927	0.856
	14 20	0.8	0.857	0.911	0.891	0.836	0.873	0.97	0.954	0.89	0.921		0.736	0.915	0.975	0.891	0.947
	14 40	0.906	0.895	0.884	0.87	0.828	0.929	0.984	0.961	0.926	0.963		0.754	0.923	0.98	0.884	0.99
	15 00	0.942	0.887	0.818	0.834	0.919	0.966	0.981	0.936	0.952	0.93		0.733	0.884	0.963	0.933	0.983
	15 20	0.966	0.881	0.778	0.904	0.983	0.969	0.977	0.908	0.947	0.91		0.764	0.863	0.93	0.951	0.955
	15 40	0.967	0.847	0.844	0.951	0.97	0.909	0.973	0.953	0.917	0.888		0.76	0.931	0.945	0.939	0.952
	16 00	0.957	0.878	0.927	0.964	0.975	0.966	0.974	0.969	0.866	0.942		0.887	0.95	0.989	0.899	0.943
	16 20	0.952	0.949	0.96	0.973	0.925	0.983	0.987	0.978	0.92	0.947		0.937	0.961	1	0.939	0.997
	16 40	0.937	0.954	0.997	0.967	0.985	1.007	0.993	0.992	0.927	0.93		0.934	0.951	1	0.964	1.004
	17 00	0.934	0.939	0.996	0.967	0.998	1.012	1.001	1.012	0.906	0.896		0.946	0.942	1.005	0.96	1.013
	17 20	0.933	0.924	0.992	0.912	1.014	1.009	0.989	1.017	0.932	0.928		0.95	0.963	1	0.938	1.036
	17 40	0.966	0.903	0.992	0.941	1.005	1.016	1.016	1.01	0.942	0.965		0.978	0.973	0.99	0.975	1.026
	18 00	0.974	0.951	0.995	0.964	1.007	1.025	1.01	1.001	0.959	0.981		0.987	0.995	0.994	0.977	1.022
	18 20	0.992	0.966	1.01	0.973	1	1.009	0.992	1.016	0.958	0.978		1.001	0.983	1.001	0.967	1.005
	18 40	0.984	0.968	0.999	0.963	0.996	1.007	0.993	1	0.943	0.946		0.998	0.995	0.997	0.955	1.017
	19 00	0.987	0.988	0.999	0.995	1.003	1.02	0.998	0.999	0.966	0.977		1.012	0.987	1	0.98	1.03
	19 20	0.987	0.996	0.992	0.997	1.002	1.001	0.995	1.012	0.974	0.991		1.01	0.992	1.006	0.978	1.015
	19 40	0.99	0.995	1	1.017	1.002	1.008	0.991	0.985	0.963	0.989		0.993	0.995	1.005	0.956	1.031
	20 00	0.99	0.974	1.003	1.007	1.012	1.006	0.995	1.001	0.959	0.999		1.002	0.985	0.998	0.986	0.996
	20 20	0.991	0.961	1.001	1.009	1.017	1.012	1.006	0.994	0.958	0.992		0.999	1.009	1.008	0.982	1.005
	20 40	0.989	0.975	0.995	0.996	1.004	1.009	0.995	1.024	0.955	0.996		0.994	0.992	1.004	0.961	0.955
	21 00	0.992	0.981	1.016	0.998	1.018	0.994	1.002	1.004	0.945	0.982		1.011	0.974	1.005	0.936	1.006
	21 20	0.995	0.988	1.001	1.004	0.998	0.957	1.005	0.989	0.948	0.977		0.997	0.991	1.007	0.953	0.999
	21 40	0.984	0.989	1.015	0.998	0.988	1.005	0.994	0.986	0.942	0.994		1	0.997	0.967	0.967	1.008
	22 00	0.988	0.988	1.004	1.001	0.974	1.001	1.005	0.989	0.918	0.977		0.995	0.992	1	0.962	1.027
	22 20	0.975	0.993	1.009	1.005	0.982	0.996	1.01	0.973	0.936	0.967		1.012	0.978	1.009	0.975	1.017
	22 40	0.971	0.991	1.01	1.003	1.006	0.986	0.997	0.995	0.9	0.978		1.004	0.989	1.019	0.965	1.02
	23 00	0.979	0.977	1.004	0.989	1	1.001	0.993	0.993	0.935	0.96		1.005	1.003	0.996	0.968	1.009
	23 20	0.975	0.992	0.997	0.989	0.983	0.999	0.997	0.984	0.952	0.948		1.005	0.99	0.991	0.966	1.007
	23 40	0.954	0.99	0.988	0.968	0.969	1.003	0.988	0.955	0.943	0.972		0.993	0.995	0.992	0.928	1.018
	00 00	0.919	0.996	0.986	0.924	1.014	0.997	0.996	0.928	0.935	0.967		1.011	0.974	0.989	0.944	1.01
	00 20	0.943	0.995	0.989	0.923	0.995	0.998	0.99	0.984	0.97	0.982		1.006	0.941	0.979	0.965	1.027
	00 40	0.959	0.991	0.967	0.978	0.99	1.006	1.004	0.982	0.976	0.986		0.989	0.942	0.939	0.966	1.016
	01 00	0.953	0.998	0.944	0.966	1.014	1.006	1	0.988	0.951	0.98		0.996	0.936	0.968	0.943	1.018
	01 20	0.948	0.997	0.967	0.918	0.99	0.995	0.994	0.978	0.931	0.956		0.998	0.948	0.979	0.961	0.973
	01 40	0.925	0.993	0.99	0.897	0.99	0.982	0.985	0.994	0.948	0.922		1.007	0.969	0.98	0.969	0.913
	02 00	0.962	1.002	0.968	0.853	0.987	0.995	0.984	0.97	0.963	0.9		0.999	0.94	0.947	0.943	0.984
	02 20	0.923	0.993	0.954	0.952	0.985	0.997	0.983	0.956	0.95	0.891		1.005	0.914	0.977	0.924	0.978
	02 40	0.895	0.982	0.978	0.968	0.973	0.978	0.986	0.98	0.936	0.926		1.012	0.894	0.956	0.913	0.944
	03 00	0.894	0.993	0.985	0.97	0.933	0.987	0.975	0.954	0.97	0.954		1.001	0.86	0.931	0.876	0.956
	03 20	0.924	0.987	0.964	0.968	0.905	0.99	0.974	0.935	0.969	0.931		0.989	0.834	0.932	0.926	1.028
	03 40	0.896	0.991	0.944	0.971	0.853	0.933	0.946	0.915	0.96	0.918		1.003	0.883	0.955	0.927	0.98
	04 00	0.91	0.955	0.922	0.96	0.972	0.948	0.948	0.878	0.97	0.956		0.987	0.858	0.943	0.902	0.967
	04 20	0.902	0.967	0.945	0.934	0.991	0.965	0.928	0.953	0.971	0.937		1.002	0.858	0.951	0.934	0.948
	04 40	0.939	0.986	0.972	0.954	1.012	0.959	0.957	0.959	0.942	0.967		1.003	0.862	0.937	0.95	0.908
	05 00	0.937	0.98	0.954	0.977	1	0.993	0.969	0.937	0.907	0.962		1.004	0.925	0.965	0.936	0.867
	05 20	0.916	0.954	0.96	0.962	0.999	0.988	0.93	0.919	0.929	0.936		1	0.931	0.943	0.952	0.979
	05 40	0.952	0.906	0.957	0.902	0.995	0.967	0.936	0.858	0.896	0.909		0.991	0.918	0.909	0.95	1.008
	06 00	0.931	0.89	0.894	0.89	0.964	0.976	0.942	0.925	0.857	0.89		0.985	0.95	0.868	0.959	0.996
	06 20	0.926	0.936	0.952	0.932	0.947	0.961	0.974	0.936	0.923	0.865		0.967	0.952	0.83	0.943	0.982
	06 40	0.876	0.949	0.971	0.909	0.881	0.933	0.978	0.911	0.914	0.836		0.951	0.932	0.803	0.901	0.959
	07 00	0.871	0.917	0.922	0.869	0.828	0.892	0.957	0.878	0.871	0.803		0.97	0.895	0.901	0.873	0.956
	07 20	0.844	0.883	0.902	0.875	0.937	0.879	0.942	0.894	0.855	0.78		0.962	0.862	0.936	0.912	0.958
	07 40	0.838	0.851	0.908	0.872	0.974	0.857	0.932	0.969	0.835	0.843		0.963	0.852	0.909	0.94	0.968
	08 00	0.888	0.845	0.933	0.852	0.966	0.936	0.928	0.986	0.802	0.844		0.945	0.848	0.888	0.943	0.904
	08 20	0.929	0.811	0.921	0.816	0.952	0.96	0.901	0.953	0.769	0.812		0.937	0.853	0.864	0.932	0.839
	08 40	0.929	0.837	0.898	0.784	0.948	0.951	0.849	0.931	0.775	0.786		0.907	0.881	0.818	0.932	0.987
	09 00	0.937	0.823	0.935	0.755	0.902	0.906	0.808	0.879	0.869	0.834		0.921	0.948	0.809	0.943	0.961
	09 20	0.882	0.789	0.961	0.749	0.909	0.925	0.789	0.859	0.876	0.799		0.87	0.947	0.909	0.916	0.939
	09 40	0.871	0.772	0.93	0.773	0.881	0.918	0.768	0.793	0.862	0.774		0.918	0.947	0.922	0.877	0.926
	10 00	0.855	0.757	0.887	0.767	0.981	0.854	0.773	0.903	0.849	0.775		0.875	0.913	0.9	0.839	0.905
	10 20	0.826	0.772	0.807	0.762	0.969	0.83	0.795	0.88	0.904	0.759		0.925	0.904	0.87	0.914	0.918
	10 40	0.779	0.758	0.795	0.755	0.961	0.796	0.89	0.867	0.901	0.761		0.95	0.888	0.9	0.93	0.866
	11 00	0.769	0.763	0.915	0.789	0.94	0.9	0.877	0.858	0.857	0.814		0.917	0.858	0.971	0.901	0.842
	11 20	0.827	0.816	0.93	0.816	0.931	0.901	0.876	0.842	0.854	0.868		0.893	0.857	0.938	0.882	0.768
	11 40	0.883	0.888	0.924	0.783	0.917	0.856	0.858	0.835	0.827	0.876		0.885	0.827	0.905	0.867	0.795
	12 00	0.858	0.876	0.884	0.77	0.901	0.916	0.828	0.91	0.789	0.86		0.96	0.881	0.896	0.851	0.849
	12 20	0.866	0.886	0.928	0.77	0.869	0.931	0.794	0.874	0.786	0.825		0.976	0.897	0.863	0.921	0.863
	12 40	0.838	0.871	0.935	0.787	0.835	0.889	0.785	0.883	0.875	0.808		0.953	0.868	0.836	0.934	0.805
	13 00	0.827	0.894	0.937	0.81	0.811	0.871	0.888	0.831	0.896	0.878		0.933	0.856	0.806	0.92	0.808
	13 20	0.813	0.928	0.87	0.78	0.791	0.862	0.941	0.811	0.877	0.831		0.897	0.838	0.871	0.908	0.792
	13 40	0.795	0.917	0.921	0.775	0.777	0.943	0.946	0.936	0.825	0.809		0.947	0.814	0.925	0.879	0.799
	14 00	0.849	0.894	0.927	0.776	0.785	0.963	0.931	0.944	0.794	0.832		0.981	0.818	0.902	0.84	0.962
	14 20	0.854	0.917	0.942	0.778	0.818	0.937	0.904	0.928	0.889	0.898		0.992	0.783	0.866	0.806	0.973
	14 40	0.829	0.949	0.955	0.78	0.92	0.912	0.882	0.906	0.87	0.878		0.969	0.8	0.901	0.802	0.98
	15 00	0.87	0.969	0.935	0.812	0.95	0.867	0.905	0.825	0.917	0.893		0.963	0.862	0.927	0.89	0.95
	15 20	0.923	0.936	0.882	0.784	0.957	0.956	0.958	0.908	0.921	0.952		0.946	0.892	0.889	0.924	0.913
	15 40	0.953	0.893	0.863	0.774	0.918	0.961	0.981	0.957	0.885	0.945		0.948	0.868	0.844	0.931	0.906
	16 00	0.96	0.935	0.987	0.91	0.937	0.953	0.992	0.963	0.919	0.895		0.987	0.852	0.877	0.924	0.975
	16 20	0.947	0.938	0.964	0.957	0.987	0.978	0.993	0.936	0.954	0.925		0.961	0.913	0.939	0.925	0.961
	16 40	0.94	0.867	0.96	0.963	0.999	0.95	0.994	0.917	0.962	0.979		0.953	0.947	0.915	0.901	0.957
	17 00	0.908	0.892	0.934	0.975	0.987	0.967	0.994	0.907	0.938	0.981		0.93	0.976	0.946	0.941	1.01
	17 20	0.961	0.963	0.893	0.974	0.961	1	1.016	0.976	0.918	0.973		0.979	0.97	0.989	0.939	1.021
	17 40	0.971	0.982	0.947	0.996	0.94	1.024	1.008	0.984	0.945	0.979		1	0.978	0.994	0.953	0.999
	18 00	0.946	0.97	0.946	0.987	0.948	0.982	1.005	1.011	0.903	0.983		1.007	0.987	0.991	0.962	0.968
	18 20	0.962	0.977	0.944	0.984	0.991	0.994	0.998	0.987	0.884	0.989		0.993	0.979	1.019	0.971	1.01
	18 40	0.969	0.918	0.958	0.993	0.979	1.005	1.008	0.988	0.898	0.968		1	0.994	0.999	0.962	0.96
	19 00	0.971	0.948	0.924	0.984	1	0.995	1.005	0.992	0.928	0.982		1.014	0.99	0.989	0.979	0.998
	19 20	0.969	0.974	0.967	1.007	1.005	0.985	1.003	1.002	0.957	0.99		1.012	0.979	1.01	0.982	1.006
	19 40	0.979	0.992	0.963	0.997	1.002	0.991	1.006	0.981	0.975	0.995		1.015	0.997	1.002	0.974	0.984
	20 00	0.983	0.977	0.944	0.991	1.011	1	0.988	0.986	0.982	0.996		1.013	0.993	1.002	0.977	1.011
	20 20	0.976	0.989	0.979	0.991	1.01	0.989	0.997	0.983	0.977	0.994		0.997	0.991	1.006	0.976	0.98
	20 40	0.978	0.978	0.992	0.986	1.003	0.985	0.993	0.954	0.957	0.984		1	0.998	1.011	0.968	0.996
	21 00	0.98	0.995	0.966	1.002	0.96	1.002	0.985	0.971	0.95	0.978		1.013	0.999	1.01	0.976	1.016
	21 20	0.977	0.999	0.985	1.006	0.875	0.994	0.994	0.995	0.966	0.993		0.996	0.984	1.007	0.976	1.016
	21 40	0.98	0.988	0.955	0.996	0.955	0.992	0.981	0.991	0.981	0.991		0.991	0.996	0.983	0.974	1.006
	22 00	0.983	0.997	0.995	0.995	0.993	0.991	0.976	0.973	0.953	0.992		0.995	0.995	0.99	0.965	0.952
	22 20	0.98	0.991	0.927	1.008	0.981	0.997	0.97	0.92	0.965	1		0.978	0.988	1.001	0.934	0.988
	22 40	0.958	0.99	0.965	1.004	0.976	0.994	0.989	0.918	0.967	1.002		0.996	0.991	1.003	0.95	0.986
	23 00	0.956	0.992	0.938	0.992	0.982	0.96	0.995	0.978	0.938	0.986		0.99	0.978	1.014	0.975	1.008
	23 20	0.948	0.964	0.925	1.002	0.99	0.956	0.99	0.99	0.915	0.984		0.991	0.983	1	0.968	0.977
	23 40	0.955	0.992	0.928	0.999	0.969	0.978	0.992	0.963	0.932	0.967		1.002	0.996	0.997	0.957	1.002
	00 00	0.971	0.987	0.927	0.994	0.919	0.949	0.984	0.951	0.891	0.987		1.003	0.991	0.962	0.949	1.004
	00 20	0.97	0.966	0.942	0.994	0.977	0.99	0.99	0.969	0.946	0.971		1.004	0.984	0.923	0.955	1.003
	00 40	0.949	0.961	0.905	0.98	0.982	0.991	0.991	0.989	0.929	0.942		1.004	0.975	0.893	0.971	0.994
	01 00	0.956	0.965	0.859	0.977	0.921	0.981	0.994	0.976	0.951	0.934		1.002	0.975	0.887	0.95	0.986
	01 20	0.946	0.979	0.846	1.002	0.884	0.978	0.979	0.936	0.965	0.933		0.993	0.98	0.881	0.934	0.979
	01 40	0.969	0.967	0.945	0.996	0.871	0.988	0.984	0.914	0.943	0.941		0.988	0.961	0.914	0.918	0.995
	02 00	0.959	0.955	0.944	0.966	0.953	0.948	0.966	0.894	0.939	0.96		0.97	0.98	0.924	0.933	0.982
	02 20	0.957	0.949	0.92	0.958	0.967	0.942	0.969	0.877	0.969	0.914		0.968	0.984	0.855	0.942	0.914
	02 40	0.94	0.933	0.956	0.97	0.947	0.942	0.95	0.944	0.938	0.945		0.994	0.969	0.807	0.926	0.906
	03 00	0.902	0.935	0.951	0.936	0.907	0.928	0.919	0.917	0.97	0.965		0.991	0.973	0.88	0.914	0.856
	03 20	0.937	0.961	0.925	0.977	0.878	0.952	0.907	0.893	0.97	0.951		0.996	0.958	0.918	0.937	0.969
	03 40	0.926	0.979	0.873	0.971	0.96	0.919	0.892	0.867	0.941	0.913		0.979	0.948	0.897	0.949	0.946
	04 00	0.89	0.966	0.964	0.959	1.004	0.909	0.911	0.949	0.951	0.954		0.977	0.97	0.939	0.959	0.966
	04 20	0.891	0.916	0.957	0.975	0.963	0.903	0.867	0.903	0.959	0.977		0.957	0.967	0.95	0.93	0.871
	04 40	0.949	0.943	0.939	0.99	0.914	0.936	0.883	0.886	0.94	0.927		0.991	0.932	0.946	0.913	0.981
	05 00	0.946	0.928	0.904	0.958	0.954	0.908	0.937	0.838	0.938	0.959		0.985	0.973	0.973	0.95	0.965
	05 20	0.937	0.889	0.925	0.97	0.977	0.848	0.92	0.923	0.909	0.92		0.972	0.99	0.982	0.932	1.04
	05 40	0.917	0.913	0.959	0.958	0.974	0.894	0.893	0.935	0.896	0.853		0.881	0.976	0.946	0.904	0.979
	06 00	0.934	0.956	0.977	0.924	0.914	0.814	0.881	0.935	0.916	0.836		0.884	0.965	0.977	0.947	0.955
	06 20	0.912	0.927	0.931	0.888	0.891	0.782	0.871	0.898	0.928	0.821		0.939	0.959	0.979	0.936	0.91
	06 40	0.881	0.878	0.868	0.863	0.854	0.766	0.833	0.885	0.911	0.806		0.883	0.921	0.907	0.879	0.881
	07 00	0.835	0.869	0.82	0.851	0.811	0.809	0.831	0.876	0.871	0.8		0.947	0.9	0.869	0.811	0.87
	07 20	0.828	0.864	0.809	0.855	0.792	0.917	0.912	0.832	0.865	0.843		0.959	0.894	0.85	0.785	0.857
	07 40	0.873	0.855	0.89	0.828	0.802	0.911	0.91	0.799	0.84	0.808		0.924	0.884	0.835	0.81	0.83
	08 00	0.913	0.821	0.878	0.896	0.917	0.892	0.886	0.773	0.808	0.788		0.914	0.886	0.933	0.884	0.916
	08 20	0.868	0.786	0.86	0.934	0.889	0.881	0.86	0.758	0.821	0.771		0.885	0.833	0.947	0.875	0.806
	08 40	0.849	0.757	0.916	0.922	0.892	0.817	0.843	0.769	0.895	0.766		0.975	0.801	0.94	0.853	0.927
	09 00	0.806	0.758	0.923	0.871	0.869	0.792	0.828	0.757	0.882	0.763		0.962	0.777	0.904	0.926	0.907
	09 20	0.823	0.781	0.938	0.857	0.96	0.787	0.81	0.754	0.868	0.751		0.932	0.812	0.884	0.908	0.849
	09 40	0.9	0.865	0.912	0.827	0.918	0.921	0.911	0.764	0.853	0.757		0.92	0.899	0.845	0.882	0.907
	10 00	0.886	0.822	0.88	0.804	0.897	0.941	0.927	0.774	0.821	0.857		0.92	0.922	0.813	0.878	0.966
	10 20	0.858	0.792	0.867	0.795	0.85	0.942	0.926	0.772	0.778	0.886		0.883	0.894	0.788	0.851	0.913
	10 40	0.851	0.783	0.84	0.92	0.814	0.894	0.905	0.781	0.78	0.863		0.909	0.884	0.866	0.831	0.896
	11 00	0.811	0.766	0.814	0.908	0.785	0.877	0.884	0.821	0.771	0.837		0.941	0.853	0.92	0.903	0.915
	11 20	0.769	0.789	0.86	0.904	0.778	0.832	0.895	0.895	0.787	0.832		0.903	0.831	0.892	0.923	0.874
	11 40	0.839	0.894	0.809	0.883	0.769	0.795	0.873	0.866	0.858	0.794		0.859	0.858	0.838	0.906	0.804
	12 00	0.831	0.934	0.783	0.86	0.779	0.787	0.818	0.855	0.866	0.796		0.825	0.891	0.82	0.88	0.775
	12 20	0.813	0.906	0.768	0.852	0.916	0.89	0.805	0.824	0.795	0.81		0.94	0.849	0.928	0.873	0.789
	12 40	0.82	0.89	0.799	0.841	0.941	0.922	0.785	0.915	0.79	0.916		0.896	0.85	0.978	0.86	0.947
	13 00	0.8	0.885	0.875	0.917	0.937	0.928	0.835	0.95	0.89	0.948		0.872	0.821	0.987	0.841	0.951
	13 20	0.79	0.881	0.854	0.951	0.931	0.901	0.945	0.947	0.885	0.913		0.942	0.81	0.975	0.929	0.925
	13 40	0.857	0.935	0.838	0.921	0.884	0.881	0.94	0.938	0.853	0.883		0.916	0.908	0.945	0.916	0.882
	14 00	0.893	0.94	0.883	0.918	0.851	0.851	0.935	0.927	0.901	0.87		0.854	0.933	0.923	0.905	0.883
	14 20	0.891	0.919	0.853	0.898	0.865	0.803	0.899	0.882	0.877	0.92		0.948	0.917	0.842	0.88	0.976
	14 40	0.879	0.92	0.915	0.878	0.927	0.843	0.927	0.927	0.917	0.951		0.946	0.875	0.904	0.838	1
	15 00	0.864	0.852	0.93	0.92	0.917	0.934	0.907	0.987	0.948	0.934		0.927	0.834	0.968	0.864	1
	15 20	0.891	0.888	0.92	0.957	0.85	0.946	0.874	0.98	0.922	0.901		0.952	0.917	0.944	0.866	0.921
	15 40	0.882	0.923	0.877	0.913	0.878	0.946	0.814	0.987	0.873	0.838		0.936	0.902	0.924	0.809	0.912
	16 00	0.855	0.903	0.964	0.857	0.901	0.946	0.81	0.985	0.825	0.814		0.904	0.874	0.911	0.912	0.866
	16 20	0.912	0.943	0.989	0.956	0.814	0.902	0.911	0.907	0.914	0.909		0.922	0.834	0.965	0.929	0.985
	16 40	0.917	0.965	0.962	0.977	0.901	0.947	0.955	0.93	0.934	0.964		0.961	0.909	0.99	0.942	0.98
	17 00	0.881	0.94	0.968	0.969	0.956	0.951	0.995	0.985	0.915	0.979		0.933	0.892	0.977	0.958	0.966
	17 20	0.885	0.966	0.944	0.965	0.943	0.985	0.988	0.995	0.909	0.986		0.959	0.951	0.924	0.944	0.945
	17 40	0.948	0.983	0.968	0.953	0.928	1.006	1.002	0.996	0.912	0.945		0.95	0.965	0.979	0.952	1.009
	18 00	0.968	0.975	0.965	0.986	0.977	1	0.987	0.992	0.955	0.88		0.988	0.982	0.993	0.957	0.982
	18 20	0.953	0.986	0.95	1.007	1.009	0.986	0.998	1.013	0.941	0.892		0.946	0.971	1.018	0.988	1.01
	18 40	0.965	1.001	0.943	0.974	0.995	1	1.004	1.009	0.899	0.942		0.999	1.002	0.997	0.988	1.015
	19 00	0.96	0.982	0.971	0.988	0.995	1.003	0.994	0.992	0.937	0.972		1.007	0.995	0.989	0.986	1.026
	19 20	0.972	0.981	0.99	0.999	1.006	1.001	0.999	0.999	0.949	0.978		0.987	1.005	1.008	0.983	1.012
	19 40	0.979	0.97	0.995	1.002	0.997	0.982	0.992	0.983	0.961	0.99		0.99	0.99	1.012	0.986	1.001
	20 00	0.975	0.949	0.992	1.004	0.996	0.99	0.985	1.002	0.963	0.99		0.998	1.003	1.012	0.981	1.005
	20 20	0.983	0.962	0.98	0.996	0.998	1.001	0.986	1	0.975	0.988		0.99	1.005	1	0.977	0.999
	20 40	0.972	0.955	0.957	1.016	1	1.003	0.996	1.016	0.974	0.991		0.98	1	0.992	0.983	0.996
	21 00	0.965	0.971	0.93	1.007	0.97	1.003	0.997	0.998	0.97	0.992		0.99	0.997	1.008	0.98	0.977
	21 20	0.969	0.968	0.964	0.999	0.998	0.986	1.005	0.994	0.949	0.991		0.987	0.996	1.003	0.956	0.927
	21 40	0.967	0.972	0.926	1	1.007	0.977	0.996	0.991	0.972	0.999		1.001	0.998	1.012	0.958	0.984
	22 00	0.976	0.969	0.933	1.007	1.013	0.989	0.994	0.981	0.963	0.987		0.985	1.012	1.007	0.956	0.986
	22 20	0.946	0.973	0.936	1.009	1.006	0.995	0.958	0.962	0.967	0.993		0.967	0.998	1.011	0.913	0.944
	22 40	0.955	0.975	0.944	1.011	0.989	0.949	0.968	0.975	0.939	0.995		0.969	0.985	1.007	0.956	0.987
	23 00	0.971	0.943	0.955	0.997	0.94	0.952	0.966	0.989	0.904	0.989		0.965	0.996	0.988	0.969	0.956
	23 20	0.961	0.9	0.979	1.008	0.948	0.99	0.985	0.946	0.943	0.984		0.98	0.984	0.992	0.947	0.912
	23 40	0.914	0.931	0.956	1.002	0.956	0.998	0.961	0.959	0.928	0.978		0.973	0.975	1.011	0.974	0.975
	00 00	0.898	0.952	0.942	0.988	0.94	1.001	0.929	0.965	0.96	0.989		0.996	0.999	1.002	0.969	0.955
	00 20	0.944	0.942	0.883	0.989	0.914	0.976	0.929	0.981	0.964	0.986		0.984	0.971	0.969	0.932	0.894
	00 40	0.918	0.943	0.902	0.969	0.972	0.926	0.95	0.973	0.98	0.991		0.974	0.956	0.909	0.952	0.995
	01 00	0.889	0.962	0.924	0.983	0.943	0.931	0.935	0.975	0.962	0.97		0.974	0.921	0.902	0.931	0.96
	01 20	0.937	0.929	0.903	0.962	0.956	0.975	0.866	0.954	0.932	0.974		0.942	0.964	0.889	0.958	0.979
	01 40	0.944	0.955	0.859	0.937	0.974	0.967	0.818	0.881	0.91	0.974		0.939	0.979	0.942	0.959	0.946
	02 00	0.891	0.964	0.828	0.949	0.956	0.926	0.887	0.879	0.942	0.983		0.947	0.968	0.938	0.938	0.913
	02 20	0.859	0.963	0.907	0.916	0.924	0.973	0.935	0.932	0.917	0.974		0.992	0.959	0.9	0.918	0.874
	02 40	0.933	0.973	0.932	0.83	0.885	0.914	0.932	0.966	0.955	0.976		0.97	0.951	0.87	0.92	0.893
	03 00	0.924	0.972	0.934	0.931	0.9	0.961	0.918	0.947	0.946	0.988		1	0.942	0.934	0.936	0.983
	03 20	0.886	0.972	0.886	0.974	0.874	0.925	0.905	0.894	0.914	0.948		0.981	0.937	0.945	0.949	0.923
	03 40	0.857	0.979	0.898	0.986	0.947	0.888	0.932	0.886	0.918	0.957		0.947	0.979	0.92	0.917	0.851
	04 00	0.918	0.97	0.936	0.994	0.939	0.946	0.937	0.931	0.925	0.978		0.997	0.967	0.861	0.932	0.861
	04 20	0.94	0.96	0.909	0.974	0.891	0.967	0.913	0.888	0.912	0.975		0.974	0.973	0.921	0.954	0.951
	04 40	0.911	0.932	0.895	0.962	0.945	0.917	0.91	0.856	0.916	0.942		0.94	0.951	0.921	0.947	0.943
	05 00	0.935	0.913	0.92	0.97	0.954	0.956	0.944	0.936	0.917	0.947		0.986	0.977	0.963	0.952	0.913
	05 20	0.949	0.922	0.957	0.963	0.915	0.98	0.932	0.951	0.883	0.968		0.98	0.992	0.926	0.963	0.937
	05 40	0.937	0.849	0.873	0.968	0.882	0.967	0.907	0.895	0.827	0.937		0.928	0.984	0.975	0.948	0.971
	06 00	0.952	0.802	0.894	0.937	0.817	0.923	0.887	0.855	0.807	0.877		0.897	0.96	0.982	0.941	0.927
	06 20	0.922	0.814	0.827	0.88	0.854	0.883	0.857	0.808	0.832	0.857		0.975	0.927	0.917	0.96	0.816
	06 40	0.884	0.828	0.845	0.842	0.927	0.864	0.843	0.805	0.873	0.854		0.965	0.924	0.888	0.934	0.765
	07 00	0.85	0.785	0.783	0.813	0.906	0.868	0.938	0.797	0.823	0.859		0.909	0.922	0.877	0.875	0.765
	07 20	0.82	0.768	0.763	0.786	0.897	0.847	0.938	0.911	0.802	0.92		0.889	0.909	0.848	0.84	0.767
	07 40	0.792	0.77	0.792	0.765	0.901	0.837	0.902	0.914	0.772	0.895		0.859	0.906	0.808	0.821	0.765
	08 00	0.771	0.802	0.881	0.788	0.907	0.818	0.909	0.921	0.756	0.892		0.828	0.89	0.818	0.881	0.888
	08 20	0.859	0.773	0.813	0.878	0.852	0.772	0.875	0.887	0.742	0.834		0.781	0.829	0.906	0.882	0.933
	08 40	0.874	0.779	0.816	0.944	0.837	0.766	0.883	0.89	0.746	0.808		0.762	0.799	0.937	0.873	0.945
	09 00	0.853	0.882	0.886	0.914	0.904	0.852	0.84	0.852	0.757	0.798		0.77	0.778	0.915	0.853	0.88
	09 20	0.832	0.898	0.831	0.899	0.961	0.893	0.795	0.824	0.764	0.828		0.761	0.862	0.883	0.83	0.866
	09 40	0.789	0.892	0.876	0.899	0.951	0.865	0.773	0.765	0.82	0.777		0.754	0.82	0.832	0.805	0.84
	10 00	0.856	0.892	0.846	0.883	0.923	0.839	0.823	0.765	0.811	0.765		0.754	0.788	0.811	0.778	0.785
	10 20	0.86	0.886	0.903	0.862	0.931	0.818	0.835	0.773	0.788	0.771		0.758	0.767	0.853	0.873	0.79
	10 40	0.82	0.852	0.876	0.823	0.914	0.811	0.796	0.773	0.812	0.772		0.765	0.783	0.802	0.866	0.938
	11 00	0.802	0.822	0.828	0.777	0.853	0.801	0.796	0.874	0.851	0.769		0.765	0.778	0.829	0.841	0.906
	11 20	0.773	0.786	0.807	0.787	0.829	0.875	0.844	0.917	0.801	0.767		0.793	0.773	0.924	0.815	0.892
	11 40	0.751	0.833	0.891	0.87	0.787	0.84	0.8	0.893	0.823	0.777		0.84	0.824	0.927	0.839	0.849
	12 00	0.812	0.888	0.908	0.933	0.774	0.858	0.784	0.884	0.839	0.765		0.799	0.924	0.918	0.904	0.849
	12 20	0.899	0.871	0.9	0.903	0.776	0.808	0.826	0.837	0.812	0.781		0.781	0.946	0.897	0.869	0.816
	12 40	0.885	0.863	0.859	0.88	0.795	0.802	0.902	0.85	0.874	0.802		0.819	0.95	0.878	0.852	0.804
	13 00	0.89	0.833	0.867	0.854	0.891	0.802	0.918	0.932	0.847	0.778		0.925	0.931	0.852	0.826	0.927
	13 20	0.868	0.809	0.914	0.852	0.945	0.906	0.936	0.895	0.886	0.765		0.878	0.918	0.828	0.819	0.958
	13 40	0.844	0.85	0.898	0.862	0.937	0.917	0.919	0.859	0.852	0.776		0.837	0.916	0.922	0.862	0.935
	14 00	0.807	0.895	0.91	0.954	0.917	0.887	0.916	0.935	0.786	0.782		0.897	0.888	0.964	0.85	0.936
	14 20	0.858	0.876	0.945	0.972	0.887	0.866	0.879	0.915	0.862	0.893		0.934	0.862	0.957	0.818	0.881
	14 40	0.917	0.843	0.912	0.956	0.875	0.879	0.937	0.902	0.904	0.956		0.888	0.84	0.938	0.848	0.85
	15 00	0.92	0.822	0.886	0.966	0.835	0.962	0.962	0.945	0.908	0.949		0.847	0.826	0.897	0.926	0.803
	15 20	0.909	0.899	0.949	0.975	0.927	0.985	0.963	0.974	0.909	0.948		0.925	0.792	0.959	0.913	0.891
	15 40	0.895	0.878	0.964	0.963	0.952	1.01	0.959	0.964	0.895	0.926		0.99	0.844	0.958	0.918	0.956
	16 00	0.87	0.849	0.942	0.926	0.948	1.006	0.943	0.971	0.88	0.902		0.965	0.908	0.933	0.885	0.966
	16 20	0.867	0.888	0.902	0.856	0.929	1.009	0.922	0.95	0.93	0.912		0.915	0.957	0.889	0.907	0.933
	16 40	0.841	0.937	0.876	0.907	0.943	0.992	0.958	0.889	0.929	0.962		0.987	0.921	0.931	0.94	0.857
	17 00	0.915	0.945	0.923	0.982	0.921	0.952	0.994	0.954	0.912	0.972		0.969	0.888	0.953	0.953	0.825
	17 20	0.943	0.954	0.873	0.996	0.926	0.963	0.98	0.977	0.936	0.959		0.965	0.864	0.929	0.961	0.909
	17 40	0.956	0.94	0.906	0.994	0.987	0.986	0.978	0.981	0.956	0.944		0.967	0.95	0.989	0.966	0.962
	18 00	0.908	0.961	0.927	1	1	1.004	0.996	0.99	0.956	0.936		0.948	0.988	0.987	0.968	0.999
	18 20	0.943	0.964	0.953	0.963	1.012	1.013	0.991	0.992	0.951	0.954		0.973	0.983	0.985	0.973	0.994
	18 40	0.976	0.985	0.961	0.969	1.007	0.992	0.981	0.996	0.933	0.995		0.967	0.969	0.986	0.977	1.025
	19 00	0.955	0.974	0.949	0.994	0.996	0.999	0.989	0.998	0.955	0.991		0.982	0.981	0.993	0.984	1.005
	19 20	0.955	0.944	0.956	0.971	1.017	0.998	0.987	0.997	0.954	0.984		0.981	0.985	0.994	0.984	1
	19 40	0.969	0.972	0.953	0.986	1.012	0.984	0.986	0.988	0.962	0.98		0.99	0.99	0.985	0.984	0.984
	20 00	0.959	0.987	0.967	0.984	0.996	0.996	0.986	0.999	0.97	0.98		1.007	0.993	0.992	0.977	1.005
	20 20	0.969	0.978	0.97	0.97	0.991	0.995	0.993	0.989	0.967	0.986		0.988	0.998	0.996	0.968	0.991
	20 40	0.978	0.989	0.954	0.993	0.991	1	0.982	0.996	0.97	0.987		0.996	0.997	1.006	0.969	0.977
	21 00	0.972	0.981	0.946	0.987	1.002	1.001	0.976	0.994	0.966	0.983		0.968	0.986	0.988	0.985	1.004
	21 20	0.97	0.978	0.934	0.981	1.001	0.99	0.976	0.996	0.93	0.993		0.896	1	1.008	0.987	0.97
	21 40	0.952	0.974	0.954	0.988	0.996	0.995	0.967	0.985	0.966	0.982		0.906	0.99	0.995	0.972	0.983
	22 00	0.965	0.966	0.93	0.977	0.956	0.995	0.98	0.961	0.952	1.001		0.959	0.997	1	0.962	0.992
	22 20	0.97	0.979	0.959	1.002	0.991	0.989	0.954	0.974	0.964	0.997		0.969	0.992	0.998	0.972	0.974
	22 40	0.976	0.974	0.942	0.998	0.987	0.995	0.973	0.982	0.961	0.99		0.979	0.993	0.994	0.973	0.99
	23 00	0.974	0.964	0.939	0.969	0.985	0.972	0.97	0.979	0.974	0.972		0.972	0.993	1.001	0.973	0.954
	23 20	0.942	0.968	0.964	0.939	0.954	0.983	0.957	0.971	0.965	0.982		0.981	0.987	0.991	0.969	0.979
	23 40	0.946	0.979	0.94	0.973	0.975	0.972	0.972	0.98	0.947	0.985		0.986	0.966	0.971	0.94	0.989
	00 00	0.942	0.987	0.901	0.971	0.995	0.988	0.943	0.976	0.961	0.984		0.974	0.945	0.983	0.901	0.981
	00 20	0.959	0.98	0.921	0.895	0.988	0.996	0.972	0.961	0.95	0.951		0.976	0.957	0.994	0.932	0.985
	00 40	0.955	0.983	0.942	0.965	0.968	0.99	0.97	0.974	0.913	0.932		0.987	0.985	0.988	0.932	0.964
	01 00	0.964	0.988	0.927	0.959	0.95	0.982	0.941	0.985	0.944	0.955		0.958	0.981	0.947	0.914	0.951
	01 20	0.955	0.973	0.884	0.934	0.942	0.986	0.873	0.976	0.95	0.966		0.945	0.958	0.939	0.957	0.971
	01 40	0.94	0.971	0.952	0.92	0.979	0.996	0.858	0.943	0.957	0.984		0.911	0.959	0.924	0.942	0.957
	02 00	0.96	0.978	0.954	0.896	0.978	0.989	0.935	0.895	0.939	0.954		0.989	0.942	0.967	0.906	0.918
	02 20	0.935	0.944	0.943	0.848	0.956	0.955	0.929	0.856	0.929	0.922		0.966	0.962	0.956	0.893	0.977
	02 40	0.919	0.93	0.929	0.929	0.936	0.913	0.907	0.928	0.938	0.94		0.934	0.953	0.921	0.831	0.979
	03 00	0.942	0.937	0.906	0.976	0.958	0.91	0.889	0.915	0.943	0.97		0.834	0.934	0.926	0.916	0.966
	03 20	0.961	0.955	0.841	0.987	0.987	0.972	0.88	0.914	0.904	0.972		0.955	0.88	0.959	0.921	0.953
	03 40	0.933	0.962	0.873	0.963	0.932	0.975	0.936	0.943	0.947	0.96		0.944	0.939	0.924	0.948	0.85
	04 00	0.93	0.939	0.866	0.938	0.926	0.934	0.949	0.915	0.946	0.955		0.88	0.969	0.945	0.955	0.882
	04 20	0.954	0.94	0.906	0.945	0.954	0.945	0.944	0.903	0.964	0.97		0.826	0.986	0.894	0.957	0.957
	04 40	0.938	0.954	0.94	0.964	0.937	0.967	0.955	0.848	0.953	0.971		0.889	0.991	0.95	0.959	0.954
	05 00	0.926	0.945	0.955	0.973	0.982	0.934	0.948	0.879	0.934	0.976		0.942	0.985	0.966	0.966	0.921
	05 20	0.946	0.905	0.928	0.973	0.993	0.915	0.924	0.935	0.959	0.967		0.876	0.971	0.92	0.955	0.986
	05 40	0.923	0.878	0.933	0.963	0.96	0.964	0.871	0.896	0.944	0.922		0.855	0.974	0.949	0.908	0.953
	06 00	0.948	0.89	0.858	0.95	0.906	0.964	0.921	0.866	0.898	0.944		0.914	0.991	0.928	0.931	0.886
	06 20	0.919	0.925	0.796	0.889	0.834	0.916	0.934	0.909	0.858	0.888		0.839	0.974	0.838	0.927	0.821
	06 40	0.878	0.895	0.799	0.818	0.807	0.878	0.898	0.909	0.833	0.84		0.769	0.946	0.794	0.877	0.788
	07 00	0.841	0.864	0.818	0.794	0.915	0.862	0.879	0.847	0.796	0.797		0.762	0.941	0.776	0.847	0.782
	07 20	0.832	0.845	0.832	0.788	0.973	0.837	0.85	0.832	0.795	0.774		0.751	0.928	0.842	0.872	0.902
	07 40	0.824	0.811	0.903	0.769	0.938	0.887	0.794	0.812	0.805	0.806		0.76	0.927	0.89	0.935	0.939
	08 00	0.805	0.803	0.863	0.769	0.957	0.956	0.836	0.772	0.771	0.915		0.916	0.904	0.84	0.916	0.906
	08 20	0.885	0.776	0.902	0.883	0.982	0.961	0.794	0.827	0.838	0.925		0.909	0.894	0.819	0.877	0.887
	08 40	0.881	0.761	0.84	0.936	0.965	0.933	0.769	0.912	0.876	0.89		0.909	0.861	0.789	0.885	0.872
	09 00	0.828	0.775	0.803	0.909	0.948	0.888	0.756	0.891	0.864	0.866		0.931	0.815	0.776	0.843	0.837
	09 20	0.81	0.888	0.806	0.903	0.934	0.921	0.815	0.869	0.833	0.843		0.929	0.788	0.779	0.795	0.793
	09 40	0.836	0.893	0.89	0.91	0.9	0.958	0.835	0.851	0.806	0.814		0.913	0.77	0.773	0.875	0.805
	10 00	0.905	0.881	0.86	0.868	0.853	0.971	0.798	0.816	0.783	0.769		0.869	0.777	0.758	0.899	0.793
	10 20	0.885	0.895	0.86	0.847	0.919	0.97	0.841	0.79	0.859	0.761		0.853	0.756	0.761	0.894	0.937
	10 40	0.867	0.871	0.863	0.836	0.832	0.927	0.799	0.771	0.853	0.761		0.803	0.758	0.845	0.874	0.911
	11 00	0.821	0.858	0.81	0.805	0.877	0.911	0.789	0.761	0.823	0.799		0.771	0.783	0.922	0.869	0.872
	11 20	0.79	0.897	0.876	0.795	0.954	0.862	0.777	0.873	0.812	0.915		0.762	0.875	0.926	0.861	0.9
	11 40	0.784	0.913	0.876	0.881	0.97	0.812	0.818	0.936	0.888	0.932		0.773	0.855	0.903	0.838	0.828
	12 00	0.875	0.871	0.858	0.799	0.944	0.77	0.886	0.927	0.912	0.906		0.845	0.85	0.858	0.817	0.835
	12 20	0.855	0.863	0.838	0.774	0.926	0.768	0.899	0.914	0.884	0.884		0.807	0.84	0.832	0.877	0.811
	12 40	0.83	0.92	0.816	0.784	0.907	0.768	0.885	0.895	0.861	0.867		0.863	0.81	0.798	0.858	0.788
	13 00	0.815	0.94	0.902	0.908	0.861	0.832	0.874	0.855	0.834	0.845		0.908	0.791	0.796	0.81	0.848
	13 20	0.783	0.926	0.896	0.898	0.814	0.927	0.854	0.837	0.901	0.861		0.883	0.794	0.887	0.811	0.941
	13 40	0.871	0.906	0.857	0.891	0.823	0.948	0.879	0.935	0.908	0.876		0.867	0.873	0.943	0.899	0.938
	14 00	0.891	0.856	0.831	0.865	0.93	0.932	0.934	0.946	0.89	0.841		0.845	0.938	0.937	0.921	0.883
	14 20	0.861	0.933	0.809	0.838	0.96	0.899	0.943	0.908	0.855	0.82		0.93	0.941	0.903	0.885	0.849
	14 40	0.844	0.968	0.918	0.82	0.967	0.862	0.929	0.881	0.848	0.868		0.871	0.934	0.882	0.859	0.819
	15 00	0.907	0.965	0.888	0.912	0.968	0.897	0.884	0.963	0.916	0.949		0.932	0.929	0.859	0.834	0.885
	15 20	0.873	0.943	0.864	0.952	0.917	0.964	0.92	0.979	0.91	0.936		0.917	0.906	0.933	0.899	0.963
	15 40	0.825	0.943	0.96	0.897	0.968	0.965	0.978	0.988	0.875	0.912		0.865	0.876	0.944	0.942	0.946
	16 00	0.843	0.912	0.956	0.856	0.965	0.946	0.975	0.969	0.944	0.939		0.949	0.945	0.912	0.952	0.913
	16 20	0.914	0.939	0.929	0.83	0.92	0.856	0.914	0.942	0.933	0.983		0.913	0.983	0.893	0.94	0.974
	16 40	0.947	0.968	0.939	0.924	0.954	0.93	0.918	0.967	0.905	0.998		0.906	0.985	0.948	0.939	0.976
	17 00	0.946	0.93	0.905	0.973	0.987	0.979	0.969	0.98	0.939	0.983		0.975	0.978	0.927	0.97	0.917
	17 20	0.964	0.89	0.948	0.992	0.996	1.006	0.979	0.996	0.968	0.934		0.958	0.977	0.959	0.978	0.886
	17 40	0.961	0.941	0.979	1.005	0.981	1.016	0.994	0.945	0.972	0.929		0.991	0.958	0.978	0.972	0.978
	18 00	0.965	0.884	0.982	0.989	0.998	1.01	1.001	0.976	0.967	0.977		1.008	0.991	0.996	0.972	0.992
	18 20	0.99	0.952	1.002	0.978	1.02	1.021	1.002	0.98	0.976	1.012		0.989	1.011	0.956	0.977	1.024
	18 40	0.993	0.971	0.983	0.984	1.001	1.001	0.99	1.005	0.981	1.015		1	0.957	0.983	0.984	1.004
	19 00	0.975	0.941	0.98	0.996	0.993	0.998	0.994	0.992	0.976	0.998		1.006	0.986	1	0.976	0.999
	19 20	0.977	0.975	0.968	0.961	1	1.01	0.979	1.006	0.982	1.002		1.008	1.01	1.005	0.98	1.009
	19 40	0.979	0.983	0.988	0.989	0.982	1.009	0.992	0.996	0.98	0.998		1.001	1.008	0.999	0.981	1.008
	20 00	0.979	0.974	0.982	1.018	0.994	1.011	0.992	1.007	0.973	1.005		1.005	1.004	1.005	0.988	1.005
	20 20	0.985	0.99	0.975	1.011	0.999	1.005	0.995	1.002	0.978	1.007		1.015	1.006	1.006	0.981	1.021
	20 40	0.992	0.984	0.982	1.009	1.004	1.002	1	0.999	0.97	1.008		1.005	1.009	1.001	0.988	1.016
	21 00	0.993	0.975	0.958	1.004	0.994	1.002	0.988	1.001	0.958	1.002		0.996	1.008	1.007	0.979	1.004
	21 20	0.983	0.996	0.964	1.01	1.002	1.003	0.982	0.988	0.975	1.004		0.977	1.016	1.006	0.978	1.031
	21 40	0.994	0.988	0.955	1.02	1.014	1.012	0.985	0.981	0.985	1.008		0.874	1.023	1.008	0.982	0.999
	22 00	0.993	0.988	0.981	1.012	0.998	0.988	0.987	0.996	0.985	1.001		0.976	1.019	1.022	0.991	1.006
	22 20	0.977	0.972	0.991	1.007	1.003	0.996	0.994	1.002	0.968	0.996		0.973	1.008	1.005	0.956	0.989
	22 40	0.99	0.981	0.963	0.994	0.997	0.996	0.99	0.994	0.948	1.003		1.017	0.995	0.995	0.987	1.023
	23 00	0.99	0.986	0.931	1.021	1.006	0.962	0.986	0.976	0.963	1.004		0.982	0.996	0.975	0.99	1.021
	23 20	0.968	0.986	0.976	0.997	1.012	0.978	0.978	0.964	0.973	0.991		0.976	0.989	0.977	0.986	1.011
	23 40	0.951	0.994	0.955	0.978	1.007	0.968	0.971	0.978	0.954	0.978		0.984	1.007	0.992	0.961	1.028
	00 00	0.972	0.988	0.973	0.924	0.981	0.986	0.983	0.992	0.97	0.958		0.992	0.996	0.998	0.946	1.011
	00 20	0.979	0.977	0.975	0.935	0.946	0.991	0.966	0.978	0.97	0.976		0.952	0.99	0.961	0.961	1.015
	00 40	0.963	0.96	0.937	0.904	0.95	0.985	0.953	0.935	0.958	0.985		0.977	0.944	0.93	0.978	0.989
	01 00	0.923	0.967	0.893	0.938	0.974	0.995	0.967	0.907	0.982	0.995		0.953	0.954	0.939	0.975	0.992
	01 20	0.913	0.98	0.933	0.985	0.973	0.961	0.978	0.976	0.982	0.988		0.953	0.934	0.961	0.945	0.974
	01 40	0.94	0.955	0.922	0.971	0.926	0.911	0.958	0.959	0.978	0.975		0.999	0.979	0.954	0.922	0.955
	02 00	0.957	0.955	0.862	0.931	0.891	0.889	0.941	0.9	0.982	0.966		0.92	0.968	0.928	0.958	0.957
	02 20	0.923	0.975	0.927	0.96	0.934	0.969	0.92	0.886	0.956	0.984		0.957	0.942	0.904	0.924	0.958
	02 40	0.884	0.911	0.948	0.973	0.964	0.944	0.947	0.966	0.969	0.978		0.951	0.935	0.945	0.889	0.987
	03 00	0.918	0.939	0.899	0.946	0.94	0.908	0.927	0.969	0.956	0.953		0.981	0.93	0.962	0.94	1.004
	03 20	0.918	0.968	0.941	0.948	0.909	0.981	0.929	0.952	0.944	0.975		0.961	0.968	0.952	0.915	0.96
	03 40	0.938	0.929	0.95	0.986	0.97	0.983	0.967	0.943	0.962	0.985		0.957	0.976	0.935	0.902	0.96
	04 00	0.927	0.904	0.953	0.987	0.932	0.973	0.94	0.911	0.966	0.974		0.931	0.953	0.926	0.949	0.984
	04 20	0.932	0.939	0.98	0.976	0.828	0.982	0.947	0.945	0.941	0.945		0.901	0.962	0.958	0.951	1.003
	04 40	0.917	0.921	0.973	0.968	0.92	0.983	0.956	0.963	0.909	0.953		0.991	0.986	0.972	0.968	0.98
	05 00	0.951	0.894	0.955	0.969	0.974	0.973	0.943	0.916	0.957	0.922		0.969	0.987	0.973	0.947	1.007
	05 20	0.92	0.873	0.965	0.957	0.921	0.949	0.925	0.886	0.949	0.936		0.905	0.99	0.992	0.963	1.002
	05 40	0.946	0.889	0.949	0.971	0.848	0.959	0.888	0.907	0.899	0.939		0.874	0.985	0.988	0.917	0.977
	06 00	0.952	0.83	0.95	0.978	0.816	0.876	0.833	0.828	0.807	0.882		0.838	0.968	0.934	0.87	0.956
	06 20	0.917	0.81	0.919	0.929	0.942	0.878	0.884	0.798	0.784	0.857		0.813	0.914	0.915	0.911	0.975
	06 40	0.868	0.847	0.891	0.878	0.909	0.866	0.894	0.772	0.764	0.844		0.785	0.867	0.857	0.854	0.901
	07 00	0.833	0.885	0.832	0.811	0.887	0.802	0.864	0.76	0.759	0.834		0.833	0.856	0.812	0.867	0.868
	07 20	0.837	0.88	0.899	0.793	0.853	0.794	0.847	0.752	0.838	0.911		0.844	0.812	0.795	0.822	0.873
	07 40	0.815	0.87	0.952	0.787	0.875	0.903	0.826	0.764	0.879	0.931		0.807	0.79	0.83	0.876	0.848
	08 00	0.902	0.857	0.957	0.77	0.952	0.939	0.817	0.763	0.874	0.9		0.787	0.762	0.939	0.939	0.925
	08 20	0.841	0.848	0.934	0.885	0.934	0.932	0.798	0.779	0.851	0.88		0.794	0.767	0.947	0.931	0.885
	08 40	0.845	0.908	0.892	0.864	0.879	0.907	0.774	0.907	0.842	0.846		0.756	0.763	0.926	0.888	0.891
	09 00	0.852	0.914	0.854	0.846	0.837	0.902	0.798	0.909	0.887	0.812		0.77	0.765	0.917	0.87	0.862
	09 20	0.798	0.883	0.831	0.817	0.854	0.937	0.826	0.896	0.827	0.81		0.865	0.772	0.895	0.828	0.836
	09 40	0.814	0.869	0.915	0.791	0.936	0.885	0.785	0.865	0.808	0.865		0.883	0.754	0.872	0.817	0.814
	10 00	0.883	0.853	0.856	0.771	0.963	0.845	0.774	0.929	0.83	0.818		0.837	0.767	0.83	0.845	0.946

## Sheet: Fig. 2h
Indirect calorimetry - Oxygen consumption (Chow)
	day	LoxP								Adcy3-AdcKO
	1	3885.13	3171.08	4191.48	2344.15	2708.54	3445.25	3217.26	2732.05	3320.75	3860.36	3617.3	2565.43	2982.43	2946.54	3857.23
	2	3908.69	3265.78	4128.94	2312.76	2561.33	3326.78	3090.5	2667.31	3475.35	3865.38	3564.72	2547.4	2862.1	2689.65	3861.81
	3	4015.76	3611.1	3742.39	2507.47	2585.64	3271.68	2957.47	2673.35	3891.12	3869.56	3747.74	2695	2873.99	2630.32	3842.1
	4	6093.19	5595.65	5586.72	3939.22	4514.49	4963.94	5239.86	3940.45	5758.2	5230.22	4434.87	3775.33	5109.03	5028.29	5228.32
	5	6523.1	5922.08	6069.47	4365.89	4860.25	5428.65	6182.81	4264.75	6315.81	5683.15	4416	3905.78	5306.86	5636.25	5841.82
	6	6656.31	5945.61	6044.14	4251.43	4802.72	5430.32	6398.01	4527.14	6197.51	5425.76	4348.78	4067.65	5376.61	5514.44	6157.79
	7	6848.22	6270.57	6211.82	4309.96	4240.32	5464.44	6536.35	4409.29	6355.39	5436.19	4409.4	4185.29	5453.26	6038.78	6129.08
	8	7073.51	6238.22	6364.71	4485.08	4468.6	5530.62	6606.57	4568.08	6390.72	5393.36	4371.82	4244.82	5099.1	6332.36	6144.96
	9	7222.53	6368.39	6312.07	4495.04	4707.88	5732.68	6538.97	4697.72	6459.88	5599.53	4244.39	4174.21	5074.22	6123.17	6163.9

## Sheet: Fig. 2i
Indirect calorimetry - Locomotor activity (Chow)
	day	LoxP								Adcy3-AdcKO
	1	813.017	1049.47	768.983	804.067	997.417	793.567	1032.72	833.433	837.683	1091.72	958.2	818.517	763.483	922.4	1136.73	929.817
	2	800.861	1061.71	819.861	869.889	994.389	690	930.028	899.681	838.167	948.347	852.472	848.083	751.569	1198.51	979.986	849
	3	864.028	1015.04	837.486	830.292	1143.38	772.278	941.931	844.847	726.431	829.167	791.736	881.208	635.5	1226.18	821.736	842.667
	4	1161.59	1278.74	1080.1	871.522	1450	984.101	1013.28	878.986	863.058	814.609	1374.28	1339.62	922.638	1420.41	1069.35	712.638
	5	915.875	1158.24	863.903	681.778	1178.49	903.889	553	790.111	755.875	484.111	1014.65	980.806	624.931	888.764	1026.25	908.639
	6	927.417	1230.67	901	728.514	1076.12	823.208	501.514	669.597	754.611	530.375	807.833	987.931	604.264	863.819	1062.54	685.306
	7	788.722	1154.62	1007.32	748.194	1035.07	817.417	516.833	896.847	715.306	479.972	756.042	849.528	653.389	667.417	814.319	805.806
	8	880.139	1010.97	856.472	755.667	883.75	621.194	388.333	760.403	653.097	428.167	709.694	738.708	634.806	621.028	766.375	781.986
	9	739.042	956.847	819.986	607.333	994.958	815.444	462.5	766.431	611.125	534.944	627.528	567.208	650.792	450.556	918.986	520.917

## Sheet: Fig. 2j
Body weight regulation (HFD)
	weeks	LoxP								Adcy3-AdcKO
	4	17.9	16.9	15.1	16.3	17.1	15	19.3	19.6	20.1	16.2	14.3	16.8	18.1	18.5	16.7	18.1
	5	19.9	18.6	17.4	18.6	20	18	21.6	22.6	22.5	18	18.2	19.3	21.11	20.5	19.3	20.7
	6	21.6	20.3	20.7	20.8	22.6	20.7	23.4	24	25	19.4	21.7	21.4	23.8	22	21.8	23.2
	7	24.2	23.7	22.3	23.3	24.6	22.5	26.4	26.3	27	21.3	25.9	23.4	26.5	23.3	23.4	25.4
	8	26	26.5	24.2	24.9	26	24	29.8	28	29.3	22.7	28.5	25.6	28.7	24.7	25.8	27.7
	9	27.8	29.4	25.3	26.7	27.3	25.3	32	29	32.4	24.6	30.5	27	31.1	26.5	27.9	28.6
	10	28.8	31.1	26.1	28.3	28.1	27	34.2	29.7	35.3	25.8	32	28.1	32.2	28	28.8	29.3
	11	30.8	33.1	27.5	30.3	28.7	28.1	36	30	36.9	26.9	33.8	29.8	34.8	29.2	30.9	30.8
	12	31.6	35	30.1	32.5	29.2	28	37.6	31.6	39.3	27.3	35.3	32.4	36	30.8	32.1	31.7
	13	33.6	36.8	29.3	34.2	30.5	29.4	39	33.2	41.7	28.2	36.6	32.1	37.5	31.9	33.9	32.1
	14	34.4	37.8	28.4	33.7	31.1	29	40.1	33.6	42.6	28.6	37.1	31.7	37.7	32.3	34.5	32.2
	15	35.6	39.2	30.2	35	32.1	30	41.6	34.3	43.7	29.6	39.4	33.1	39.5	33.4	35.9	34.1

## Sheet: Fig. 2k
Glucose tolerance (HFD)
	min	LoxP								Adcy3-AdcKO
	0	224	226	203	219	230	236	250	178	266	225	167	282	239	283	201	246
	15	567	600	445	600	593	563	591	451	600	549	598	594	524	582	442	556
	30	574	600	492	553	599	600	600	513	600	518	529	600	596	600	546	600
	60	600	566	430	461	499	536	543	457	582	459	496	564	574	504	499	501
	120	453	330	264	351	357	418	362	303	396	251	287	366	349	365	318	273

[truncated: 4 more sheets: Fig. 2l, Fig. 2m, Fig. 2n, Fig. 2o]
