# Supplementary material for: Cold-induced expression of a truncated adenylyl cyclase 3 acts as rheostat to brown fat function
Source: Nat Metab. 2024 Apr 29;6(6):1053–75. doi: 10.1038/s42255-024-01033-8 (PMC11971047; doi:10.1038/s42255-024-01033-8)
Supplement: Supplementary file 5 — Statistical source data. [file 42255_2024_1033_MOESM5_ESM.xlsx]

## Sheet: Fig. 3c
Regulation of Adcy3 isoforms (BAT of C57BL/6N mice)
	Adcy3		Adcy3-at
	22°C	5°C	22°C	5°C
	0.909984	2.11811	0.630308	60.4564
	1.03295	2.19814	1.48765	110.693
	1.05707	1.97208	0.882037	74.083

## Sheet: Fig. 3d
Timecourse Adcy3-at regulation in CL316,243-stimulated 1°BA (fold-change vs T0)
	0	1h	2h	6h	24h
	1.33874	1.43186	1.86048	3.64745	2.17943
	0.689234	1.89958	3.53759	1.34003	4.44469
	0.972028	4.11724	5.38604	1.92367	4.23494

## Sheet: Fig. 3e
Timecourse Adcy3 regulation in CL316,243-stimulated 1°BA (fold-change vs T0)
	0	1h	2h	6h	24h
	0.665563	0.820408	0.740546	0.724549	0.980272
	1.28306	0.506531	0.809758	0.459844	0.844479
	1.05138	0.774402	1.00375	0.529447	0.818525

## Sheet: Fig. 3f
Timecourse Ucp1 regulation in CL316,243-stimulated 1°BA (fold-change vs T0)
	0	1h	2h	6h	24h
	1.74388	6.55606	3.74387	3.17163	0.944046
	0.643457	8.47463	8.93519	1.03707	1.00528
	0.612665	10.9528	17.2976	2.29317	2.07954

## Sheet: Fig. 3g
Regulation of Adcy3 isoforms (iWAT of C57BL/6N mice)
	Adcy3		Adcy3-at
	22°C	5°C	22°C	5°C
	0.982121	1.97663	0.904952	326.101
	1.04135	1.08619	1.68763	152.499
	0.976526	1.38466	0.407419	26.5835

## Sheet: Fig. 3h
Regulation of Adcy3 isoforms (eWAT of C57BL/6N mice)
	Adcy3		Adcy3-at
	22°C	5°C	22°C	5°C
	1.60536	1.38907	0.663069	2.43231
	1.07362	0.849549	1.90814	12.4529
	0.321021	1.29846	0.428791	2.13172

## Sheet: Fig. 3i
Regulation of Adcy3 isoforms (1°BA)
	Adcy3		Adcy3-at
	veh	CL316,243	veh	CL316,243
	0.951285	1.23773	0.941558	9.03512
	0.977449	1.43245	1.04286	9.70523
	1.07127	1.2108	1.01558	8.81819

## Sheet: Fig. 3j
Regulation of Adcy3 isoforms (1°iWA)
	Adcy3		Adcy3-at
	veh	CL316,243	veh	CL316,243
	0.726643	1.11873	0.553974	7.10362
	1.27791	1.06266	1.36391	9.50437
	0.995446	1.20663	1.08211	9.08152

## Sheet: Fig. 3k
Regulation of Adcy3 isoforms (1°eWA)
	Adcy3		Adcy3-at
	veh	CL316,243	veh	CL316,243
	1.03235	0.71333	0.418312	3.12138
	1.04378	0.971301	1.23896	3.06255
	0.923866	0.768327	1.34273	3.23012
