# Supplementary material for: Cold-induced expression of a truncated adenylyl cyclase 3 acts as rheostat to brown fat function
Source: Nat Metab. 2024 Apr 29;6(6):1053–75. doi: 10.1038/s42255-024-01033-8 (PMC11971047; doi:10.1038/s42255-024-01033-8)
Supplement: Supplementary file 6 — Statistical source data. [file 42255_2024_1033_MOESM6_ESM.xlsx]

## Sheet: Fig. 4a
Adcy3 (full-length) isoform expression in Adcy3-AdcKO mice (BAT, TPM)
	LoxP		Adcy3-AdcKO
	22°C	5°C	22°C	5°C
	123.492	158.194	19.7089	23.3113
	135.658	190.991	22.5599	35.4179
	76.8191	190.769	26.437	27.9396
	134.224		24.6179

## Sheet: Fig. 4b
Adcy3-at isoform expression in Adcy3-AdcKO mice (BAT, TPM)
	LoxP		Adcy3-AdcKO
	22°C	5°C	22°C	5°C
	38.1755	329.105	8.53699	45.2478
	47.7066	375.341	42.0941	51.0994
	73.3404	284.577	16.8541	69.6431
	45.351		24.8266

## Sheet: Fig. 4c
cAMP ELISA
cAMP [pmol]
LoxP	Adcy3Δ	LoxP	Adcy3Δ	LoxP	Adcy3Δ
0h	0h	6h	6h	24h	24h
0.395	0.273	0.826	0.673	0.628	0.34
0.427	0.415	0.878	0.738	0.387	0.627
0.29	0.274	0.529	0.529	0.318	0.377
0.273	0.344	0.68	0.674	0.308	0.879
0.215	0.222	0.261	0.599	0.129	0.5
0.183	0.237	0.544	0.586	0.177	1.27
0.261	0.308	0.394	0.387	0.096	0.365
0.195	0.346	0.785	0.45	0.107	0.357
0.42	0.382		0.792		0.264
0.506	0.463		0.821		0.289
	0.317		0.749		0.256
	0.335		0.758		0.429
	0.215		0.465		0.197
	0.234		0.461		0.565
	0.343				0.541
	0.295				0.486
Mann Whitney test
P value	0.0382
Exact or approximate P value?	Exact
P value summary	*
Significantly different (P < 0.05)?	Yes
One- or two-tailed P value?	Two-tailed
Sum of ranks in column E,F	66 , 234
Mann-Whitney U	30
Difference between medians
Median of column E	0,2425, n=8
Median of column F	0,4030, n=16
Difference: Actual	0.1605
Difference: Hodges-Lehmann	0.182

## Sheet: Fig. 4d
Oxygen consumption rates (OCR) in 1°BA from LoxP and Adcy3∆AT (Seahorse)
min	LoxP					Adcy3∆AT
5	135.087	134.31	120.765	102.16	144.439	125.857	119.302	130.764	148.394	123.482
10	167.791	143.562	131.305	117.204	166.793	139.842	127.126	146.825	152.854	132.19
15	191.093	149.354	137.094	128.03	187.852	151.964	131.303	153.469	155.847	137.825
20	225.772	154.287	144.187	136.328	206.738	170.213	137.016	154.225	160.446	142.053
25	247.17	157.825	148.991	142.983	222.017	185.737	143.393	160.755	164.808	146.827
30	259.079	159.556	149.417	147.083	231.35	203.533	147.085	164.011	165.333	147.104
35	253.05	112.435	108.021	107.623	171	169.004	95.7687	116.322	115.376	102.624
40	237.789	97.6659	97.2154	93.659	147.084	146.525	88.3436	104.397	99.7395	94.729
45	222.677	96.9563	95.7156	92.1597	137.71	133.747	88.1105	105.184	98.9006	95.1493
50	263.584	444.661	466.985	340.865	284.908	456.555	431.214	442.536	511.157	491.655
55	232.324	264.547	308.005	279.606	237.247	309.598	394.261	308.594	319.239	348.249
60	221.659	231.104	250.168	253.592	223.944	267.583	309.001	251.088	256.189	269.677
65	83.9431	69.2012	67.1668	74.8903	88.3265	75.5081	68.3286	81.9388	65.4204	65.1313
70	95.7906	81.6489	78.2902	83.6075	97.0415	86.0678	76.3347	93.3902	77.0453	75.902
75	102.46	87.5011	84.6789	86.3164	99.1297	89.4154	79.3194	97.4857	81.1748	79.8805

## Sheet: Fig. 4e
Oxygen consumption rates (OCR) in 1°BA from LoxP and Adcy3∆AT (Seahorse)
min	LoxP					Adcy3∆AT
5	106.97	102.433	102.537	131.197	132.407	128.014	124.643	119.127	98.7483	93.0283
10	141.557	115.612	115.461	140.855	144.886	139.046	131.033	126.483	106.982	102.431
15	158.147	121.824	121.563	149.038	150.436	148.713	138.368	130.439	112.332	107.759
20	212.38	176.827	165.737	211.023	226.504	305.385	219.199	226.287	196.839	167.846	+CL316,243
25	254.406	223.507	207.233	264.046	293.972	415.014	278.771	305.915	262.115	210.314
30	249.002	254.46	236.957	295.188	300.024	396.414	316.024	357.5	302.526	234.757

## Sheet: Fig. 4f
Body weight regulation of LoxP and Adcy3∆AT mice (HFD)
weeks	LoxP														Adcy3∆AT
5	21	24.5	17.1	17	19.5	18.2	19.4	26.4	23.7	24.2	12.5	13.4	16.2	15.8	18.3	19.9	17.9	19.4	17.7						18.8	18.4	19.4	19.3	19
6	26.4	24.9	20.25	19.9	21.3	21.3	20.6	24.7	26.2	26	16.9	18.9	20.6	19.7	20.6	19.5	19.8	22.6	20.4						20.7	20.3	21.3	21.2	20.9
7	30.1	25.8	23.4	22.2	23.9	23.6	21.7	27.5	29.3	28.7	19.9	21.9	22.8	21.8	20.8	21.2	19.7	23.8	22						22.5	21.6	22	22.8	23.1
8	30.6	26.7	24.7	25.8	26.7	27.9	24.4	30.4	33.6	31.8	22.6	24.7	25.5	24.6	25.2	23.5	22.9	26.8	24.6						23.3	22	23	22.8	24
9	32.1	27.6	26.6	28	27.5	28.6	30.5	33.8	37.1	35.7	23.5	26.2	26.9	25.2	29.3	27	25.3	30.9	28.8						25.3	24.1	24.7	24.2	24.9
10	36.5	29.5	28.7	30	28.4	29.2	26.3	35.5	37.6	37.7	26.2	27.9	29.5	26.9	33	30	26.7	34.3	31.7	23.9	23.2	24.9	22.9	28.5	26.5	25	25.9	24.8	26.55
11	38.1	29.8	31	31.7	31	31.6	29.8	38.3	40.8	41.1	26.7	28.5	29.9	27.1	36.2	33.5	29.2	37.7	34.3	24.3	24	26.4	24.3	30.2	27.7	25.9	27.1	25.4	28.2
12	40.4	31.6	32.2	31.9	30.4	31.5	31	39.5	41.6	41.2	29.4	31.9	32.5	29.4	38.7	35.8	31.1	40.7	37.4	26.1	25	26.8	24.3	31.5	27.3	26.1	27.5	26.3	28.3
13	43.2	32.1	32	35.8	32	32.5	35.7	42.2	44.2	43.7	29.9	33.5	34.8	30.4	40	37.4	33.1	42.5	39.5	26.2	24.4	25.9	24.1	31.2	29.8	27.6	29.4	27.3	30.4
14	41.8	32.7	34.2	37.9	34.2	34.6	34.1	45.5	46.7	46.4	31.5	35	36.5	31.1	40.3	37.9	33.8	43.3	40.6	27.55	25.6	28	25	33.05	31.9	28.6	30.9	28.8	32.6
15	44.25	36.3	36.8	40.6	36	36.4	35.5	48.3	48	49.1	33.9	36.7	38.2	34.3	37.3	31.5	32.5	41.1	36.1	28.9	26.8	30.1	25.9	34.9	33.1	29.1	30.5	28	34
16	46.7	37.9	37.1	43.2	38.1	38.6	37.1	49.9	50.3	50.3	35.4	38	40	37.1	38.1	31.4	33.3	40.8	31.9	27.8	25.4	29.6	26.6	29.9	29.5	27.8	30.6	27.2	30.3
17	46.1	37.1	37.1	43.8	39	38.5	36.9	47.6	49.5	49.3	36.9	40.2	42.2	39.6	39.6	37.9	34	41.9	29	26.7	27.8	29.5	27	29.9	27.5	26.5	31.2	26	27.3
18	46.3	40.7	37.9	48.2	41.9	42.2	38.5	50.4	51.4	52.3	37.8	42	43.3	41	40.5	35.4	35.9	42.9	32.1	28.8	27.7	32	27.8	33.4		33.3	35.2
19	47.9	43.2	39.8	49.4	42.9	43.6	39.4	51.6	52.2	52.6	39.5	43.3	45.3	42.6	42.3	38.3	37.7	45.5	36.8	28.5	26.8	30.8	27.4	31.6		36.8	38
20	48.7	46.5	43.3	49.5	43.3	43.7	40	52.5	53	52.9	40.1	44.3	45.1	43.4	44.3	40.7	39.7	48.7	38.7	28.1	25.8	29.6	27	29.7		38.5	39.5
21	49.5	48.7	43.6	49.5	43.3	43.7	40	52.5	53	52.9	43.2	46.1	46.1	45.9	43.9	40.1	38.9	48.5	36	27.2	25.8	28.4	26.3	28.6		41.5	41.6

## Sheet: Fig. 4g
Glucose tolerance test in LoxP and Adcy3∆AT mice (HFD)
min	LoxP														Adcy3∆AT
0	225	176.4	216	239.4	205.2	223.2	297	300.6	300.6	223.2	230.4	198	203.4	194.4	253.8	171	214.2	257.4	174.6	205.2	203.4	203.4	201.6	216	207	201.6	187.2	165.6	183.6
15	459	396	527.4	495	516.6	532.8	473.4	599.4	595.8	599.4	520.2	495	567	561.6	586.8	550.8	432	594	403.2	561.6	523.8	586.8	473.4	511.2	502.2	477	495	460.8	511.2
30	574.2	522	599.4	496.8	599.4	599.4	599.4	599.4	599.4	599.4	599.4	534.6	599.4	599.4	594	484.2	592.2	594	376.2	570.6	513	599.4	493.2	505.8	541.8	561.6	513	457.2	540
60	594	459	570.6	599.4	599.4	547.2	599.4	599.4	599.4	599.4	568.8	513	599.4	579.6	576	401.4	565.2	594	212.4	433.8	369	559.8	327.6	441	511.2	374.4	315	388.8	439.2
90	599.4	444.6	500.4	599.4	586.8	484.2	545.4	599.4	599.4	599.4	493.2	415.8	590.4	550.8	507.6	275.4	437.4	581.4	142.2	333	228.6	399.6	203.4	322.2	322.2	228.6	255.6	275.4	291.6
120	523.8	379.8	396	599.4	468	453.6	545.4	599.4	599.4	599.4	399.6	381.6	534.6	448.2	320.4	194.4	279	448.2	126	250.2	187.2	225	165.6	241.2	250.2	198	205.2	214.2	221.4

## Sheet: Fig. 4h
Insulin tolerance test in LoxP and Adcy3∆AT mice (HFD)
min	LoxP														Adcy3∆AT
0	214.2	243	185.4	244.8	194.4	338.4	320.4	250.2	237.6	369	288	266.4	169.2	282.6	199.8	223.2	297	223.2	115.2	113.4	99	199.8	66.6
15	271.8	259.2	243	259.2	217.8	180	248.4	214.2	343.8	318.6	284.4	216	172.8	226.8	95.4	104.4	171	109.8	73.8	84.6	70.2	126	66.6
30	162	194.4	117	169.2	210.6	106.2	109.8	162	216	210.6	194.4	131.4	174.6	158.4	68.4	91.8	136.8	72	48.6	55.8	52.2	84.6	30.6
60	129.6	176.4	111.6	149.4	199.8	66.6	127.8	194.4	180	244.8	176.4	117	149.4	171	59.4	90	129.6	66.6	50.4	61.2	50.4	95.4	36

## Sheet: Fig. 4i
Food intake in LoxP and Adcy3∆AT mice (HFD)
	LoxP	Adcy3∆AT
	2.4	2.04
	1.95	2.23
	2.2075	2.13

## Sheet: Fig. 4j
BAT intradermal temperature (°C) in LoxP and Adcy3∆AT mice (HFD) after cold-exposure
min	LoxP													Adcy3∆AT
0	37.1	36.8	38.3	37.1	37	37.2	38.4	33.3	36.9	37.6	37.5	37.3	37.2	37	37.9	38.1	37.8	38.5	38.5	37.6	38.9	38.9	37	38.4	38.7	38.5	38.6	38.9
30	36.6	36.8	38.2	36.8	37.2	38	38.9	33.4	37.1	38.9	37.6	37.8	37.8	36.3	37.3	37.6	37	37.9	38.8	37.4	38.3	38.1	38	37.6	37.8	37.8	38.1	37.8
60	36.5	35.6	38	36.7	36.6	37.6	38.2	33.4	36.8	38.2	37.3	37.5	37.5	35.6	36.6	36.2	36.3	36.6	38.6	36.3	38.4	37.9	38	36.8	35.6	37.7	37.8	37.2
90	35.1	35.1	37.6	36.1	36.2	37.3	38.5	33.3	36.6	36.4	35.4	37.1	37.2	35.7	36.9	36.3	36.6	37.6	38.9	34.6	38	37.8	37.7	35.3	35.3	36.4	37.3	36.7
120	35.3	34.3	36.4	35.6	35.4	36.6	36.8	32.4	36.3	35.2	35.1	37	36.1	34.4	37	36.3	35.9	36.4	38	35.6	37.9	37.5	36.1	35.2	34.2	36.6	35.6	36.8
150	35.1	33.8	36.7	35.5	36.1	36.2	36.8	32.4	35.8	35.8	35	36.4	36.3	33.8	36	35.5	35.7	36.6	36.1	35.6	37.8	36.1	36.2	35.1	34.6	36.2	36.5	36.3
180	35.7	33.5	37.5	35.5	35.2	35.5	37	31.6	35.6	35.5	36	35.9	35.3	33.1	35.5	37.4	35.6	35.6	37.5	35.7	37.7	35.4	35.6	35.9	35.2	36.3	36.4	36.3
210	34.9	33.8	36.3	35.5	34.8	36.2	37.8	32.7	36	35.8	36.6	35.6	35	32.8	35.5	35.2	35.7	36.7	36.8	37.2	37.3	36.5	35.7	35.1	36.5	37.2	36.3	36.1
240	35.8	33	35.6	35.5	34.6	35.2	37.3	31	36	34.5	36	35.6	35	32.9	36	35.3	35.4	35.1	37.2	37.6	36	36.4	36.5	36.1	35	36.3	37.1	36.6

[truncated: 4 more sheets: Fig. 4k, Fig. 4l, Fig. 4m, Fig. 4n]
