# Supplementary material for: Cold-induced expression of a truncated adenylyl cyclase 3 acts as rheostat to brown fat function
Source: Nat Metab. 2024 Apr 29;6(6):1053–75. doi: 10.1038/s42255-024-01033-8 (PMC11971047; doi:10.1038/s42255-024-01033-8)
Supplement: Supplementary file 7 — Statistical source data. [file 42255_2024_1033_MOESM7_ESM.xlsx]

## Sheet: Fig. 5a-b 
Normalized mAC3 eluate
mCherry	mAC3-AT
0.00271778	0.0215811
0.00368243	0.0227772
0.00856803	0.0343303
Mann Whitney test
P value	0.1
Exact or approximate P value?	Exact
P value summary	ns
Significantly different (P < 0.05)?	No
One- or two-tailed P value?	Two-tailed
Sum of ranks in column A,B	6 , 15
Mann-Whitney U	0
Difference between medians
Median of column A	0,003682, n=3
Median of column B	0,02278, n=3
Difference: Actual	0.01909
Difference: Hodges-Lehmann	0.01909

## Sheet: Fig. 5c 
Eluate/Input [%]
CNGA2-TM	mAC3	mCherry	mAC3-AT
49.27	29.18	1.14	4.04
25.02	23.28	0	1.59
22.05	13.22	3.9	4.12
Median of column B	23,28, n=3
Median of column D	2,815, n=4
Difference: Actual	-20.47
Difference: Hodges-Lehmann	-20.47

## Sheet: Fig. 5d-e
NR Eluate/Input (%)
mAC3 + mCherry	mAC3 + mAC3-AT
66.8631	45.4593
41	26
56.4439	41.3172
47.0376	29.5738
Mean of differences (B - A)	-33.13
SD of differences	4.804
SEM of differences	2.402
95% confidence interval	-40,78 to -25,49
R squared (partial eta squared)	0.9845

## Sheet: Fig. 5g-h
Normalized mAC3-AT eluate					Mean of column A	1
					Mean of column B	2.434
mAC3-AT+mCherry	mAC3-AT+mAC6				Difference between means (B - A) ± SEM	1,434 ± 0,4380
1	2.66807				95% confidence interval	0,2181 to 2,650
1	3.04854				R squared (eta squared)	0.7283
1	1.58618
Normalized mAC3 eluate
mAC3+mCherry	mAC3+mAC6				Mean of column A	1
1	6.6291				Mean of column B	14.11
1	1.90652				Difference between means (B - A) ± SEM	13,11 ± 5,416
1	8.86646				95% confidence interval	0,6226 to 25,60
1	21.9263				R squared (eta squared)	0.4228
1	31.2341
