# Supplementary material for: Cold-induced expression of a truncated adenylyl cyclase 3 acts as rheostat to brown fat function
Source: Nat Metab. 2024 Apr 29;6(6):1053–75. doi: 10.1038/s42255-024-01033-8 (PMC11971047; doi:10.1038/s42255-024-01033-8)
Supplement: Supplementary file 8 — Statistical source data. [file 42255_2024_1033_MOESM8_ESM.xlsx]

## Sheet: Fig. 6b
Relative mRNA expression (vs. hTBP)
	hADCY3		hADCY3-AT
	BA	BA+NE	BA	BA+NE
	0.427096	0.964703	5.334	10.012
	0.522431	0.716957	3.231	11.408
	0.448527	0.93013	5.112	10.896
	0.738049	0.603622	11.249	17.344
	0.528129	1.03806	8.619	26.603
	0.827855	0.739798	8.181	11.407

## Sheet: Fig. 6c-d
Normalized hAC3 eluate
	hAC3+mCherry	hAC3+hAC3-AT
	0.054512	0.511942
	0.0668437	0.175036
	0.0152499	0.559627
	0.00674201	0.409022
Mean of column A	0.03584
Mean of column B	0.4139
Difference between means (B - A) ± SEM	0,3781 ± 0,08685
95% confidence interval	0,1656 to 0,5906
R squared (eta squared)	0.7595

## Sheet: Fig. 6e-f
NR Eluate/Input (%)
	hAC3	hAC3 + hAC3-AT
	100	20.9962
	100	59.1488
	100	3.70161
Mean of differences (B - A)	-72.05
SD of differences	28.37
SEM of differences	16.38
95% confidence interval	-142,5 to -1,576
R squared (partial eta squared)	0.9063
