# Supplementary material for: Cold-induced expression of a truncated adenylyl cyclase 3 acts as rheostat to brown fat function
Source: Nat Metab. 2024 Apr 29;6(6):1053–75. doi: 10.1038/s42255-024-01033-8 (PMC11971047; doi:10.1038/s42255-024-01033-8)
Supplement: Supplementary file 9 — Statistical source data. [file 42255_2024_1033_MOESM9_ESM.xlsx]

## Sheet: Fig. 7d
Expression of Ppargc1a isoforms in BAT of C57BL/6N mice exposed to 22°C and 5°C
	Ppargc1a		Ppargc1a-at
	22°C	5°C	22°C	5°C
	1.15985	3.44198	1.72418	240.485
	0.850847	2.67284	0.824678	1062.58
	0.989304	1.42368	0.451145	20.5966

## Sheet: Fig. 7e
Expression of Ppargc1a isoforms in iWAT of C57BL/6N mice exposed to 22°C and 5°C
	Ppargc1a		Ppargc1a-at
	22°C	5°C	22°C	5°C
	1.73312	3.33334	2.77283	55.0914
	0.594875	2.23811	0.0499841	18.0641
	0.672006	1.94619	0.177183	35.8675

## Sheet: Fig. 7f
Expression of Ppargc1a isoforms in eWAT of C57BL/6N mice exposed to 22°C and 5°C
	Ppargc1a		Ppargc1a-at
	22°C	5°C	22°C	5°C
	0.910459	0.529037	0.176191	0.220104
	1.2765	0.627923	2.26103	1.04789
	0.813038	1.16417	0.562783	0.133297

## Sheet: Fig. 7g
Expression of PPARGC1A isoforms in human 1°BA stimulated with vehicle or norepinephrine (NE)
	PPARGC1A		PPARGC1A-AT
	veh	NE	veh	NE
	2.328	2.705	0.015	0.047
	2.224	2.635	0.007	0.05
	2.521	2.587	0.01	0.043
	3.481	3.492	0.01	0.049
	3.529	3.764	0.005	0.012
	2.349	4.05	0.016	0.035

## Sheet: Fig. 7h
Expression of the Adcy3-at isoform in mouse 1°BA with two locked nucleic acid (LNA#1-2)-mediated knockdowns for Ppargc1a-at, and stimulated with CL316,243
	scr LNA		Ppargc1a-at LNA#1		Ppargc1a-at LNA#2
	veh	CL316,243	veh	CL316,243	veh	CL316,243
	1	6.257	0.438	5.479	1.098	4.485
	1	4.673	0.963	3.99	0.893	3.89
	1	3.405	0.705	2.601	0.696	2.587

## Sheet: Fig. 7i
Expression of the (full-length) Adcy3 isoform in mouse 1°BA with two locked nucleic acid (LNA#1-2)-mediated knockdowns for Ppargc1a-at, and stimulated with CL316,243
	scr LNA		Ppargc1a-at LNA#1		Ppargc1a-at LNA#2
	veh	CL316,243	veh	CL316,243	veh	CL316,243
	1	1.144	1.128	1.119	0.841	0.842
	1	1.624	0.975	1.319	0.917	1.28
	1	1.141	0.908	1.089	0.919	1.124

## Sheet: Fig. 7j
Expression of the Ppargc1a-at isoform in mouse 1°BA with two locked nucleic acid (LNA#1-2)-mediated knockdowns for Ppargc1a-at, and stimulated with CL316,243
	scr LNA		Ppargc1a-at LNA#1		Ppargc1a-at LNA#2
	veh	CL316,243	veh	CL316,243	veh	CL316,243
	1	49.708	0.141	12.71	0.03	9.478
	1	32.313	0.666	21.966	0.597	14.516
	1	29.686	0.813	18.269	2.189	10.412

## Sheet: Fig.7k
Expression of the (full-length) Ppargc1a isoform in mouse 1°BA with two locked nucleic acid (LNA#1-2)-mediated knockdowns for Ppargc1a-at, and stimulated with CL316,243
	scr LNA		Ppargc1a-at LNA#1		Ppargc1a-at LNA#2
	veh	CL316,243	veh	CL316,243	veh	CL316,243
	1	0.713	0.788	0.875	0.486	0.331
	1	0.981	0.687	0.666	0.508	0.418
	1	0.984	0.785	0.763	0.617	0.488
