# Supplementary material for: Cold-induced expression of a truncated adenylyl cyclase 3 acts as rheostat to brown fat function
Source: Nat Metab. 2024 Apr 29;6(6):1053–75. doi: 10.1038/s42255-024-01033-8 (PMC11971047; doi:10.1038/s42255-024-01033-8)
Supplement: Supplementary file 12 — Statistical source data. [file 42255_2024_1033_MOESM12_ESM.xlsx]

## Sheet: Fig. S1a-c
Principal component analysis (PCA) from RNA-Seqencing data from BAT, iWAT and eWAT of cold-stimulated C57BL/6N mice housed at room temperature (22°C) or exposed to 5°C for 24h
BAT	Group	PC1	PC2
	C57BL/6N (5°C)	-8.83939	4.82969
		-6.49139	12.3016
		-12.2214	2.37838
		-2.72888	9.29735
		-19.5764	-18.5861
	C57BL/6N (22°C)	13.6145	-0.232538
		17.3424	-3.26382
		18.9006	-6.72453
iWAT	Group	PC1	PC2
	C57BL/6N (5°C)	-7.91282	-15.0563
		-10.455	3.31317
		-7.41451	-12.6916
	C57BL/6N (22°C)	-2.74164	7.15037
		33.1031	8.00482
		-4.57921	9.27947
eWAT	Group	PC1	PC2
	C57BL/6N (5°C)	-6.64481	3.53134
		-17.992	0.615984
		-21.0473	1.31548
	C57BL/6N (22°C)	20.9355	1.81687
		18.2286	6.12045
		6.52002	-13.4001

## Sheet: Fig. S1d-f
Expression of phosphodiesterase (Pde) isoforms by RNA-Seq (TPM) in cold-exposed BAT, iWAT and eWAT of C57BL/6N mice
BAT	Gene ID	C57BL/6N 22°C			C57BL/6N 22°C
	Pde10a	4.46732	3.85771	2.97293	4.32662	3.37135	5.16111	6.51988	6.26077
	Pde11a	0.221498	0.237022	0.337338	0.271619	0	0	0.402702	0.608384
	Pde12	19.7262	13.8274	8.89732	16.3818	21.3256	21.4917	21.1042	9.44357
	Pde1a	19.6336	21.5368	22.4504	5.87557	6.91836	7.73672	13.594	3.28053
	Pde1b	5.2548	6.28285	5.74608	6.90358	6.3258	4.89899	3.76296	6.43473
	Pde1c	0.591562	0.416882	0.784327	2.65921	3.60283	4.30249	4.90429	1.76734
	Pde2a	67.0564	70.3279	112.921	123.7	81.5097	92.1845	79.5856	94.7136
	Pde3a	14.8831	12.569	12.8134	11.0598	16.0706	14.0913	13.5721	9.27398
	Pde3b	271.541	267.765	268.985	183.221	266.924	203.441	228.295	105.52
	Pde4a	82.218	93.2305	63.2816	93.9115	134.001	112.376	90.2697	73.6183
	Pde4b	6.90109	6.39508	10.8823	9.1933	9.05896	10.0099	9.86763	14.7651
	Pde4c	12.6177	8.66663	7.3525	13.4524	9.20748	11.2813	9.56597	14.101
	Pde4d	65.2613	57.7972	49.5736	60.7277	62.7939	87.0367	49.4405	27.1859
	Pde5a	2.44165	3.8746	4.51252	2.79202	3.02001	2.75143	2.79234	3.9251
	Pde6a	0.106574	0.149015	0.228492	0.104386	0.0415626	0.0372778	0.0778642	0.189292
	Pde6b	0.0368078	0.116013	0	0.142161	0.0646721	0.279441	0	0
	Pde6c	0	0.089283	0	0	0	0.0698631	0	0
	Pde6d	11.4263	11.8708	10.5136	10.7014	10.676	9.7422	12.0297	11.585
	Pde6g	1.126	0.844245	0.879649	1.54552	1.66056	1.14061	1.02202	1.86471
	Pde6h	0.104591	0.127201	0	1.29154	0	0.0824478	0.037338	0.12435
	Pde7a	7.91083	8.98691	6.42075	8.03626	6.07911	9.06464	5.65108	3.91137
	Pde7b	23.3192	15.0396	6.56548	63.6574	102.823	96.4516	90.1796	27.813
	Pde8a	57.1354	68.9942	48.3897	34.4487	46.4667	42.4058	59.6638	30.9443
	Pde8b	1.16598	1.11521	0.709009	2.9655	1.98556	1.98367	1.71204	1.67777
	Pde9a	1.62325	2.55218	2.6936	1.58315	1.26713	2.12819	1.59412	3.15617
iWAT	Gene ID	C57BL/6N 22°C			C57BL/6N 22°C
	Pde10a	1.13539	3.32594	7.70976	0.986055	1.29581	0.738482
	Pde11a	0.460237	1.87606	1.50191	0	1.05314	0.219144
	Pde12	17.3303	13.1795	16.6779	14.7117	15.2653	16.7682
	Pde1a	19.4004	24.3904	26.5415	14.3317	15.0617	21.5156
	Pde1b	9.49571	10.2236	9.9316	15.2302	12.1836	11.7321
	Pde1c	0.363323	1.21399	1.29556	1.8433	0.323992	0.783624
	Pde2a	71.7936	66.2014	81.1022	87.4334	53.4305	45.4607
	Pde3a	3.05668	3.353	4.27244	3.37862	3.93303	6.48131
	Pde3b	156.478	181.011	176.459	77.2082	201.576	238.989
	Pde4a	27.0336	20.8651	21.8203	40.8934	45.5961	43.6449
	Pde4b	5.74672	8.66626	7.57087	10.4061	15.5666	14.6241
	Pde4c	3.01157	2.67168	3.18624	3.40025	4.49181	2.72973
	Pde4d	7.94251	8.77876	11.4578	11.8097	17.764	30.9364
	Pde5a	3.88691	4.8879	6.96823	2.23016	1.89406	1.87256
	Pde6a	0	0	0	0	0.18056	0
	Pde6b	0	0	0	0	0	0
	Pde6c	0	0	0	0	0	0
	Pde6d	16.1004	12.181	14.2483	19.3567	14.5054	13.4236
	Pde6g	0	0.846917	0	0.886597	0.730788	1.00395
	Pde6h	0	0	0	0	0	0
	Pde7a	18.9637	19.3766	15.9098	6.427	19.9037	17.2008
	Pde7b	3.32959	4.48188	6.16848	9.56446	13.3222	15.7
	Pde8a	21.5391	24.1097	28.5587	32.4896	35.476	41.1299
	Pde8b	1.62032	3.12117	1.28205	0.349541	1.63974	0.830879
	Pde9a	2.87112	2.42368	3.55642	4.28373	1.23144	1.06424
eWAT	Gene ID	C57BL/6N 22°C			C57BL/6N 22°C
	Pde10a	1.13539	3.32594	7.70976	0.986055	1.29581	0.738482
	Pde11a	0.460237	1.87606	1.50191	0	1.05314	0.219144
	Pde12	17.3303	13.1795	16.6779	14.7117	15.2653	16.7682
	Pde1a	19.4004	24.3904	26.5415	14.3317	15.0617	21.5156
	Pde1b	9.49571	10.2236	9.9316	15.2302	12.1836	11.7321
	Pde1c	0.363323	1.21399	1.29556	1.8433	0.323992	0.783624
	Pde2a	71.7936	66.2014	81.1022	87.4334	53.4305	45.4607
	Pde3a	3.05668	3.353	4.27244	3.37862	3.93303	6.48131
	Pde3b	156.478	181.011	176.459	77.2082	201.576	238.989
	Pde4a	27.0336	20.8651	21.8203	40.8934	45.5961	43.6449
	Pde4b	5.74672	8.66626	7.57087	10.4061	15.5666	14.6241
	Pde4c	3.01157	2.67168	3.18624	3.40025	4.49181	2.72973
	Pde4d	7.94251	8.77876	11.4578	11.8097	17.764	30.9364
	Pde5a	3.88691	4.8879	6.96823	2.23016	1.89406	1.87256
	Pde6a	0	0	0	0	0.18056	0
	Pde6b	0	0	0	0	0	0
	Pde6c	0	0	0	0	0	0
	Pde6d	16.1004	12.181	14.2483	19.3567	14.5054	13.4236
	Pde6g	0	0.846917	0	0.886597	0.730788	1.00395
	Pde6h	0	0	0	0	0	0
	Pde7a	18.9637	19.3766	15.9098	6.427	19.9037	17.2008
	Pde7b	3.32959	4.48188	6.16848	9.56446	13.3222	15.7
	Pde8a	21.5391	24.1097	28.5587	32.4896	35.476	41.1299
	Pde8b	1.62032	3.12117	1.28205	0.349541	1.63974	0.830879
	Pde9a	2.87112	2.42368	3.55642	4.28373	1.23144	1.06424
