# Supplementary material for: Cold-induced expression of a truncated adenylyl cyclase 3 acts as rheostat to brown fat function
Source: Nat Metab. 2024 Apr 29;6(6):1053–75. doi: 10.1038/s42255-024-01033-8 (PMC11971047; doi:10.1038/s42255-024-01033-8)
Supplement: Supplementary file 13 — Statistical source data. [file 42255_2024_1033_MOESM13_ESM.xlsx]

## Sheet: Fig. S2a-d
Expression of indicated mRNA after treating LoxP or Adcy3-AdcKO 1°BA with AAV8 encoding green flourescent protein / Cre recombinase. Cells were stimulated with veh or CL316,243 afterwards
Data were obtained using quantitative RT-PCR using primers provided in Materials and Methods
Fig. 2a-b: Counts (TPM) are available via deposited datasets on Gene Expression Omnibus (GEO)
Fig. 2c						Fig. 2d
	LoxP + AAV8-GFP + veh	LoxP + AAV8-GFP + CL316,243	LoxP + AAV8-Cre + veh	LoxP + AAV8-Cre + CL316,243			LoxP + AAV8-GFP + veh	LoxP + AAV8-GFP + Cl316,243	LoxP + AAV8-Cre + veh	LoxP + AAV8-Cre + CL316,243
Adcy3	1.08673	1.5424	0.402589	0.677402		Adcy3	1.08673	1.5424	0.422815	0.694943
	0.648492	0.946818	0.420446	0.370551			0.648492	0.946818	0.468701	0.537993
	0.491495	0.867561	0.276626	0.553597			0.491495	0.867561	0.570174	0.8333
	1.77328	1.54996	0.486451	0.416257			1.77328	1.54996	0.538397	0.693724
Fabp4	1.446	0.934	1.33	0.816		Fabp4	1.446	0.934	0.264	0.515
	0.894	0.308	0.767	0.292			0.894	0.308	0.623	0.473
	0.541	0.366	0.499	0.629			0.541	0.366	1.73	1.184
	1.12	0.948	1.107	0.472			1.12	0.948	1.089	0.667
Adipoq	1.007	0.648	0.993	0.697		Adipoq	1.007	0.648	0.492	0.421
	0.731	0.574	0.841	0.78			0.731	0.574	0.438	0.398
	0.524	0.405	0.435	0.687			0.524	0.405	1.562	1.273
	1.737	0.64	1.056	0.345			1.737	0.64	0.82	0.624
Pparg2	1.206	0.681	1.251	0.727		Pparg2	1.206	0.681	0.629	0.443
	0.893	0.481	0.839	0.701			0.893	0.481	0.539	0.366
	0.616	0.425	0.645	0.799			0.616	0.425	2.024	1.184
	1.285	0.758	1.367	0.447			1.285	0.758	1.088	0.562
Ppargc1a	1.298	3.596	1.158	3.422		Ppargc1a	1.298	3.596	0.261	1.262
	0.941	2.211	0.807	2.455			0.941	2.211	0.386	1.173
	0.694	1.899	0.536	3.617			0.694	1.899	1.973	7.138
	1.067	5.028	1.513	1.83			1.067	5.028	0.812	2.789
Ucp1	0.779	2.978	0.967	3.567		Ucp1	0.779	2.978	0.332	1.723
	1.156	2.848	1.222	4.603			1.156	2.848	0.35	1.694
	0.843	2.07	0.939	3.85			0.843	2.07	2.798	7.968
	1.222	3.64	0.907	2.189			1.222	3.64	1.064	3.593
Elovl3	1.385	0.959	1.111	0.889		Elovl3	1.385	0.959	0.233	0.415
	0.8	0.692	0.739	0.653			0.8	0.692	0.444	0.431
	0.458	0.411	0.388	0.755			0.458	0.411	1.284	1.24
	1.357	0.928	0.824	0.55			1.357	0.928	0.714	0.667
Cidea	0.991	0.685	0.815	0.673		Cidea	0.991	0.685	0.236	0.323
	1.048	0.819	1.135	0.784			1.048	0.819	0.365	0.347
	0.683	0.569	0.666	0.539			0.683	0.569	1.529	1.379
	1.279	0.588	0.784	0.62			1.279	0.588	0.662	0.685
