# Supplementary material for: Cold-induced expression of a truncated adenylyl cyclase 3 acts as rheostat to brown fat function
Source: Nat Metab. 2024 Apr 29;6(6):1053–75. doi: 10.1038/s42255-024-01033-8 (PMC11971047; doi:10.1038/s42255-024-01033-8)
Supplement: Supplementary file 14 — Statistical source data. [file 42255_2024_1033_MOESM14_ESM.xlsx]

## Sheet: Fig. S3a-d
Relative tissue weights in LoxP and Adcy3-AdcKO mice housed at 22°C or 5°C. Each group was either fed chow or HFD
22°C (chow)	BAT		iWAT		eWAT		Liver
	0.445816	0.339506	0.823045	1.38889	1.5775	2.96296	3.25789	4.35185
	0.43956	0.31362	1.02564	0.716846	2.01465	1.43369	4.35897	4.43548
	0.328947	0.40293	1.08553	1.06227	2.46711	1.42857	4.70395	2.60073
	0.331004	0.360881	1.14013	1.04655	2.28025	1.62396	4.04561	4.11404
5°C (chow)	BAT		iWAT		eWAT		Liver
	0.465116	0.433213	0.736434	0.794224	1.27907	1.51625	5.50388	5.30686
	0.431373	0.498221	0.862745	0.747331	1.45098	1.35231	5.41176	5.37367
	0.520446	0.466102	0.780669	0.889831	1.59851	1.44068	5.09294	4.87288
	0.464286	0.4	0.785714	1.23636	1.60714	1.74545	4.92857	4.76364
	0.472441	0.47619	1.1811	0.732601	1.85039	1.50183	4.68504	5.01832
	0.488722	0.431894	1.01504	0.797342	1.57895	1.36213	4.96241	4.48505
	0.340909	0.425532	0.94697	0.851064	1.36364	1.56028	4.4697	4.53901
	0.458015	0.4811	0.763359	0.721649	1.41221	1.34021	4.77099	4.74227
22°C (HFD)	BAT		iWAT		eWAT		Liver
	0.567164	0.49776	1.91045	2.83723	5.52239	6.71976	3.13433	3.43454
	0.539846	0.425532	2.57069	2.57979	6.47815	5.90426	3.39332	3.40426
	0.53376	0.40404	2.02829	1.51515	4.72378	3.06397	3.09581	4.07407
	0.567913		2.6266		6.19972		3.07619
5°C (HFD)	BAT		iWAT		eWAT		Liver
	0.266272	0.360577	2.10059	3.24519	3.84615	5	3.93491	4.08654
	0.309859	0.283688	2	1.4539	3.60563	1.95035	3.52113	3.61702
	0.24735	0.319489	1.20141	1.85304	1.44876	2.7476	3.81625	2.8754
	0.31746	0.290698	1.33333	1.77326	2.06349	2.70349	3.68254	2.90698
	0.254237	0.231214	1.28814	1.04046	1.69492	1.6474	3.45763	3.03468
	0.310345	0.227273	2.48276	2.01299	4.44828	2.4026	4.2069	3.31169
	0.336788	0.277778	2.22798	1.26543	4.09326	2.00617	3.62694	3.33333
	0.245399	0.284091	1.16564	1.36364	1.87117	2.8125	3.77301	3.63636
