# Supplementary material for: Cold-induced expression of a truncated adenylyl cyclase 3 acts as rheostat to brown fat function
Source: Nat Metab. 2024 Apr 29;6(6):1053–75. doi: 10.1038/s42255-024-01033-8 (PMC11971047; doi:10.1038/s42255-024-01033-8)
Supplement: Supplementary file 15 — Statistical source data. [file 42255_2024_1033_MOESM15_ESM.xlsx]

## Sheet: Fig. S4b
Chromatin immunoprecipitation coupled to qPCR (Chip-qPCR) of transcriptional start sites (TSS) of Adcy3 isoforms. Samples were from BAT of C57BL/6N mice housed at 22°C or 5°C
Promoter	Adcy3		Adcy3-at		Ucp1
	4.70484	5.84383	0.57329	5.7643	0.302162	0.247393
	6.0827	5.50953	1.00522	8.33324	0.170634	0.325331
	2.74583	5.30344	0.199789	1.83813	0.144384	0.0668434

## Sheet: Fig. S4c-d
Expression profile of Adcy3 and Adcy3-at in various tissues isolated from C57BL/6n mice housed at 22°C
Adcy3	BAT	iWAT	eWAT	Pancreas	Kidney	Skeletal muscle	Liver
	1.13151	0.168866	0.0361241	0.0931937	0.0182317	0.0393415	0.00985216
	1.18667	0.112656	0.0741583	0.160404	0.0166549	0.043789	0.00664623
	1.56875		0.0905419	0.040641	0.0141379		0.00815265
	1.58435
Adcy3-at	BAT	iWAT	eWAT	Pancreas	Kidney	Skeletal muscle	Liver
	1.44944	0.0223516	0.00340886	0.00389893	0.0136257	0.000633838	0.000325294
	0.979933	0.546388	0.00890751	0.00233692	0.00687889	0.000493	0.000104673
	2.06034		0.0133015	0.00314393	0.00192126		0.000182526
	1.35777

## Sheet: Fig. S4e-g
Absolute expression (Cq values) of Adcy3 and Adcy3-at in various stages of commitment of 1°BA from C57BL/6N mice
Adcy3-at	Proliferating	Confluent	Induction	Differentiated	Differentiated + CL316,243	Differentiated + db-cAMP
	35.263	34.736	33.835	33.984	29.889	30.623
	34.794	34.304	33.982	33.649	30.722	30.52
	35.092	34.433	32.157	33.255	30.457	30.259
	35.356	34.635	31.947	33.517	28.657	29.444
Adcy3	Proliferating	Confluent	Induction	Differentiated	Differentiated + CL316,243	Differentiated + db-cAMP
	30.517	27.974	28.84	30.623	28.011	27.476
	28.876	28.125	29.939	28.557	28.504	27.475
	30.891	28.534	27.47	28.634	28.542	26.864
	29.744	28.075	27.267	29.259	26.798	26.472
Ucp1	Proliferating	Confluent	Induction	Differentiated	Differentiated + CL316,243	Differentiated + db-cAMP
	38.503	37.956	29.877	25.983	23.302	23.157
	37.7	37.175	31.395	24.461	24.019	22.989
	38.887	36.963	27.966	24.423	23.905	23.147
	37.543	37	27.598	24.876	22.002	22.583

## Sheet: Fig. S4h-i
Expression expression of indicated mRNAs in Chow or HFD-fed C57BL/6N mice housed at 22°C or 5°C. Values are from BAT (Fig. S4h) or iWAT (Fig. S4i)
BAT		Chow (22°C)	Chow (5°C)	HFD (22°C)	HFD (5°C)
	Adcy3-at	0.646198	0.580353	23.8476	29.0917
		1.61277	0.816721	46.7692	47.2976
		0.741035	1.60293	32.8853	38.2393
	Ucp1	0.940401	2.27242	4.40233	2.71534
		1.05961	1.25965	4.59186	4.25413
		0.999989	1.94394	3.22408	2.5132
	Dio2	0.969425	1.29184	6.09594	8.67599
		0.79762	1.16177	15.1867	11.0431
		1.23296	1.45674	7.08617	7.71561
	Elovl3	0.752681	0.935362	7.79087	4.99464
		1.41005	0.70855	8.8778	4.28828
		0.837265	0.717538	8.53349	3.98106
	Emr1	0.934481	1.43701	0.907296	1.23844
		0.983169	1.05241	0.958536	1.52985
		1.08235	3.25741	0.677685	2.05575
	Lsgals3	0.972132	1.53428	0.814524	7.18952
		1.01378	1.06446	0.932236	2.54586
		1.01408	1.05442	0.609076	7.79119
	Cidea	0.989059	1.09132	1.47333	0.973486
		1.02774	0.671793	1.48715	1.36413
		0.983201	1.01533	1.48759	0.927474
iWAT		Chow (22°C)	Chow (5°C)	HFD (22°C)	HFD (5°C)
	Adcy3-at	0.934114	167.25	0.939499	6.22194
		1.64293	142.331	0.837988	8.12284
		0.422957	19.463	1.22251	6.88593
	Ucp1	1.73847	0.0789845	202.725	0.2223
		0.281258	0.0150776	87.177	0.140524
		1.03961	0.00626681	28.0979	0.648051
		1.03735	1.06736	147.515	0.168566
		0.903308	0.210733	0.40852	0.208608
			0.0104322	11.118	0.0669746
	Dio2	0.781493	0.427075	18.3836	0.237556
		0.700039	0.629505	16.6531	0.058435
		1.73419	0.562707	7.5959	0.0783966
		0.613221	0.0727798	16.8119	0.0670595
		1.17105	0.112683	1.22622	0.0930952
			0.337445	4.026	0.155465
	Elovl3	0.645095	0.07548	52.7852	0.522762
		0.181207	0.207792	31.7742	0.21108
		1.25817	0.303902	4.73396	0.063744
		1.14742	0.045234	46.7115	0.0976822
		1.7681	0.121669	1.64461	0.32574
			0.410781	6.41299	1.27935
	Emr1	0.829803	0.512958	0.826004	0.357913
		1.21196	0.643813	0.602502	0.36616
		1.31793	0.748964	0.524541	0.238024
		0.870968	0.923521	0.300488	0.329404
		0.769346	0.776764	0.440577	0.296905
			0.739314	0.256222	0.607258
	Lep	1.40739	1.78163	0.450867	1.01431
		1.20034	2.35949	0.296767	1.80188
		0.649366	2.05426	0.583113	1.47807
		0.912848	3.1279	0.0366208	1.67277
		0.83006	3.42719	2.17529	0.908752
			2.12498	0.693092	1.51698

## Sheet: Fig. S4j
Expression expression of Adcy3-at of 2.5 and 25-months old C57BL/6N mice housed at 22°C or 5°C in BAT.
	22°C		5°C
	2.5m	25m	2.5m	25m
	0.66	0.9	23.68	32.71
	1.03	2.09	28.88	43.3
	0.83	2.18	32.72	64.39
	1.09	12.27	63.59	55.06
	1.49	2.21	34.94	50.06
	1.51	0.33	33.36	54.43
	0.66	0.83	34.07	116.59
	0.73	0.36	37.71	69.63
