# Supplementary material for: Cold-induced expression of a truncated adenylyl cyclase 3 acts as rheostat to brown fat function
Source: Nat Metab. 2024 Apr 29;6(6):1053–75. doi: 10.1038/s42255-024-01033-8 (PMC11971047; doi:10.1038/s42255-024-01033-8)
Supplement: Supplementary file 16 — Statistical source data. [file 42255_2024_1033_MOESM16_ESM.xlsx]

## Sheet: Fig. S5a-c
Expression of Adcy3 isoforms at thermoneutral temperatures (28°C) or after 1 day or 7 days of 5°C cold-exposure
BAT	Adcy3			Adcy3-at
	28°C	5°C (24h)	5°C (7d)	28°C	5°C (24h)	5°C (7d)
	1.32367	2.67593	2.62955	0.235047	122.837	68.086
	0.89692	2.70733	1.82928	0.275328	70.278	52.963
	1.04522	3.18961	2.29978	0.739959	100.039	64.1448
	1.0484	2.08449	2.73132	0.754229	114.698	69.9922
	0.623404	1.87374	1.6097	0.889761	104.888	35.0597
	1.19321	1.20581	3.27184	1.57251	55.019	71.0497
	1.01717	3.11161	2.16518	1.18957	170.03	48.6371
	0.852007	2.49212	1.60983	2.34359	193.543	48.382
iWAT	Adcy3			Adcy3-at
	28°C	5°C (24h)	5°C (7d)	28°C	5°C (24h)	5°C (7d)
	0.779718	1.01914	2.5274	0.330701	54.1809	54.793
	1.07029	1.35737	1.71652	1.00529	4.62952	42.7199
	1.37844	1.43667	1.09441	0.655713	46.8145	23.7896
	1.02181	1.65376	2.10494	1.2111	74.396	56.6963
	0.853199	1.95135	1.98889	0.558598	137.131	35.8931
	1.12735	1.5102	2.23529	1.38116	85.4326	66.3775
	0.966529	1.25282	2.52363	0.738891	17.7494	96.9336
	0.802657	1.20305	1.96877	2.11855	25.7611	68.858
eWAT	Adcy3			Adcy3-at
	28°C	5°C (24h)	5°C (7d)	28°C	5°C (24h)	5°C (7d)
	0.627787	0.933252	1.0231	0.407156	1.97014	3.94279
	0.718158	1.43538	0.898155	0.498155	0.991686	8.12828
	0.932453	1.02925	0.533832	0.753099	1.42184	4.41909
	0.854753	1.42249	0.655844	1.1588	2.62266	6.13768
	1.00497	1.23126	1.28085	0.746575	1.91462	1.618
	1.12173	0.95321	1.00805	1.21314	1.22806	7.01642
	1.54045	1.26878	0.654115	2.05672	3.96841	3.56438
	1.1997	1.7365	0.708768	1.16636	7.55803	4.33088
