# Supplementary material for: Cold-induced expression of a truncated adenylyl cyclase 3 acts as rheostat to brown fat function
Source: Nat Metab. 2024 Apr 29;6(6):1053–75. doi: 10.1038/s42255-024-01033-8 (PMC11971047; doi:10.1038/s42255-024-01033-8)
Supplement: Supplementary file 17 — Statistical source data. [file 42255_2024_1033_MOESM17_ESM.xlsx]

## Sheet: Fig. S6e-f
Tissue expression of Adcy3 isoforms in LoxP and Adcy3∆At mice
Adcy3	BAT		iWAT		eWAT
	1.01345	1.8362	0.175942	0.312092	0.08661	0.14483
	0.876216	1.15772	0.186086	0.234265	0.067361	0.272564
	0.915288	1.64492	0.215698	0.140866		0.187013
	1.19504	0.990627	0.131383	0.173864		0.180686
Adcy3-at	BAT		iWAT		eWAT
	0.330483	0.001099	0.005467	0.005852	0.000909	0.006365
	0.453048	0.001182	0.024177	0.024194	0.022858	0.127432
	0.546954	0.002027	0.023222	0.00179		0.000641
	2.66952	0.001348	0.098003	0.000628		0.002075
