# Supplementary material for: Cold-induced expression of a truncated adenylyl cyclase 3 acts as rheostat to brown fat function
Source: Nat Metab. 2024 Apr 29;6(6):1053–75. doi: 10.1038/s42255-024-01033-8 (PMC11971047; doi:10.1038/s42255-024-01033-8)
Supplement: Supplementary file 18 — Statistical source data. [file 42255_2024_1033_MOESM18_ESM.xlsx]

## Sheet: Fig. S7a-f
Extracellular acidification rates (ECAR) and oxygen consumption rates (OCR) of LoxP and Adcy3∆AT 1°BA (Seahorse)
Fig. S7a (1°BA, ECAR)	LoxP					Adcy3∆at
	0.736127	-3.40375	-4.00639	-5.08858	-5.03756	-0.851899	-3.72186	-0.472366	-2.18439	-3.80613
	4.61584	0.050549	-2.57912	-4.31976	-2.38435	7.78797	-0.120431	5.0909	-0.001156	-1.38427
	5.63903	2.03999	-0.585848	-2.19945	0.035627	9.53683	3.23281	9.42085	3.05852	2.79755
	17.1328	8.76993	9.4344	4.03594	7.56895	19.2598	13.3082	18.0767	16.3891	12.4179
	13.8717	6.8011	7.25956	0.580261	5.93687	17.3635	10.9923	15.2585	13.4452	10.082
+Oligomycin	17.4178	8.32804	8.43312	2.01556	8.16963	21.9407	13.6498	19.2965	15.1091	12.5856
	32.5819	33.192	35.5656	24.6127	40.4529	42.9912	45.013	49.0383	50.648	44.9872
	28.8451	31.8176	35.1895	16.8112	32.8616	35.6087	38.6042	48.1027	49.5588	41.9086
+FCCP	26.936	30.2755	32.8656	14.8461	29.7815	31.3274	34.7253	45.079	46.8605	39.4876
	38.7429	47.9081	56.7975	30.8736	43.1448	52.8783	58.1247	67.7914	72.2829	63.7167
	31.1786	30.7823	39.0987	18.562	33.4174	37.8372	46.7217	47.6053	49.4409	44.5254
+Antimycin A/Rotenon	29.5647	26.6355	34.175	15.6231	31.9902	33.4477	39.2943	41.6139	42.7463	39.4139
	42.5454	38.4224	38.3471	28.4635	46.4257	40.9869	45.1545	58.9456	59.0937	49.0517
	37.403	31.842	33.6027	22.5837	42.4228	35.532	37.5619	50.7308	49.3424	41.8854
	42.0631	32.0142	33.3188	22.4518	43.7546	39.9588	36.402	49.7325	48.319	40.0161
Fig. S7b (1°BA, ECAR)	LoxP					Adcy3∆at
	-1.42619	-3.67325	-2.26432	-1.09084	-3.41577	-4.17741	-0.80435	-1.99649	-3.70412	-4.10437
	2.2978	1.0757	-0.736136	1.0124	0.013032	-0.251296	1.65667	0.164225	-1.21259	-1.82012
	1.19355	5.08201	2.07805	3.50606	1.72523	3.94123	4.67191	3.30387	2.42082	1.55657
+CL316,243	21.6304	22.7196	13.6287	21.6032	19.1442	32.9478	24.7115	29.6152	23.2129	19.1713
	20.9584	25.1868	16.5495	27.0752	25.3052	34.8333	28.4287	35.3537	28.2215	18.9852
	25.517	29.1396	20.9539	32.2802	29.8261	36.2627	31.3937	37.9625	29.9163	19.9966
Fig. S7c (1°iWA, OCR)	LoxP					Adcy3∆at
	64.7084	56.1446	63.9123	49.0122	46.2214	112.552	103.632	99.7966	138.517	63.1443
	82.556	68.8582	76.0479	63.6236	60.9666	127.454	118.461	111.53	157.378	77.6626
	91.6618	76.4909	82.0033	70.2114	70.3127	134.346	127.027	118.731	165.031	83.3481
	99.6203	82.7206	89.5493	74.4605	77.871	134.339	137.66	123.708	181.385	91.399
	102.998	87.0778	94.3346	78.6071	83.4172	142.301	144.647	130.357	174.091	97.8117
+Oligomycin	103.351	87.2225	94.5377	79.3072	83.5972	142.26	148.985	134.431	170.321	102.707
	91.0096	70.2735	71.9408	62.0349	62.3463	110.165	124.639	122.03	173.691	81.1319
	85.3442	67.4725	68.6272	59.4238	61.9183	100.604	119.617	117.785	165.183	76.4391
+FCCP	85.0986	66.9843	69.3084	60.146	63.2994	98.682	118.502	114.474	161.881	75.6904
	222.231	216.485	268.857	183.83	229.603	350.057	283.351	249.607	223.035	234.505
	195.075	214.994	234.24	187.801	227.79	239.674	257.742	213.86	211.688	212.202
+Antimycin A/Rotenon	181.896	191.324	205.107	175.376	211.112	206.234	215.94	196.029	198.14	196.307
	84.0526	60.4013	66.0392	51.4249	53.7562	60.9712	68.463	72.6211	88.157	56.5761
	85.0408	67.7127	71.1198	59.752	62.3295	73.686	75.7372	74.5534	88.68	67.3913
	89.1691	73.2303	75.4193	63.4838	65.7716	80.8723	80.2643	79.1207	89.7194	72.0892
Fig. S7d (1°iWA, OCR)	LoxP					Adcy3∆at
	72.4339	66.3628	50.7565	37.685	36.349	64.865	73.8261	86.1477	82.6189	45.9473
	84.0449	76.2887	65.1813	50.6461	51.679	78.7203	86.3637	100.376	95.9904	59.0696
	90.7379	81.8202	74.8831	56.9294	60.6885	87.1171	93.9705	107.995	101.511	63.5482
+CL316,243	130.527	108.722	91.2391	85.222	76.5554	121.347	128.89	150.55	143.411	75.9406
	163.144	122.277	109.443	84.7745	86.7145	153.438	157.642	185.865	168.811	86.1877
	181.448	129.934	110.745	79.236	89.8407	170.793	174.803	207.068	186.091	87.9807
Fig. S7e (1°iWA, ECAR)	LoxP					Adcy3∆at
	-2.48297	-4.43168	-2.94267	-4.03418	-2.76317	1.02097	-1.10798	0.256237	4.6672	-2.13145
	-0.316751	-2.33679	-1.38135	-4.17209	-2.91323	3.67692	0.420956	0.661446	6.11883	-0.265488
	1.16193	-2.67825	-1.01513	-2.83737	-2.90712	7.95081	3.98664	4.19887	6.1677	0.391948
	7.5647	3.49721	6.08228	3.4781	2.21423	19.9699	12.5907	14.1343	14.6062	7.00546
	6.38681	2.47622	6.01382	1.96869	1.60078	21.9198	13.2999	13.8912	11.1898	5.18055
+Oligomycin	7.24204	3.08508	7.56423	2.58135	1.75045	26.009	17.2267	17.6258	12.523	6.64711
	25.9376	22.2971	30.7853	18.7439	18.917	43.265	39.8989	33.2087	27.0547	23.0715
	22.731	16.9393	24.6958	14.6278	13.5153	42.8155	31.2996	30.5743	19.3111	17.6789
+FCCP	20.928	14.265	21.4487	12.3497	11.8696	42.0916	27.6516	28.9238	16.9374	14.0947
	37.4469	26.516	39.822	23.4088	30.3892	55.2368	40.6824	40.4754	29.1854	26.8204
	21.501	13.7965	22.5875	15.0088	15.5891	40.7977	28.1999	30.5814	24.0573	17.9883
+Antimycin A/Rotenon	16.4683	10.9034	18.7872	12.1077	12.33	33.8855	23.4557	27.8648	23.5511	16.2516
	27.8362	18.5904	28.3765	15.2221	17.0662	39.6921	33.1892	34.302	26.7911	18.0552
	20.0605	12.2373	21.5643	11.1339	10.503	34.3626	27.5146	29.1976	20.4785	14.6156
	21.4086	13.0427	22.4137	10.9143	9.42427	37.2133	29.3323	29.8615	20.1897	14.752
Fig. S7f (1°iWA, ECAR)	LoxP					Adcy3∆at
	1.0747	-0.391704	-2.85047	-3.4734	-5.61783	-2.87932	-2.47985	0.279395	0.961036	-3.1522
	2.16084	-0.200602	-1.10374	-2.55404	-5.73546	0.844526	0.89026	3.02065	0.669772	-1.95275
	4.01332	1.02081	0.780375	-1.32938	-5.56275	3.37295	4.05227	5.71855	2.45058	-0.302421
+CL316,243	23.5638	13.6298	11.2334	6.68871	2.0644	14.7967	15.3435	22.0426	20.2679	9.24484
	22.582	9.20067	7.04829	2.76919	-1.99467	18.6946	16.9453	24.6646	19.6533	6.61166
	22.6786	10.0887	5.73966	1.43225	-2.35876	20.8534	18.4514	26.4237	22.8041	5.65786

## Sheet: Fig. S7g
Body weight of chow-diet fed LoxP and Adcy3∆AT mice
	weeks of age	LoxP							Adcy3∆AT
	7	24	24.9	23.3	24.2	24.9	23.9	25.5	23	24.7	24.9	23	24.5	24.6	24.6	24.8	24.3
	9	25	26.5	25.5	24.8	25.6	25.1	26.7	24.1	26.1	25.7	24.9	24.8	25.8	25.6	26.1	25.3
	11	26.1	26.9	26.7	25.2	26.3	26.2	27.9	24.6	25.7	26.4	25.7	25.5	26.2	26.3	26.7	26.2
	13	28.2	28	28.3	26.3	28.5	28.3	28.7	26.3	26.9	28	29.9	28.8	29.1	27.3	28.3	27.9
	15	28.3	28.5	28.9	26.9	28.4	28.1	30	26.9	27.1	28.6	31.3	28.9	29.5	27.9	29.1	28.5
	17	28.9	29.1	29.5	27.3	29.1	29.1	30.3	27.1	27.2	29	32	29	29.1	28.5	29.5	28.9
	19	29.4	29.5	30	27.1	29.8	29.6	31.1	27.5	27.4	29.6	32.6	29.3	29.8	28.8	29.3	30.1

## Sheet: Fig. S7h
Glucose tolerance test (GTT) of chow-diet fed LoxP and Adcy3∆AT mice
	min	LoxP							Adcy3∆AT
	0	120.6	133.2	144	135	135	100.8	84.6	133.2	160.2	127.8	145.8	153	104.4	131.4	153	111.6
	15	480.6	387	442.8	392.4	383.4	315	315	367.2	316.8	352.8	361.8	351	223.2	351	369	313.2
	30	361.8	311.4	374.4	333	284.4	266.4	259.2	234	208.8	437.4	351	262.8	163.8	196.2	327.6	221.4
	60	203.4	194.4	214.2	169.2	203.4	156.6	147.6	176.4	165.6	361.8	241.2	194.4	135	153	185.4	131.4
	90	201.6	187.2	208.8	135	171	133.2	135	167.4	158.4	246.6	187.2	153	117	135	198	126
	120	162	176.4	180	144	160.2	133.2	120.6	149.4	135	189	183.6	151.2	102.6	133.2	147.6	140.4

## Sheet: Fig. S7i
Insulin tolerance test (ITT) of chow-diet fed LoxP and Adcy3∆AT mice
		LoxP							Adcy3∆AT
	0	140.4	178.2	174.6	160.2	180	169.2	156.6	165.6	165.6	174.6	158.4	167.4	127.8	153	156.6	187.2
	15	135	91.8	109.8	118.8	167.4	88.2	100.8	104.4	100.8	115.2	124.2	138.6	93.6	104.4	109.8	106.2
	30	140.4	97.2	95.4	106.2	135	82.8	99	95.4	108	111.6	111.6	111.6	91.8	95.4	100.8	91.8
	60	124.2	97.2	88.2	82.8	122.4	66.6	95.4	91.8	99	100.8	93.6	100.8	77.4	84.6	102.6	88.2
	90	144	100.8	79.2	97.2	117	82.8	84.6	88.2	111.6	91.8	95.4	104.4	75.6	86.4	115.2	95.4
	120	127.8	100.8	77.4	104.4	106.2	97.2	100.8	102.6	124.2	100.8	106.2	111.6	73.8	99	142.2	109.8

## Sheet: Fig. S7j
Cumulative food intake (chow) of LoxP and Adcy3∆AT mice
	day	LoxP							Adcy3∆AT
	1	1.02823	1.15123	1.00741	0.910438	1.1086	1.07422	1.01465	1.12117	1.14813	1.30617	1.31731	1.12925	1.19833	1.4389	1.36838	1.25072
	2	1.98431	2.11438	1.92287	1.9726	1.98998	2.05753	1.66152	2.13327	2.05335	2.43509	2.51927	1.94182	2.20535	2.60228	2.48374	2.32345
	3	2.88025	3.03127	2.80856	2.84037	2.96771	3.04276	2.6169	3.13321	2.96721	3.53624	3.64626	2.94781	3.29984	3.9716	3.97884	3.42034
	4	3.82777	3.96267	3.75585	3.98767	3.97136	4.04708	3.50383	4.10839	3.65491	4.64579	4.69868	3.86948	4.39903	5.297	5.14053	4.64552
	5	4.46314	4.78529	4.40465	5.06171	5.0238	5.15071	4.73477	4.93636	4.4329	5.3213	5.29871	5.30999	5.50086	6.87766	6.43945	6.5157
	6				6.59433	6.68288	6.64024	6.25684					6.95787		8.97422	7.95272	8.04093
	7				8.15766	8.39849	8.67101	8.03248					8.45657		11.2624	9.6655	9.33704
	8				9.62785	9.86185	10.6444	9.49495					10.1123		13.2308	11.2374	10.6641
	9				11.4325	11.6096	12.3404	11.0083					11.8846		15.3732	13.0881	12.2523
	10				13.322	13.4031	14.0671	12.0909					13.6553		17.7301	15.0991	13.8673
	11				13.9498	14.3974	14.8975	12.0909					14.388		18.6796	15.8882	14.6022

## Sheet: Fig. S7k
Oxygen consumption as determined by indirect calorimetry of chow-fed LoxP and Adcy3∆AT mice
	time of day	LoxP							Adcy3∆AT
	09 40	2958.02	3214.28	2925.15	2609.64	3104.26	2231.7	2695.98	3696.65	3623.53	3445.28	3086.98	3894.28	2714.98	3996.34	3069.61	3056.69
	10 00	3295.23	2894.96	3146.95	2503.44	3171.67	2065.8	3699.65	3097.5	3579.61	2988.04	3633.32	3204.56	2614.39	3586.89	3177.36	2618.65
	10 20	3146.33	3301.65	3255.11	2180.5	3711.1	2224.26	3661.1	2863.68	2886.09	2851.77	3687.87	2791.99	2670.96	3905.9	2970.5	3071.88
	10 40	2995.68	3212.38	3214.72	2718.01	3471.74	3359.8	3557.83	2690.05	2606.25	2783.75	3580.31	2858.37	2749.67	3999.53	3129.64	3625.72
	11 00	2828.36	2950.12	3535.67	3398.7	2783.17	3215.1	2860.28	2917.99	2737.53	2754.03	2909.83	2859.41	3121.29	4060.22	3126.24	3743.12
	11 20	2529.65	3130.98	3520.44	3926.49	2836.47	3183.99	2359.93	3365.59	3135.88	2858.83	2549.17	2690.81	3710.23	4079.83	3411.12	3645.14
	11 40	2762.13	3592.41	3001.77	3802.05	3398.78	2582.23	2213.13	3805.31	3119.97	3610.16	2738.74	3202.24	3382.21	4006.98	2911.75	2916.56
	12 00	2805.35	3196.61	2895.53	3742.59	3233.1	2317.21	2237.03	3475.79	2668.79	3722.61	2814.16	3458.82	2837.65	3949.4	3018.95	2741.91
	12 20	2815.32	2760.77	2784.17	3613.34	2774.05	2245.64	2381.38	3140.36	2711.18	3180.54	2551.17	3740.61	3204.93	3743.48	3881.91	3260.89
	12 40	3179.01	2893.58	3017.79	3236.38	3074.7	2966.21	3047.12	3041.75	2532.57	2810.34	2477.19	3750.64	3754.55	3181.63	3415.41	3830.76
	13 00	3468.78	3058.54	3034.72	2422.71	3482.72	2547.14	3191.82	3153.35	2481.21	2915.29	3153.31	3121.31	3138.58	3012.69	2985.52	3447.24
	13 20	3586.83	3078.96	3450.04	2209.1	3340.2	2363.28	3046.3	3781.73	2516.1	2943.68	3496.44	3007.54	2770.55	3353.54	3203.94	2736.68
	13 40	3377.87	3539.15	3215	2117.73	2543.44	2393.02	2550.49	3309.54	3145.14	2830.17	3242.77	3060.18	2695.09	3734.69	3259.41	2839.15
	14 00	2760.69	3213.37	3170.05	2798.5	2363.14	3218.06	2449.76	3133.07	3460.58	3001.36	2847.47	3701.08	2812.23	3749.84	3810.5	3688.23
	14 20	2770.85	2904.28	3491.57	3359.75	2725.58	3378.33	2473.48	3910.72	3532.84	3104.56	3543.74	4147.2	3450.72	3163.08	4034.11	3819.81
	14 40	2567.56	2908.31	3135.78	2888.36	3526.18	3416.66	3346.86	4371.8	3123.93	3588.54	3294.86	3956.77	3768.96	3538.83	3893.58	3590.66
	15 00	3079.81	3030.39	3115.96	2732.22	3789.78	2728	3559.74	4433.91	2650.72	3242.18	2859.32	3940.58	3611.89	3623.63	3287.74	3730.85
	15 20	3543.4	3387.91	2820.31	3304.02	3607.21	2519.65	3716.55	4482.83	2440.37	3145.12	3135.25	3213.37	3093.29	3141.44	2819.01	3702.85
	15 40	3210.83	3105	2613.1	3687.73	2910.57	2971.24	3330.36	4434.22	2735.18	3919.85	3750.63	2705.39	2721.53	3403.66	3367.81	3106.81
	16 00	3294.5	2723.14	2634.34	3533.81	2333.12	2806.36	2631.68	4139.08	3412.94	3734.3	3466.36	2599.48	2731.16	3475.79	3947.47	2508.66
	16 20	2629.84	2623.73	2518.61	2735.91	2207.97	2197.31	2283.65	4039.75	3504.13	3668.24	2937.67	2532.57	3911.81	2926.78	3935.3	2690.55
	16 40	2206.5	2414.78	2533.96	2101.21	2408.45	2081.72	2182.35	3233.51	3591.27	2843.77	2655.23	3320.62	3565.6	2822.18	3814.49	2782.16
	17 00	2166.22	2435.98	3080.86	1995.16	3081.41	2845.47	2819.52	2712.71	3165.45	2780.21	2564.49	3456.97	3577.42	2427.61	3211.49	2458.12
	17 20	2398.68	2278.07	3624.57	2676.01	3120.84	3222.89	3619.56	2622.37	2715.97	2760.21	3020.73	3127.87	2975.38	2533.36	2974	2576.97
	17 40	2128.16	2632.32	3087.63	3103.35	2634.35	3188.46	3405.62	3014.83	2538.34	3222.09	2605.73	2945.5	2653.4	3419.72	2859.3	2626.71
	18 00	2253.04	2399.02	2504.5	3028.62	2326.48	2494.22	3058.41	3429.15	2647.98	3036.73	2520.68	2589.74	3326.77	2966	3302.84	2529.49
	18 20	2293.26	2351.23	2357.5	2310.48	2898.87	2085	2560.67	2841.63	3178.49	2709.53	2542.87	2568.48	2926.24	2607.37	3156	2543.39
	18 40	2398.83	2338.09	2561.83	2054.68	2975.32	2005.37	2047.97	2568.63	3206.84	2866.79	3024.51	2679.47	2845.14	2611.7	2887.49	2847.92
	19 00	2409.05	2840.31	3041.14	2453.05	2577.07	2156.45	2200.54	2764.9	2800.98	2785.32	2810.15	2832.91	2689.45	2507.2	2917.72	2519.79
	19 20	2608.49	3213.76	3213.59	2765.39	2608.42	2133.7	2174.19	2906.3	2442.38	3120.65	2577.55	2962.25	2661.73	2528.25	3201.88	2430.71
	19 40	2408.38	3316.51	2708.62	2451.63	2506.94	2037.6	2410.48	3404.39	2450.8	2949.45	2478	2667.67	3463.96	2845.2	3523.06	2522.45
	20 00	2232.91	2791.5	2467	2298.23	2953.17	2333.8	2298.67	3788.2	2599.95	2822.89	2647.69	2612.17	3248.48	2460.46	3577.77	2515.27
	20 20	2352.74	2474.93	2353.99	2372.18	3126.59	3076.44	2991.85	3296.05	2460.47	2884.34	2952.57	2609.92	2877.85	2548.67	3357.68	2953.53
	20 40	2447.76	2628.13	2292.36	2286.36	3287.93	3094.12	2844.7	2981.96	2437.53	2739.34	2984.48	2400.96	2660.93	2504.9	2932.51	2721.53
	21 00	2465.97	2317.91	2533.76	2211.19	3117.91	2823.29	2387.93	2783.86	3137.02	2731.5	2530.87	2594.87	2640.74	2998.68	2936.37	2574.14
	21 20	2225.57	2331.88	2517.86	2282.18	2649.66	2136.28	2290.74	2766.01	3251.61	2660.92	2622.7	2634.51	2636.15	2704.4	2889.66	2506.12
	21 40	2578.08	2348.75	2468.12	2311.93	2444.53	1928.12	2190	2771.33	2993.93	3174.59	2460.44	2656.67	2502.32	2497.73	2969.91	2824.81
	22 00	2398.4	2228.84	2263.25	2199.74	2472.56	2136.17	2125.41	3617.05	2578.3	2927.43	3009.42	2761.28	2680.32	2540.9	2992.18	2704.91
	22 20	2908.68	2119.87	2366.71	2227.7	2535.16	2076.45	2121.27	3520.94	2571.89	2705.34	3012.49	2549.34	3137.84	2641.28	2904.34	2515.78
	22 40	3192.84	2326.08	2456.74	2507.75	2593.54	2045.27	2401.82	3081.82	2366.11	2782.24	2715.71	2659.37	2984.13	2789.83	3465.5	2389.7
	23 00	3012.29	2653.44	2545.04	2309.21	2454.26	2134.94	3142.46	2987.19	2480.47	2628.66	2523.26	3355.37	2844.38	2693.38	3530.26	2735.5
	23 20	2358.87	2602.42	3044.95	2193.08	2369.92	2309.42	2891.55	2759.3	2455.73	2831.4	2427.83	3003.2	2622.39	3218.32	3274.97	2525.47
	23 40	2129.92	2289.8	3181.86	2492.68	2559.72	3152.37	2334.86	2896.21	2394.77	2985.23	2396.81	2681.91	2675.28	3586.74	2976.76	3066.4
	00 00	2333.71	2225.01	2567.71	3102.72	2495.88	3173.06	2181.23	2915.34	2586.12	2750.13	2457.65	2396.77	3218.58	3607.9	2992.86	3405.36
	00 20	2213.6	2428.62	2346.58	3494.88	2444.17	2800.22	2202.68	3365.54	3246.22	2620.3	3234.13	2470.26	3165.94	3198.92	2948.78	2804.37
	00 40	2355.56	2850.05	2178.86	3460.77	2821.87	2086.36	2276.09	3590.16	3108.15	2554.05	3481.88	2585.77	2817.78	2733.99	2907.61	2561.74
	01 00	2193.22	2632.48	2335.31	2712.67	3016.15	1990.19	2198.66	3170.61	2573.91	2893.94	3257.97	2833.26	2709.5	2576.7	3164.16	2415.6
	01 20	2149.49	2271.55	2670.2	2048.46	2708.48	1973.11	2108.77	2805.48	2485.76	2763.06	2679.49	3065.34	2644.65	2495.55	3398.39	2541.09
	01 40	2396.4	2421.05	2509.23	2265.43	2437.16	2286.26	2229.89	3143.01	2399.34	3639.6	2503.09	2752.61	2895.51	2639.46	3003.99	2805.44
	02 00	3128.77	2690.87	2551.66	2472.85	2472.92	2228.53	3254.7	3112.24	2373.55	3306.49	2402.2	2613.71	3261.98	2430.78	2943.11	3469.98
	02 20	2443.11	2237.19	2800.88	2547.99	2303.82	3384.44	3554.28	3036.99	2386.93	2994.81	2457.14	2606.99	2999.72	2536.39	2888.44	2955.67
	02 40	2127.03	2521.85	2470.88	2329.19	2554.93	3345.42	2900.92	2921.82	2438.91	2686.41	2563.23	3464.02	2943.68	3347.5	2883.25	2990.67
	03 00	2133.4	2792.45	2735.03	2628.12	2550.41	2676.78	2352.05	3038.68	3168.49	3142.9	2908.99	3522.09	3470.7	3532.35	2882.01	3005.94
	03 20	3134.67	3282.59	3083.37	2592.49	3084.45	2299.57	2228.66	3463.18	2775.5	3031.75	2706.4	3105.98	3677.6	3065.35	3490.82	3194.43
	03 40	2984.68	3189.9	3469.68	3012.39	2662.46	2268.97	2421.38	4123.27	2503.01	3735.44	3129.66	3690.52	3721.27	2732.17	3172.83	3016.9
	04 00	3025.17	2938.38	3635.8	3393.89	2655.9	2428.06	3396.58	3578.63	2573.86	3965.64	3418.31	3445.26	3882.76	3296.25	3886.96	3796.87
	04 20	3481.46	2905.33	3278.54	3590.6	2797.82	3016.6	2974.06	3259.15	3135.06	3708.49	3154.6	3042.36	3626.68	3373.38	3707.37	3904.12
	04 40	3742.34	3170.56	3475.91	3380.61	3078.77	2748.76	3103.13	3662.65	3159.56	4214.83	2690.78	3075.7	3085.45	3432.19	3331.27	3626.43
	05 00	3692.88	2932.28	3726.9	2970.31	3521.28	2473.1	3529.55	3879.39	3417.48	4304.83	2991.42	3401.44	2776.12	3727.28	3130.14	2889.9
	05 20	3366.85	3490.17	3748.95	3096.66	3317.3	3060.91	3370.92	3608.48	3381.65	4107.94	3202.19	3763.96	2718.61	3282.18	3482.01	3069.51
	05 40	3387.53	3910.12	3200.92	3070.03	2733.39	2372.26	3261.81	3003.3	2927.97	3721.9	2897.01	3481.47	3328.16	3427.48	3183.1	3022.83
	06 00	3335.81	3831.09	2913.58	2703.48	2506.01	2365.43	2786.12	2820.1	2729.43	3202.28	2872.23	3697.38	3727.58	3636.91	3348.32	2967.25
	06 20	2844.09	3351.58	2654.83	2533.34	2760.37	3258.48	3265.03	2904.74	3460.14	2886.57	3033.92	3198.42	3556.52	3326.39	3470.13	3128.75
	06 40	2747.95	3471.14	2840.42	2778	3335.67	3460.17	3381.09	3334.84	3535.73	3885.69	2726.23	2835.01	3164.26	3264.09	3540.57	3412.54
	07 00	2787.05	3351.27	2621.09	2530.13	3615.45	3208.28	2923.28	3298.35	3167.28	3390.15	3224.88	2796.03	2786.78	3293.22	3340.74	4064.63
	07 20	2977.97	3345.31	2387.06	2817.67	3123.59	2535.49	2876.49	3165.4	2631.41	3038.85	3768.14	2757.98	2695.47	3494.86	3010.04	3627.98
	07 40	3202.97	3391.97	2549.49	2790.06	3372.05	2102.43	2941.4	3550.78	2576.75	3460.49	3907.66	3074.72	2642.77	3453.37	3232.4	3004.32
	08 00	3552.61	3592.49	3140.24	3581	3729.71	1969.88	2487.46	3953.5	3127.78	3774.66	3298.42	3446.88	3367.28	3661.7	3270.94	3169.96
	08 20	3691.24	3281.34	3743.22	3941.09	3506.32	2609.47	2566.36	4322.18	3220.71	3762.89	2852.34	3136.1	3255.03	3494.76	3555.1	3682.14
	08 40	3377.49	3255.68	3459.84	3879.3	3266.89	3173.32	3655.18	3908.26	2796	3889.36	2703.16	3104.22	2998.43	3699.3	4119.09	3239.23
	09 00	3506.83	3140.05	3402.68	3627.07	3398.54	2995.33	3838.81	3040.47	3342.2	3757.03	3883.87	3619.63	3755.02	3474.7	4390.57	3739.01
	09 20	3278	3578.07	3686.23	2952.2	3427.6	3417.7	4024.56	2906.12	3507.49	3245.57	3738.8	3856.74	3747.55	3753.03	3955.67	4001.82
	09 40	3253.86	3812.7	3579.15	2947.5	3386.57	3156.97	3754.23	2957.07	3223.82	2883.89	3596.01	4172.41	3660.44	4032.66	3299.47	4076.12
	10 00	2887.75	4052.75	3445.34	3055.51	3193.81	2516.2	3656.58	2904.63	2708.45	3324.61	2903.09	3775.7	2979.59	4213.27	3349.05	3644.89
	10 20	3128.88	3756.75	2737.57	3786.87	2749	2141.54	2991.39	4120.83	2459.86	3432.21	2690.23	2918.85	2666.38	4215.95	2899.55	3024.71
	10 40	3390.47	3032.87	2014.2	3146.23	2708.73	2157.21	2343.54	4361.8	2720.55	3727.24	2512.81	2804.17	2852.51	3839.17	2812.96	3225.31
	11 00	3621.22	3022.93	1984.66	2964.78	2713.73	2057.03	3154.9	3885.26	3143.94	3389.82	2582.03	3096.91	3523.26	3535.18	2931.01	3183.17
	11 20	3342.67	3501.62	2093.08	2852.83	3601.89	2389.47	3111.91	3056.38	2883.66	3074.89	2609.1	2989.68	3538.77	3929.76	3248.03	2981.17
	11 40	2930.34	3319.52	2404.24	2693.21	3916.07	2678.16	2710.4	3162.01	2651.78	3612.17	3428.58	2951.63	3204.42	4246.36	3779.98	3472.06
	12 00	2249.18	2909.49	2262.46	2922.09	4038.72	3224.58	2329.01	3566.04	2426.59	3117.68	2949.97	2775.73	2815.23	4097.01	3390.4	3462.47
	12 20	2175.41	2840.38	2171.53	3398.99	3509.95	3296.89	2335.56	3710.64	2859.6	3063.19	2806.77	3249.04	2820.75	4026.87	2995.7	2954.55
	12 40	2143.83	3067.39	2661.61	3495.47	3623.03	2784.14	2840.84	3372.32	3297.9	3123.48	3113.07	3558.92	3184.25	3836.61	3012.57	3495.77
	13 00	2932.68	3184.41	2842.79	2819.38	3881.85	2244.99	2969.26	3767.21	3626.52	3778.58	2915.28	3183.01	2974.62	3199.6	3319.52	3801.65
	13 20	3079.6	3673.18	2465.17	3097.22	3441.79	1964.07	2677.05	4094.39	3484.5	3697.49	3342.52	2917.66	3431.94	3135.27	3260.1	3861.35
	13 40	2950.47	3769.8	2952.51	2825.51	3476.59	1916.75	2776.82	3747.36	2858.66	3507.81	3477.27	2831.19	3847.1	3617.32	3235.83	3758.53
	14 00	2879.31	3297.78	3472.01	3133.77	3488.89	2602.7	2585.09	3306.49	2526.18	3714.09	2980.04	3492.16	3317.42	3698.32	3804.35	3624.58
	14 20	3283.55	3217.25	3456.71	3155.18	2801.75	3320.23	2976.89	3947.61	2474.17	3730.13	2847.45	3957.03	2878.76	3167.03	3897.18	3253.47
	14 40	2671.26	3329.07	2760.64	3345.42	2915.95	3661.78	3569.7	4097.36	2544.19	3773.93	3437.73	3804.05	2889.6	3258.84	3469.51	2702.19
	15 00	2218.21	3642.78	2165.36	3893.57	2962.14	2821.33	3345.17	4100.52	2896.64	3401.3	3283.64	3095.59	3666.44	3173.76	3209.54	3522.84
	15 20	2186.13	3673.96	2988.98	3837.37	3558.62	2977.69	2899.05	4393.38	3537.06	3589.94	2708.09	3289.76	3579.87	2934.48	3940.02	3745.44
	15 40	2649.68	2934.83	3198.49	3509.29	3589.39	2768.71	3220.11	4296	3417.03	3735.11	3384.29	3731.22	3721.45	3196.06	3973.77	3417.05
	16 00	3162.07	2606.33	3301.42	2595.03	3301.26	2195.13	2576.81	4317.9	3024.72	3516.49	3150.17	3568.36	3354.56	3365.31	3456.75	2723.29
	16 20	2602.22	2625.42	3152	2100.28	2493.82	2093.88	2282.18	3751.05	2580.57	2992.87	2645.57	2751.43	2677.78	2979.96	3125.44	2405.58
	16 40	2133.49	2520.89	2332.68	2688.62	2577.85	2131.99	2676.95	3008.09	2364.37	3068.32	2604.51	2340.79	3023.28	2992.64	3680.81	2475.56
	17 00	2124.75	2648.62	1988.57	2772.93	2566.16	2808.59	3498.66	2865.17	2643.93	3002.77	2703.88	2468.47	2639.78	3108.9	3093.26	2651.71
	17 20	2203.42	2994.44	2013.62	2686.6	2733.36	2900.52	3542.81	2884.7	3297.61	3568.7	2684.22	2543.22	2720.68	3085.91	3114.92	2475.44
	17 40	2330.17	2672.53	2483.9	2317.61	3175.99	2840.39	3270.2	3050.3	3430.33	3010.33	3256.18	2395.9	2813.36	2769.18	3184.81	2083.01
	18 00	2300.94	2629.72	3102.44	2119.3	3214.67	2257.89	2786.8	3607.13	3208.45	3072.59	2723.72	2455.51	3505.98	2577.76	2752.01	2547.73
	18 20	2127.84	2596.55	2826.09	2718.95	2599.68	2027.12	2243.27	3740.3	2554.84	2744.29	2492.57	2820.9	3227.64	2664.97	3095.58	2310.42
	18 40	2178.43	2909.8	2227.52	2665.38	2481	2496.41	2202.61	3495.95	2552.59	3217.81	2350.11	2531.04	2874.88	2422.52	4233.73	2183.74
	19 00	2984.85	2469.65	2043.89	2253.57	2559.29	2248.32	2242.63	2914.94	2470.24	3093.1	2567.3	2559.37	2571.88	2928.63	3395.37	2879.08
	19 20	2955.68	2515.3	2051.7	2168.79	2629.23	2306.31	2318.6	2776.82	2384.68	2815.1	2541.82	2439.03	2698.85	2788.33	3631.57	2679.16
	19 40	2578.8	2421.9	2393.53	2171.76	2855.85	3120.93	2541.51	2729.92	3095.67	2885.45	2628.24	2337.84	2844.73	2569.5	3426.81	2548.79
	20 00	2276.02	2425.07	2441.26	2393.31	3517.15	2984.78	2338.03	2873.43	3232.51	3186.54	3139.2	2834.92	3382.2	2502.04	3115.3	2509.08
	20 20	2076.03	2882.43	2157.27	2387.79	3381.18	2843.73	2508	3014.01	2758.57	2826.45	3190.43	3191.47	3378.72	2462.3	3425.89	2545.48
	20 40	2168.26	3089.5	2786.46	2889.32	2800.98	2330.03	3219.63	3528.62	2549.79	2830.81	2821.03	3061.67	3477.07	2573.89	3767.91	2645.42
	21 00	2125.83	3305.4	2668.22	2387.35	2593.57	2275.86	2933.99	3164.77	2447.28	2803.21	2539.06	2705.24	2900.95	2619.75	3641.78	2565.45
	21 20	2759.14	2732.16	2288.66	2354.64	2506.38	2293.92	2579.38	2863.42	2796.7	3088.19	2652.54	2475.94	2793.42	2605.96	3331.75	3162.2
	21 40	2469.29	2715.12	2266.64	2262.78	2427.75	2369.56	2292.53	2882.82	2953.23	2854.84	2262.12	2419.03	3027.29	2637.78	3225.31	2861.53
	22 00	2156.27	2548.46	2288.3	2266.12	2531.8	2212.31	2227.8	2680.56	2638.92	2824.1	2455.93	2632.49	2835.66	2592.15	3371.83	2706.17
	22 20	2132.12	2444.56	2197.64	2434.04	2823.77	2723.9	2390.09	2682.67	2653.21	2720.39	2389.64	2603.32	2745.73	2554.97	3291.5	2458.7
	22 40	2117.63	2356.72	2240.89	2637.12	3127.39	2697.2	2274.75	3065.16	2547.37	2688.32	2675.83	2594.79	2721.83	3047.68	3226.07	2393.03
	23 00	2147.31	2507.05	2453.57	2735.59	2878.76	2601.87	2311.19	3397.73	2450.88	2819.81	2477.78	2754.89	2645.4	3219.7	3364.52	2441.68
	23 20	2243.51	2946.08	3086.34	2402.37	2637.98	2292.04	2392.38	3182.89	2403.62	2762.36	2466.02	2656.9	2842.39	2749.99	3621.21	2832.1
	23 40	2962.7	3251.79	2938.99	2182.12	2146.02	1948.14	2726.36	2863.01	2700.03	2779.7	2679.3	2662.83	3166.95	2517.72	3397.59	3061.48
	00 00	2280.3	2584.96	2283.22	2316.68	1848	1924.83	3421.69	2873.78	2549.13	3397.93	2331.42	2695.11	2895.91	2717.77	3728.66	2791.01
	00 20	2258.49	2341.63	2096.96	2601.38	2484.21	2139.26	3034.72	3005.19	2808.69	3451.34	2520.19	2489.24	2802.9	3118.58	3837.69	2522.99
	00 40	2086.54	2393.69	2494.55	2304.2	2627.43	2655.63	2590.68	3093.15	2676.68	2962.15	2325.71	2938.22	3186.96	2789.08	3580.34	2576.52
	01 00	2224.19	2306.03	2643.29	2109.61	2608.88	2216.37	2445.88	2943.6	2519.66	2831.87	2237.4	3288.97	3387.86	2614.38	3116.25	2705.87
	01 20	2446.91	2475.76	2195.22	2354.72	2994.76	2095.98	2372.22	2788.88	2514.13	2776.22	2544.32	3170.5	3081.05	2537.93	1986.91	2473.16
	01 40	2210.15	2606.56	2033.07	2605.46	2316	2386.01	2389.68	2896.19	2497.83	2820.48	2691.29	2651.01	2733.43	2690.82	1902.52	2801.39
	02 00	2906.01	3317.91	2418.52	2155.07	2221.8	3112	2363.12	3101.47	2948.97	2817.17	2495.76	2513.68	2800.95	2607.53	2850.3	3285.92
	02 20	2675.58	2938.97	2592.1	2349.56	2561.28	2993.87	2491.91	2811.97	2631.85	2727.99	2257.19	2490.26	3376.1	2439.02	3232.73	2887.89
	02 40	2130.46	2224.93	2393.31	2369.36	2510.98	2563.6	3203	2765.11	2443.55	3323.12	2486.71	2959.79	2938.81	2824.8	3200.87	2840.63
	03 00	2182.59	2889.01	2652.7	2384.75	2810.37	2128.92	2693.82	3079.5	2389.45	3765.91	3052.71	3081.38	2616.41	3094.37	3105.51	3328.44
	03 20	3260.23	2796.65	3168.18	2748.62	3196.63	2219.16	2446.42	3215.41	2528.57	3405.64	3356.16	3073.07	3430.37	2803.01	3471.24	3435.76
	03 40	3105.69	2785.96	2939.11	3305.19	2896.24	4316.92	2931.92	3855.25	3124.81	3291.65	2888.71	3774.79	3977.87	3047.37	3491.51	3490.62
	04 00	3291.13	3474.02	3270.12	3628.82	3123.15	4992.43	3168.57	4067.18	3048.49	3614.96	3267.75	4067.38	3301.45	2914.47	4004.31	3161.42
	04 20	3633.92	3332.28	3211.49	2849.34	3372.57	3948.34	2877.93	3495.72	3144.67	3933.57	3361.34	3747.47	3452.95	3203	3688.58	3625.89
	04 40	3319.83	3838.16	3435.53	2319.68	3175.62	2807.27	2980.95	3127.57	2865.13	3974.98	3510.2	3067.1	3243.36	3288.5	3248.16	3522.09
	05 00	3394.94	3517.93	3811.34	2698.77	3367.57	3534.9	3243.89	3395.69	3126.72	3814.7	3207.25	3165.34	2855.37	3229.23	3429.06	3026.49
	05 20	3288.26	3761.62	3219.98	3304.33	3103.41	2892.9	3868.47	3137.91	2634.27	3351.82	2881.06	3003.05	3157.83	3272.68	3228.92	2940.84
	05 40	3010.52	3319.5	3118.94	3452.28	3038.57	2539.28	3280.48	3509.38	2949.64	3240.05	2691.47	3037.41	3931.35	2988.99	3593.05	2994.14
	06 00	3297.15	3263.86	3005.2	3147.12	3082.27	3152.86	3023.66	4232.4	3109.37	3297.22	2614.84	3627.9	3198.85	3135.63	3587.48	3498.29
	06 20	3121.43	3210.7	3031	2465.38	3900.42	3312.59	2789.21	4433.44	2711.48	3143.92	2814.29	3391.77	3709.88	3104.13	3229.18	3157.95
	06 40	3089.64	3652.32	3424.68	2432.52	3314.86	3149.09	3255.4	4461.68	2744.08	3732.68	2923.19	3162.28	3854.92	3535.65	3305.98	3789.11
	07 00	3421.24	4005.1	3452.36	2773.4	2313.96	2563.14	3011.69	4257.56	2830.18	4095.41	3291.78	3917.49	3758.23	3540.35	3941.96	4019.66
	07 20	2939.67	3845.33	3361.48	2822.58	3217.81	2180.78	3202.52	3207.57	3010.47	3825.97	3474.83	3963.47	3610.22	3592.8	4103.67	3570.09
	07 40	3083.26	3733.03	3208.92	2520.89	3120.81	3099.24	3880.09	3148.38	2788.83	3324.76	2842.61	3392.69	2954.74	3957.23	3655.12	3199.74
	08 00	3342.09	3481.31	2915.13	2676.27	3359.43	3131.32	3057.22	4224.43	3348	3371.83	3069.61	3864.57	2677.73	3900.91	3227.54	3271.63
	08 20	3474.27	3353.82	2904.63	2804.16	3844.04	2700.32	3014.97	4196.12	3173.68	3702.39	3649.57	4034.76	2950.42	3554.47	3638.33	3242.14
	08 40	3794.07	3586.4	3500.54	3213.08	3258.18	2461.19	2713.63	4234.21	2748.03	3313.77	3622.2	3837.97	3884.02	3343.59	4103.93	3853.61
	09 00	3833.76	3846.34	3789.33	3833.03	3168.61	2222.71	2926.01	4688.57	3001.7	3302.16	2965.71	3267.5	3973.41	3789.87	3307.41	3959.48
	09 20	3184.09	4305.47	4030.3	3701.28	3442.2	2740.44	2894.44	4451.63	3315.7	3625.21	3117.7	2899.6	3464.64	4024.49	3147.55	3843.56
	09 40	2569.07	3570.98	3665.08	2956.29	3625.79	3111.31	3112.18	4093.52	3343.44	3395.93	3795.28	3083.01	2930.99	3654.78	3584.56	3247.88
	10 00	2941.91	3483.52	3042.7	2887.4	3818.97	3306.34	3801.17	3676.74	2827.5	3283.57	3638.34	3433.57	2769.63	3609.94	3741.83	3036.77
	10 20	2601.72	2747.75	2386.13	3020.77	3152.07	3464.66	3664.14	3415.24	2540.13	3339.77	3259.24	3718.97	2901.21	3937.02	3336.57	3310.77
	10 40	2966.73	3611.08	2421.23	2937.26	3150.47	2754.4	3749.45	3258.81	2455.68	3172.82	2563.57	3381.95	3618.02	4060.98	3260.07	3180.47
	11 00	3073.85	3976.99	2483.74	3518.13	3070.03	2423.5	3736.67	3068.72	3048.56	3200.91	2557.19	2883.41	3639.66	4029.63	3332.63	3833.73
	11 20	3054.55	3822.73	2526.96	3814.15	3412.82	2533.03	3291.68	3175.4	3066.17	3723.54	3080.02	2694.74	3236.62	3809.73	3008.8	3785.37
	11 40	3363.83	3206.23	2474.9	3321.03	3007.91	3029.77	3230.47	3139.72	2715.71	4288.76	2942	2734.22	2872.02	3199.27	3085.02	3795.55
	12 00	3663.9	2637.81	2880.49	2673.49	2824.64	3214.33	3336.64	2978.39	2853.6	4066.31	2605.56	2876.33	2815.61	3227.9	3645.49	3719.08
	12 20	3095.66	2577.04	2819.52	3049.52	3153.12	3229.31	3034.62	3481.98	2617.67	3569.81	2563.22	3282.52	2811.69	3562.49	3397.18	3003.88
	12 40	2742.52	3151.01	2683.32	2619.67	2603.71	2853.41	2702.14	3561.13	2954.68	2867.7	2810.66	3526.81	3080	3742.07	3477.59	3008.55
	13 00	2723.91	3937.04	2641.12	3158.41	2574.26	2266.06	3025.69	3225.23	2750.44	2972.09	2667.74	3092.51	3445.64	3254	3162.43	3673.29
	13 20	2607.23	3777.63	2929.78	3866.27	3731.52	2301.05	2840.11	3171.61	2866.47	3062.61	2659.89	3085.1	3063.41	3168.3	3355.14	3902.03
	13 40	3050.05	3227.59	3354.01	3344.75	3637.93	2842.68	3138.08	3327.7	3333.96	3086.18	2744.1	3615.58	3289.32	3634.09	3826.49	4126.61
	14 00	3011.82	3037.68	3268.67	2724.9	3048.39	2951.2	2772.31	3490.03	3509.93	3279.91	2633.79	3778.42	3347.53	3705.92	4054.32	3496.44
	14 20	3241.58	3182.5	3293.99	2813.91	2466.54	3349.88	2989.97	3820.85	2979.28	3338.06	2688.92	3234.85	3058.8	3565.35	4143.62	2876.34
	14 40	3377.69	3580.33	3720.2	3225.67	2988.61	3013.59	3290.33	4089.67	2560.69	3209.55	3085.45	3093.26	3466.87	2969.41	4289.14	3231.23
	15 00	3537.67	2799.75	3624.15	3566.44	3230.06	2385.33	3524.2	3462.78	3005.81	3412.78	2815.94	3733.86	3602.13	2884.69	3568.34	3850.25
	15 20	2954.33	2423.53	3439.64	4040.95	3539.7	2271.54	2959.75	3965.44	3059.32	3820.24	3489.1	3552.29	3772.11	3177.05	3807.44	3638.33
	15 40	2546.98	2467.4	2666.2	3487.96	2991.11	2226.58	2663.76	4204.18	3016.46	4078.62	3338.07	3153.75	3164.56	3376.09	4056.2	3296.98
	16 00	2439.75	2822.83	2267.69	2590.77	2612.3	2055.51	2561.09	4392.41	2960.41	3743.76	2907.45	2558.32	2770.59	2761.28	3934.76	2652.58
	16 20	2495.92	3077.02	2337.52	2313.43	2581.2	2703.27	2963.43	3834.02	2458.32	3118.71	2399	2454.49	2784.78	2505.55	3610.02	2527.55
	16 40	2682.35	2452.55	2639.81	2203.72	2741.07	3138.65	2596.99	3123.58	2316.79	2742.95	2248.99	2561.98	2620.09	2419.74	3079.63	2639.81
	17 00	2445.94	2563.87	2696.94	2519.48	2704.16	2907.73	2436.7	2929.95	2359.03	2889.76	2725.48	2411.92	3323.06	3128.58	2934.34	2973.29
	17 20	2165.12	2361.4	2612.59	2998.13	3090.82	2275.54	2917.58	3596.19	3162.58	3219.59	2949.14	2657.32	3492.92	3051.42	2930.04	2559.51
	17 40	2211.39	2411.1	2506.73	3253.25	2986.41	1913.32	3240.11	3575.63	3090.48	2854.32	2672.57	3009.29	3336.37	2543.34	2971.55	2616.13
	18 00	2596.64	2498.49	2264.02	2488.16	2648.03	1874.21	3084.8	3113.31	2473.14	2860.7	2412.24	3056.43	2840.81	2561.68	3151.86	2653.16
	18 20	2344.52	2587.41	2180.62	2316.78	2859.86	1972.43	2472.51	2924.18	2299.08	2911.72	2261.6	2714.85	2636.21	2544.19	2997.74	2553.52
	18 40	2287.09	2487.94	2356.19	2617.56	2464.62	2384.62	2458.61	2799.72	2262.28	3159.56	2365.47	2505.53	2810.58	2653.62	3159.46	2706.35
	19 00	2387.56	2623.83	2680.99	2507	2507.63	2508.93	2542.04	2915.18	2660.26	2972.16	2342.52	2618.76	2751.78	2725.54	3274.69	2917.92
	19 20	2235.77	3275.28	2506.57	2495.22	3048.43	3050.01	2480.7	2762.98	2522.82	2781.87	2816.63	2553.36	2771.42	2578.38	3158.55	2791.23
	19 40	2463.36	3254.99	2250.8	2230.45	3211.54	2744.83	2923.83	3144.85	2521.73	2769.65	2760.09	2580.05	3058.12	2670.24	2995.55	2469.71
	20 00	2279.31	2545.18	2646.07	2318.49	2782.62	2195.32	3051.2	3642.03	2964.25	2828.34	2428.37	2718.33	3328.74	2667.55	3170.74	2423.38
	20 20	2433.23	2418.78	3069.61	2219.5	2679.46	2019.59	3219.21	3187.85	2988.51	2808.28	2235.77	2563.54	3214.53	2667.33	3194.28	2261.85
	20 40	2326.99	2593.34	3060.22	2295.58	2344.44	2324.99	3349.67	2868.14	2677.2	3128.64	2378.88	2527.44	2927.72	2583.45	2903.07	2609.06
	21 00	2202.39	2496.37	2456.18	2145.28	2094.41	2250.84	2959.06	2756.71	2516.5	3030.94	2402.24	2425.1	2765.8	2756.7	2929.38	2871.63
	21 20	2255.35	2384.52	2258.12	2343.82	2432.33	2076.24	2438.56	2970.56	2481.25	2774.23	2302.91	2531.25	2633.65	3372.4	2993.27	2757.03
	21 40	2232.69	2665.28	2409.44	2540.24	2890.62	2471.35	2449.37	3115.64	2476.7	2666.95	2659.79	2358.76	2472.25	3381.03	3231.65	2446.81
	22 00	2237.53	2515.93	2287.93	2416.23	2735.87	2615.23	2440.03	3048.51	2440.7	2632.22	2525.57	2369.3	2491.3	2758.74	3421.41	2478.04
	22 20	2161.42	2522.97	2281.19	2311.26	2646.47	2189.9	2507.18	2911.99	2440.84	2658.85	2437.55	2390.51	2420.37	2580.48	3204.34	2762
	22 40	2254.57	2870.25	2471.54	2422.43	2677.34	2114.57	2816.39	2661.46	2555.89	2719.11	2333.61	2502.91	3002.62	2617.7	3057.95	2618.35
	23 00	2301.37	3367.92	2934.51	2406.74	2742.99	2551.03	2632.59	2630.42	2400.77	2793.71	2183.34	3137.24	2861.15	2436.22	3277.56	2616.35
	23 20	2890.03	3169.12	2669.71	3018.12	2480.01	2327.03	2418.11	2793.89	2390.32	2965.74	2151.29	3086.71	2672.83	2443.29	3162.59	2194.8
	23 40	3149.67	2463.69	2234.22	3254.89	2621.54	2169.94	2455.48	2938.13	2405.68	2690.63	2694.83	2694.42	2658.89	3251.54	3231.9	2218.92
	00 00	2671.43	2323.66	2241.59	2824.44	2979.6	2160.38	2362.88	4232.91	2778.27	2699.5	2481.89	2543.92	2634.23	3178.21	3176.63	2502.57
	00 20	2363.69	2234.73	2243.17	2187.92	2804.52	2123.26	2642.38	3937.19	2546.88	2787.77	2378.14	2384.65	2663.77	2723.29	3108.13	2644.57
	00 40	2307.24	2337.95	2573.11	2179.13	2585.01	2215.42	2706.17	3182.51	2552.77	3422.3	2905.82	2523.42	3002.06	2535.53	3118.38	2762.38
	01 00	2282.1	2637.48	2241.52	2325.03	2680.52	2642.53	2553.78	2528.15	2372.12	3168.44	2647.68	2542.11	3295.22	2521.23	3293.95	2620.72
	01 20	2494.39	3013.09	2094.52	2512.36	2727.54	2775.55	2349.74	2641.61	2402.55	2830.98	2401.87	2514.08	3074.29	2693.11	3369.56	2587.83
	01 40	2178.3	2374.96	2102.36	2250.67	2470.66	2750	2341.51	2751.3	2404.82	2765.32	2369.85	2515.6	2885.97	2659.81	3574.71	2629.76
	02 00	2204.77	2267.85	2218.68	2428.97	2921.27	2150.4	2494.56	2662.51	2819.75	2823.8	2367.06	2847.67	2813.64	4255.91	3078.71	3033.59
	02 20	2577.36	2297.31	2726.39	2560.42	3324.63	1993.53	2633.66	2882.57	2389.45	2673.33	2575.1	2837.05	2914.97	4580.91	3235.83	3369.93
	02 40	2289.04	3065.12	2659.89	2700.49	2824.03	2113.82	3094.81	2887.61	2389.73	2902.12	2823.15	3399.4	3456.27	4126.89	3196.17	2885.36
	03 00	2472.11	3070.39	2342.26	2536.81	2477.67	2193.4	2594.31	3181.55	2306.1	3309.32	2627.08	3192.07	3094.69	2706.74	3203.61	3263.91
	03 20	2709.98	2788.06	2757.37	2972.45	3091.21	2994.83	2385.88	3341.42	2936.3	3492.49	2981.17	2961.65	3271.7	3055.85	3286.61	3095.29
	03 40	2796.69	3106.71	3304.49	2983.58	2646.92	2506.82	3380.14	4079.58	2695.12	3943.01	3325.88	3052.88	3659.02	3278.92	3401.54	3245.99
	04 00	3306.13	3480.13	3336.14	2648.56	2609.8	2861.94	3317.13	4136.99	2574.89	3587.96	3370.64	3570.38	3213.63	3714.7	3763.11	2940.7
	04 20	3340.71	3484.18	3266.44	3289.53	3380.82	2926.38	2985.13	3790.33	2964.47	3135.08	3387.11	3544.13	3683.03	3416.42	3994.65	3262.79
	04 40	3309.14	3173.33	3373.54	3573.3	3063.7	3017.85	2835.68	3297.58	2769.62	3170.96	3271.79	3527.85	3848.85	3562.94	4472.14	3313.18
	05 00	3546.36	3212.74	3241.72	3156.98	2721.5	3071.13	3641.97	3055.22	2439.43	3397.03	2764.42	3114.45	3241.98	3192.25	3947.78	3248.3
	05 20	3495.48	3089.12	3698.76	2747.51	3148.84	3275.29	3531.91	3413.59	2788.93	3746.48	2917.77	2855.46	2872.81	3512.6	3499.19	3471.06
	05 40	2828.21	3412.66	3405.62	2879.33	3264.97	3269.4	3184.07	3216.54	3123.03	3283.7	2819.33	3063.64	2757.23	3616.66	3539.78	3145.6
	06 00	2846.11	3431.57	3399.8	3014.18	3470.37	3282.28	3180.73	3221.57	2915.88	3303.05	3404.5	3588.21	3523.86	3190.43	3519.4	3277.89
	06 20	2679.9	3877.82	3489.78	2928.63	3310.02	2810.08	3052.54	3449.3	2582.75	2989.55	3035.81	3585.96	3789.41	3471.05	3218.11	3614.06
	06 40	3162.04	3930.82	3731.48	3084.73	3137.15	2376.1	3184.01	2983.72	3132.55	3561.17	3496.23	3065.09	3983.45	3700.72	3061.89	3640.62
	07 00	3298.52	3412.25	3859.71	2834.65	3087.1	2052.9	2722.24	3292.79	2830.11	3623.18	3753.8	3268.7	3545.42	3238.92	3734.34	3163.44
	07 20	2927.76	3239.75	3221.01	3024.88	3418.66	2655.2	2809.59	4115.72	2915.85	3830.75	3499.44	3476.72	3031.81	3304.48	3436.53	2868.64
	07 40	3145.38	3294.35	3368.35	3068.66	4133.2	2346.29	3093.05	4984.08	2537.27	4361.53	2850.42	3084.72	2684.12	3141.51	3281.75	3323.37
	08 00	3132.81	3436.69	3368.87	3715.71	4168.42	1953.85	2722.94	4519.64	2709.9	4331.97	3087.26	3314.21	2434.06	3348.04	3739.76	3180.27
	08 20	3550.75	3211.36	3514.43	3966.63	3790.92	2184.41	3114.09	3281.32	3327.59	4018.38	2743.9	3044.93	3564.82	3673.81	4025.38	3642.1
	08 40	3730.91	4021.21	3477.42	4082.38	3542.88	3471.22	3481.7	3685.22	2346.71	4353.26	3667.76	3758.28	4007.9	3968.31	4449.73	3931.85
	09 00	3235.92	4116.9	3550.96	3808.96	3005.99	3216.49	3651.12	3374.52	3054.92	4299.64	3057.7	3934.25	3783.2	3594.13	636.794	3347.07
	09 20	3171.63	3780.68	3011.85	4005.81	3286.75	2675.23	3220.17	3586.71	2811.82	3782.29	2904.11	3823.05	3636.15	3471.68	28.2957	2930.71
	09 40	3011.08	3523.48	2750.65	3922.41	3695.6	3059.29	3511.81	3326.95	3175.81	3502.43	2973.12	3358.55	2999.32	3599.1	48.0135	3148.36
	10 00	3126.92	4001.75	2525.52	3363.36	3382.33	2677.75	3786.57	2992.11	3688.49	3067.66	2771.76	2868.22	2541.96	3459.94	13.0841	3112.24
	10 20	2898.49	3953.72	2346.34	2403.04	2731.71	2527.01	3720.51	2984.67	3785.34	3102.05	2780.05	2939.49	2521.65	3232.75	13.6	3263.21
	10 40	2889.74	3909.56	2297.89	2176.9	2760.5	3049.64	4065.5	2921.48	3881.37	2976.21	2958.5	2996.87	2310.21	3182.95	-116.125	3686.76
	11 00	3243.58	3702.73	2456.32	2684.47	3001.64	3326.11	3673.35	2996.58	3674.41	3317.08	3262.32	2906.03	2799.9	3871.04	-23.8848	3358.87
	11 20	3633.08	3752.22	2964.89	3336.45	2887.11	2881.16	3540.66	3317.27	3321.94	3081.89	3401.7	2923.91	3102.18	3313.05	-30.6701	3160.46
	11 40	3041.72	3830.37	3401.89	3614.08	2881.06	2420.37	2623.27	3068.99	2696.2	3178.26	2992.65	3473.33	2831.35	3346.12	-141.546	3855.23
	12 00	2553.14	3669	3200.98	3129.78	3080.85	2541.58	2359.77	2851.03	2631.32	3183.36	2601.63	3737.64	2981.76	3390.99	-59.5146	3664.42
	13 20	2377.06	3842.91	3302.99	2822.62	3297.62	2897.89	2361.37	3362.49	2619.93	3887.14	2583.6	3606.19	2762.65	3751.99	-155.426	3093.33
	13 40	2550.19	3685.25	3169.09	2867.91	3533.7	3066.02	2557.79	3579.89	3287.9	3203.43	2636.94	3003.78	2938.8	3945.63	-169.999	3237.01
	14 00	2717.75	3102.35	3105.47	3219.67	3465.52	3035.42	2854.47	3399.65	3469.24	3587.38	2706.6	2603.32	3682.9	3877.04	-110.532	3809.62
	14 20	3079.47	2645.12	3078.01	2898.05	2890.49	2795.08	2679.76	3204.54	3051.81	3469.05	3056.02	2636.14	3128.66	3801.51	-79.5855	4059.84
	14 40	3087.76	2927	3327.71	3044.59	3268.89	3356.16	3418.82	3122.03	3057.76	3128.91	3549.61	2818.88	2803.2	3324.71	-216.909	3405.61
	15 00	2932.15	3109.43	3590.54	2952.3	3481.48	3533.83	3370.57	3294.7	3659.4	3177.4	2838.18	3488.9	3541.93	3062.08	-26.1031	3417.12
	15 20	3376.76	3177.31	3607.63	3496.4	3275.39	3238.57	2778.99	3757.33	3682.35	3222.85	2542.46	3748.95	3702.63	3131.41	-105.65	3818.58
	15 40	3683.93	3281.49	3549.38	3867.57	2528.84	2648.88	2808.93	4095.94	3812.11	3297.92	2799.26	3756.62	3630.96	2959.02	-146.298	3713.54
	16 00	3659.08	3637.05	3032.68	3074.28	2604.35	2301.6	2946.13	4098.97	3675.99	3781.58	3374.09	3386.47	3661.06	4068.04	-127.852	3463.98
	16 20	3168.16	3430.8	2763.26	2796.03	2667.32	2817.51	3074.93	4099.24	2920.82	3876.31	3873.39	3711.33	3136.29	4424.35	-236.844	3415.53
	16 40	2369.22	2595.86	2608.29	3017.63	2863.86	3407.56	3579.19	4005.25	2958.97	3625.47	3321.9	3833.76	2585.83	4040.81	-230.984	2957.19
	17 00	2364.79	2316.08	2500.4	2673.28	2652.84	3156.91	3381.01	3828.52	3514.87	2961.93	2789.1	3377.33	3323.44	2864.48	-105.329	2408.18
	17 20	2395.44	2279.26	2437.39	2897.62	3172.34	2555.45	2720.64	3290.29	3799.79	2913.12	2333.19	2715.6	3064.73	3083.16	-72.4312	2613.5
	17 40	2529.05	2505.3	2594.05	3819.48	3015.52	2010.44	2245.69	2773.7	3456.32	3413.84	2246.54	2519.31	2745.64	2895.64	-164.605	2596.71
	18 00	2272.65	2565.8	2564.05	3649.33	2711.84	2086.15	2609.01	2803.06	3501.7	3116.17	2300.6	2514.86	3428.13	2909	-25.8345	2704.72
	18 20	2684.84	2669.37	2604.9	3271.05	2807.11	2601.72	2654.72	2886.27	3502.85	2918.13	2336.93	2742.31	3387.68	2799.51	12.0189	2503.7
	18 40	2804.23	3123.69	2535.26	2376.69	2561.26	2186.74	3242.64	3166.76	3241.71	2837.71	2533.78	2832.88	3207.01	2544.08	-13.7736	2437.95
	19 00	2337.71	3258.02	2391.32	2164.5	2744.39	2173.66	3430.52	3016.74	2805.81	2988.18	2339.03	2563.23	2759.78	2684.31	-49.1528	2493.5
	19 20	2221.07	2627.92	2392.49	2261.55	3208.7	2127.96	3103.52	2864.99	2679.34	3111.17	2318.37	2533.14	2700.86	2454.37	-73.4198	2488.36
	19 40	2422.35	2525.08	3097.81	2681.3	3169.45	2359.87	2439.31	2703.09	3217.41	3144.15	2622.66	2578.4	2608.72	2640.46	-65.6733	2349.07
	20 00	2264.24	2652.33	3196.79	2263.14	2664.58	2073.18	2283.49	2703.28	3286.11	2933.38	2242.61	2898.49	2636.86	2679.93	-10.6552	2536.42
	20 20	2293.38	2632.59	3384.17	2415.9	2667.9	2111.59	2390.45	2791.5	2861.84	2761.31	2193.26	3008.39	3131.68	2589.79	-125.195	2583.84
	20 40	2955.43	2388.36	3120.29	2431.71	2958.07	2462.52	3037.53	2589.63	2695.92	2698.24	2273.93	2760.53	3166.71	2468.46	-151.819	2448.14
	21 00	2759.09	2527.91	2527.81	2340.61	2915.18	2930.94	2870.1	2773.41	2694.88	3254.77	2337.17	2624.57	2854.06	2684.37	-16.1595	2996.25
	21 20	2292.08	2949.08	2472.4	2374.32	2765.58	2453.26	2583.71	2777.44	2669.23	3464.69	2350.37	2621.68	2739.88	2830.58	9.62364	2887.91
	21 40	2316.1	2565.9	2420.87	2202.88	2698.55	2096.14	2479.02	2683.16	2669.32	3035.17	2741.46	2580.64	2649.34	3261.76	-88.8145	2608.46
	22 00	2252.07	2519.92	2608.43	2461.01	2628.4	2105.26	2521.96	3014.16	2655.41	2900.15	2820.4	2752	2543.89	3027.36	-16.6714	2518.08
	22 20	2471.19	2577.13	2702.57	2270.61	2414.25	2007.66	2592.36	3515.16	2685.55	2811.66	2591.45	2749.89	2541.63	2786.75	9.47528	2349.3
	22 40	2385.03	2721.82	2422.29	2268.39	2515.05	2311.15	2654.72	3325.26	2608.96	2689.79	2508.38	2679.06	2651.54	2646.17	17.3684	2505.49
	23 00	2900.41	2819.92	2632.13	2583.53	2414.55	2092.88	2510.5	2859.02	2852.21	2753.12	2337.67	2553.6	2947.9	2946.74	0.306105	2698.66
	23 20	2892.01	3290.53	2806.29	2783.36	2590.92	2179.89	2891.58	2883.6	3244.03	3645.4	2513.7	2338.56	2821.71	2674.65	-95.9982	3042.66
	23 40	2310.92	2618.34	2561.19	2821.99	2696.9	3135.11	2689.97	2620.76	2777.24	3069.82	2421.94	2587.92	2803.52	3047.91	-153.29	2887.68
	00 00	2255.31	2454.97	2372.95	2369.49	2481.01	2609.51	2537.78	2596.56	2705.33	2962.91	2426.73	2545.68	2722	2776.37	-17.158	2660.94
	00 20	2333.71	2388.17	2351.09	2447.11	2791.05	2105.3	2545.71	2900.2	2563.7	2848.98	2400.22	2948.51	2656.59	2728.39	9.43002	2685.01
	00 40	2523.6	2475.67	2529.55	2460.89	2600.23	2017.51	2511.56	2582.12	2659.69	2796.46	2280.03	2858.89	2618.31	2683.46	16.7772	2818.94
	01 00	2227.56	2354.8	2486.05	2455.84	2479.26	2021.2	2544.53	2792.9	2803.73	2695.9	2276.66	2705.48	2664.66	2660.62	-68.5012	2543.79
	01 20	2133.88	2415.69	2377.47	2372.43	2535.39	2600.39	3014.41	2581.42	2609.85	2883.84	2290.33	2610.93	2874.99	3125.03	-153.462	2546.92
	01 40	2215.79	3230.6	2286.55	2199.05	2599.29	2537.52	3129.21	2638.99	3332.13	2892.03	2505.18	2605.77	3017.04	2933.08	-155.882	2463.59
	02 00	2255.97	2874.81	2399.7	2363.81	3096.31	2153.14	2717.97	2704.7	3553.41	2957.39	2751.84	2691.63	2973.38	2696.72	-17.9856	2473.93
	02 20	3112.56	2602.93	2365.76	3002.41	2813.89	1889.63	2502.22	2800.44	3031.1	2804.13	2438.77	2725.71	2791.41	2599.73	8.24935	2766.59
	02 40	3011.56	2410.33	2921.66	3407.47	2413.44	1857.69	2447.07	3261.58	2669.42	2769.23	2305.12	3168.97	3003.55	2451.72	13.4214	2746.39
	03 00	2326.06	2455.41	2342.09	2979.45	2833.73	2060.49	2933.77	3167.47	2388.55	3067.15	2331.67	3105.72	3058.72	2991.2	5.21574	2852.91
	03 20	2170.4	2584.38	2344.1	2311.3	3002.01	2054.43	2865.58	2750.94	2659.27	2879.09	2393.8	2692.27	2858.16	3365.71	-75.1292	2775.91
	03 40	2375.4	3049.94	2809.71	2267.42	2744.43	2128.98	2740.54	2692.69	2631.86	3172.91	2376.38	2670.04	2787.7	3103.24	-153.968	3307.41
	04 00	2576.44	2798.43	2725.13	2596.72	2520.2	2987.11	2627.4	2932.34	2753.07	3325.2	2820.67	3195.23	3549.9	2740.6	-17.8177	3513.02
	04 20	2230.13	2236.83	2029.15	3034.57	2828.97	2824.93	2831.79	3154.41	3067.89	3046.59	2496.47	3530.62	3057.74	2799.3	7.73714	3303.84
	04 40	627.058	843.341	539.243	2656.17	2818.81	2526.09	2789.09	811.496	968.679	1361.04	832.278	3229.84	3923.11	3263.7	13.7777	2987.72
	05 00	267.604	490.497	228.064	2833.04	3082.15	2753.55	3187.13	430.718	476.188	620.004	466.859	2938.48	3463.66	3125.64	4.40661	2891.71
	05 20	136.541	392.838	141.279	3011.71	3509.27	2916.48	3451.26	230.386	285.503	358.073	349.613	3299.54	3235.38	3338.73	-17.8429	2950.75
	05 40	136.734	409.347	70.0632	2955.14	3587.7	3514.73	4089.29	275.19	220.755	287.308	292.291	2770.83	4113.04	3973.39	-59.7215	3511.72
	06 00	-9.6051	509.719	75.7719	3579.37	3682.21	3734.57	3677	1043.74	232.772	219.248	232.051	874.622	2618.82	3724.7	-47.5285	3428.69
	06 20	-11.8636	564.721	79.8457	3446.75	3542.87	3740.91	3729.76	883.473	232.711	224.355	290.627	918.577	1317.2	3757.87	-79.6946	3545.13
	06 40	-9.2365	330.252	137.828	4131.09	3906.85	4145.9	4022.8	879.562	237.521	224.036	317.434	951.554	4071.21	4057.49	-76.4961	4302.12
	07 00	30.4801	408.143	159.053	2939.79	3411.88	3863.62	4670.96	912.738	241.126	229.675	255.824	837.996	3153.68	540.128	-81.1802	2468.03
	07 20	209.406	494.619	159.09	972.226	384.727	3728.7	4313.7	866.346	241.402	215.887	226.216	878.235	778.455	612.067	-141.842	4646.53
	07 40	240.152	332.797	250.217	1144.2	743.47	4600.82	4533.82	922.479	239.574	302.529	646.392	951.833	905.507	638.411	-158.794	4179.81
	08 00	228.79	410.717	271.399	970.222	720.635	5153.18	4981.75	884.828	241.884	311.441	479.833	781.14	981.029	36.0852	-19.1416	859.429
	08 20	417.511	509.731	387.084	943.524	561.687	5251.27	4162.62	826.773	248.745	314.333	758.861	946.227	724.708	229.942	8.29541	602.143
	08 40	509.315	350.843	261.037	1029.5	768.401	6036.1	2448.81	827.122	247.41	244.576	427.684	978.379	768.701	343.201	-54.6474	809.415
	09 00				922.452	739.28	5742.01	5134.48					838.107	913.712	313.794	-17.8371	585.139
	09 20				948.456	598.065	5986.96	4376.14					911.082	685.955	139.129	7.78597	737.709
	09 40				1023.39	773.479	6102.05	2966.89					989.173	790.877	-213.946	11.8895	830.554
	10 00				914.884	851.368	6380.97	3881.76					874.184	931.23	17.3341	3.36401	597.051
	10 20				895.548	657.491	3215.59	4879.65					905.488	695.457	137.679	5.06287	796.579
	10 40				868.926	755.105	360.065	6090.76					865.464	767.542	254.614	8.83313	826.489
	11 00				755.723	724.513	4777.36	5679.33					741.357	848.868	202.177	2.83163	555.437
	11 20				784.91	614.265	3135.82	5353.84					826.132	650.721	192.327	3.77537	637.538
	11 40				904.985	780.349	4244.8	5513.96					917.251	772.299	178.538	6.89944	804.861
	12 00				820.357	831.311	2627.81	5750.2					860.028	874.807	132.783	3.12636	595.39
	12 20				809.429	597.917	638.963	5374.14					892.599	613.224	230.211	4.92589	772.968
	12 40				848.46	741.788	407.824	5415.99					983.959	618.307	506.386	8.20083	827.851
	13 00				752.323	1181.78	575.71	5182.47					2552.59	1513.66	418.604	2.77049	534.858
	13 20				745.426	6149.24	728.011	5292.33					5253.54	5569.05	438.414	2.76503	2311.89
	13 40				3854.87	3400.55	4871.01	5635.93					3538.4	3793.32	336.733	2.4523	6171.29
	14 00				739.912	926.056	3293.03	5080.76					767.847	884.191	164.647	-37.3647	2260.94
	14 20				780.232	502.211	821.168	5251.72					858.399	1140.58	179.85	-82.607	627.139
	14 40				737.029	753.749	422.04	5696.6					819.522	1159.15	264.607	-160.879	576.797
	15 00				685.922	722.479	578.084	5731.62					659.953	787.143	238.953	-19.5392	4064.55
	15 20				611.424	553.419	433.676	5001.69					635.638	637.116	206.087	3.76019	6501.8
	15 40				674.375	677.192	427.497	5385.42					664.338	717.079	211.317	5.91639	6338.85
	16 00				678.579	675.575	589.263	5951.11					648.537	858.646	237.824	2.2908	2277.03
	16 20				732.51	662.169	429.866	4861.67					821.745	690.933	234.7	4.46782	523.949
	16 40				743.927	778.395	416.161	3206.87					814.444	724.826	182.661	8.18622	669.882
	17 00				658.171	740.674	595.019	6172.31					754.865	856.436	204.431	2.57493	535.595
	17 20				885.096	3277.19	429.316	5876.69					2391.5	3341.37	400.107	3.01692	2374.83
	17 40				3136.02	5047.63	3306.84	6023.64					5306.98	5406.43	472.35	5.23421	4723.58
	18 00				4282.61	1942.32	4400.57	5710.38					1252.66	2537.41	559.522	0.902572	1656.29
	18 20				984.91	621.085	1681.07	4484.8					1005.2	672.776	514.066	0.882365	327.126
	18 40				1037.48	677.241	447.163	2181.81					1103.79	854.847	550.25	2.89558	1831.57
	19 00				976.487	870.989	776.669	5630.53					918.582	937.992	576.775	1.21356	1718.47
	19 20				907.433	1096.26	1336.3	5544.53					2955.03	895.638	509.114	3.68475	4355.25
	19 40				4735.67	3404.29	5574.65	5740.97					5687.13	5570.19	919.892	6.28489	5750.3
	20 00				3997.25	5065.36	3786.37	5605.78					5289.2	5249.83	6970.56	1511.5	6443.24
	20 20				4160.19	5046.64	4478.1	5659.06					5086.21	4732.56	5416.35	4249.32	6031.38
	20 40				5902.05	6326.4	4718.18	5825.34					5538.42	6329.33	5801.79	3488.17	5444.97
	21 00				5650.44	5974.75	4966.48	5601.16					6467.88	6393.79	6302.64	4705.26	5065.76
	21 20				4978.61	4900.43	5252.34	5271.51					5947.38	5522.26	6143.01	5099.63	4869.26
	21 40				5022.22	5156.98	4573.07	5096.46					5405.69	5407.82	5474.61	5525.28	5453.24
	22 00				4942.18	5447.82	4348.58	5437.85					5028.64	5758.55	5034.05	6056.1	5236
	22 20				5135.25	4964.24	4319.11	5100.29					4962.16	6162.48	4973.92	5511.67	5144.19
	22 40				4559.4	5354.15	4433.92	5713.14					5122.47	5750.4	4943.15	5091.26	5002.29
	23 00				5274.06	5512.09	5575	5456.21					5228.01	5236.57	5545.35	4926.58	5506.01
	23 20				4973.59	4990.35	4899.65	5200.77					6260.38	5205.7	6172.88	5498.4	5892.59
	23 40				5060.13	5076.37	4558.33	5581.24					6422.4	5599.38	5904.72	5796.23	5710.34
	00 00				4759.66	5097.62	4413.2	4943.17					5789.35	5996.96	5231.63	5607.26	5312.39
	00 20				5216.88	5497.5	4439.54	5055.02					5098.97	5636.81	5303.03	5239.05	5443.7
	00 40				5307.65	5508.55	5431.83	6180.36					4916.22	6051.65	6060.58	5138.75	5668.89
	01 00				5098.17	5015.32	5768.83	5820.89					6169.81	6111.08	6285.41	6139.12	5445.74
	01 20				5222.6	5378.26	5411.06	5959.39					6574.37	5615.79	5868.75	6006.37	5623.34
	01 40				5291.77	5489.2	4570.1	5633.03					6269.84	5776.29	5704.98	5651.3	6154.33
	02 00				4896.19	5122.76	4628.88	5108.7					5745.4	6337.57	6146.05	5224.55	6168.09
	02 20				4923.75	5559.28	5422.78	5585.76					5323.59	5899.06	6545.93	5236.72	5910.94
	02 40				5318.05	6104.6	5767.46	5966.32					5679.75	5708.76	6466.12	5953.6	5690.25
	03 00				5407.47	5602.74	4621.26	5580.35					6648.43	5672.25	6021.08	5901.54	6017.32
	03 20				5391.63	5657.56	4461.59	5716.96					6641.76	6440.14	6047.2	5278.1	5774.01
	03 40				5028.62	5894.22	5160.72	6232.06					5842.3	6642.71	6533.3	4924.75	5039.34
	04 00				5220.45	5724.56	5766.29	5752.77					5876.87	6104.02	6795.96	5379.62	5444.4
	04 20				5480.51	5634.51	5401.36	6021.49					6290.2	5620.76	6758.29	6134.54	5825.68
	04 40				5383.48	5414.03	6049.1	5962.77					6798.18	5857.38	6215.46	5571.63	5618.07
	05 00				5747.6	5700.75	5528.59	6021.2					6974.52	5868.3	5709.15	6140.96	5356.66
	05 20				5782.23	5849.98	6038.94	5611.08					6891.96	6721.1	5934.28	6362.26	5723.39
	05 40				5094.99	5606.22	5894.82	6059.26					6291.27	6877.89	6690.38	5869.35	5444.35
	06 00				5359.07	5765.72	5149.09	5800.65					5962.97	6250.3	6537.32	6043.78	5060.06
	06 20				5763.69	5623.62	5627.4	6221.02					5561.34	5866.79	6064.43	6134.5	5295.37
	06 40				5469.55	6101.48	5452.81	6261.97					6146.92	5511.77	5704.05	5764.63	5573.16
	07 00				5485.32	5617.57	5891.21	6035.98					5971.71	5890.19	5708.4	5620.91	5994.32
	07 20				5554.47	4831.65	5502.24	6380.84					6487.93	5918.45	5728.55	5243.61	5554.05
	07 40				5673.9	5581.35	5250.01	6405.09					5882.4	5602.76	6216.79	5115.04	5188.4
	08 00				5367.64	5953.74	5718.05	5405.32					6619.32	5488.89	6864	5018.88	5114.29
	08 20				5583.62	5766.07	5899.62	5225.19					6907.17	6086.57	6750.04	5675.7	5393.51
	08 40				6011.26	5807.34	5267.88	5727.59					7032.41	6052.75	6013.1	6348.71	5816.12
	09 00				5331.61	5344.81	4938.59	5589.86					5991.74	6070.87	5892.32	5488.32	5910.54
	09 20				5143.18	5528.98	5092.15	5303.79					5501.77	5505.17	6633.29	6150.74	5324.12
	09 40				5331.22	5383.97	6115.52	5897.43					5520.88	5162.04	7005.69	6603.05	5021.53
	10 00				5797.09	5432.03	5785.41	5356.51					6536.94	5857.72	6920.53	6650.22	5078.71
	10 20				5629.59	5485.67	5860.18	6114.78					6831.57	6350.61	6484.19	6413.4	5471.96
	10 40				5233.32	5448.09	5688.9	6294.1					6152.5	5853.89	6152.02	6007.14	5771.6
	11 00				5865.54	5616.48	4942.31	5745.34					6536.37	5399.4	5602.89	5320.68	5451.69
	11 20				6006.4	5543.77	4752.08	5375.79					6597.83	5211.2	5474.72	5128.88	5630.62
	11 40				5122.57	5912.15	5293.05	6067.86					6176.23	5230.68	5672.22	5468.67	5160.25
	12 00				4872.17	5675.94	5392.9	6156.51					6576.9	5384.02	6773	6088.91	5062.17
	12 20				5443.35	5532	4461.97	5265.79					5722.03	6178.92	6481.42	5771.22	5582.56
	12 40				4728.58	5879.94	4410.33	5091.76					5569.87	6534.86	5897.07	5237.49	5827.49
	13 00				4869.09	5451.05	4611.09	5040.59					5541.14	6309.5	5587.58	5000.72	5296.93
	13 20				4927.03	5781.23	5461	4877.35					5811.75	5571.27	5597.82	5029.86	4906.13
	13 40				5635.05	5478.05	5702.58	5332.45					6660.57	5276.57	6202.53	5345	4865.24
	14 00				5412.42	5196.52	4571.36	6187.88					6415	5202.21	7038.46	6651.89	4945.12
	14 20				4774.05	5571.98	4423.03	5408.01					6198.98	5264.11	6708.18	6002.06	5466.04
	14 40				4510.88	5216.94	4986.27	5205.29					6303.25	5455.18	5969.84	5572.51	5610.13
	15 00				4786.8	5323.93	5939.26	5224.82					6677.26	5673.98	5616.9	5243.79	5322.33
	15 20				4946.37	5633.59	5874.6	5153.52					6310	6328.17	5467.21	5147.54	5020.52
	15 40				5713.09	5827.92	5316.02	5276.07					6412.63	6045.43	5918.54	5425.32	4870.93
	16 00				5286.29	5812.05	4513.81	6027.77					6571.38	5351.67	6647.37	6626.9	5308.31
	16 20				5208.49	5337.9	4518.62	5673.49					6638.41	5134.76	7064.5	6367.4	5669.24
	16 40				5905.7	5278.12	4920.44	5264.62					7069.45	5435.97	7104.58	6429.11	5708.52
	17 00				5581.74	5321.83	5747.36	6222.37					6846.29	5662.63	6930.78	5899.65	5551.52
	17 20				5454.4	5267.95	5153.53	6392.41					6026.09	6244.41	6358.98	5335.44	5549.95
	17 40				4793.07	4930.21	4605.24	5662.86					5576.02	6481.91	5503.33	5066.94	5302.48
	18 00				4895.27	5182.42	4370.32	6325.64					5261.64	5461.49	5303.4	4999.87	5088.13
	18 20				4756.1	5595.45	4595.88	6454.64					5379.09	5090.5	5236.5	4967.04	5017.57
	18 40				4687.63	5166.08	5609.81	5679.65					5900.65	5103.91	5254	5977.01	5235.25
	19 00				5095.92	5563.37	5906.51	5136.75					6052.52	5403.23	5657.54	6162.13	5373.44
	19 20				5152.72	6202.01	5351.95	5180.82					5565.1	5939.16	6499.88	5771.3	5542.59
	19 40				4865.4	6045.16	4595.38	5732.24					5688.76	6364.84	6215.27	5152.12	5348.39
	20 00				5704.85	5425.74	4411.51	6119.11					6230.83	5680.85	5418.47	5083.5	5108.18
	20 20				4981.87	5224.47	4416.5	5908.34					5417.74	5131.3	5059.54	5003.58	5104.34
	20 40				5634.16	5621.52	4683.46	4915.21					5207.94	5315.54	5211.07	5071.9	5352.89
	21 00				5298.8	5149.84	5040.12	4789.55					5187.44	5984.87	5495.22	5965.76	5505.4
	21 20				4752.04	4943.76	5758.1	5081.42					5188.66	6383.76	6640.57	6230.74	5354.51
	21 40				4598.31	5158.6	5731.31	6020.45					5697.38	5775.86	6792.49	6059.91	5111.5
	22 00				5584.28	6137.96	5421.14	5673.61					6644.22	5141.36	6509.05	5290.87	5256.7
	22 20				5747.02	6053.47	4732.82	5112.08					6580.22	5095.42	5467.46	5223.22	5659.16
	22 40				5931.59	5044.57	4575.41	4770.16					5514.19	5173.06	5037.11	5081.77	5595.4
	23 00				4869.82	4817.07	4463.13	5339.84					5314.66	5556.14	5078	5607.03	5181.93
	23 20				4648.97	5124.09	4658.81	6125.96					5593.66	6383.3	5460.03	5928.92	5326.26
	23 40				4767.33	5243.01	5259.36	6001.77					6266.34	6530.02	6495.81	5377.74	5553.16
	00 00				5527.62	4939.83	6151.73	5180.61					5512.56	5972.95	6778.34	4957.29	5319.37
	00 20				5005.85	5513.39	5088.01	5383.8					5260.88	5226.23	5911.24	5038.69	5129.63
	00 40				4534.83	5997.9	4448.31	5125.07					5360.53	5156.9	5599.88	5925.4	5049.3
	01 00				4812.87	5473.45	4375.84	4942.04					6086.48	5071.96	6781.66	5833.91	5312.47
	01 20				5600.44	4775.65	4705.5	5004.64					6942.24	5818.88	6482.46	5319.38	5630.54
	01 40				4979.03	4811.16	5207.01	5566.35					6945.19	6546.9	6797.56	5088	5668.93
	02 00				4645.01	5359.72	6426.79	6511.88					6790.86	6537.12	6226.69	5314.8	5494.31
	02 20				5109.64	5902.38	5648.07	5801.4					5994.21	6614	6639.42	6131.06	5028.8
	02 40				5506.53	5594.86	4421.13	5117.61					5555.56	6946.7	6990.1	6728.39	5079.68
	03 00				5296.93	4952.84	5318.81	5602.55					5121.18	6685.98	6330.71	5572.04	4595.7
	03 20				5516.53	4482.64	5159.27	5684.15					5177.42	6022.73	5875.73	4906	4706.92
	03 40				4967.28	5036.61	4796.15	4770.85					5194.26	5454.21	5301.73	4853.34	5252.27
	04 00				4760	4812.97	4667.26	5119.53					6314.7	5409.24	5205.86	5215.03	5040.23
	04 20				4824.13	6204.35	5633.62	6713.64					7124.56	6187.01	5457.57	6098.26	5326.75
	04 40				4896.77	5817.31	5413.04	5424.86					7191.48	6131.31	6344.55	5792.98	5446.91
	05 00				5088.54	5094.67	4952.78	5675.21					7089.44	6150.74	7319.87	5988.37	5532.23
	05 20				5408.31	5903.44	5519.22	6183.6					6039.69	6564.04	6546.18	6504.83	5484.67
	05 40				5250.1	5548.28	5962.79	5565.48					5753.53	6242.05	6516.46	5775.23	5453.61
	06 00				5000.11	5696.96	5960.17	5687.03					6157.28	5830.47	5705.42	6026.17	5393.63
	06 20				5591.3	5685.87	5195.88	6281.86					6876.94	5859.97	5584.84	6744.83	5436.4
	06 40				5508.04	5620.12	4895.59	5923.01					6660.1	5974.23	6264.04	6224.3	5290.08
	07 00				5543.85	5249.56	5610.37	5710.58					7090.01	5565.6	6204.1	5636.35	5267.13
	07 20				5474.68	6168	6019.93	5844.86					7186.55	5385.1	6812.67	5848.04	5440.23
	07 40				6047.9	5782.73	5293.35	5124.32					7670.35	5755.3	7082.98	6501.75	5142.62
	08 00				5941.2	4993.24	4685.13	5587.1					7061.69	6290.59	6065.69	5632.54	5133.46
	08 20				5473.53	5126.79	4904.98	5569.48					6855.15	6194.84	5785.56	5297.6	5364.09
	08 40				5433.33	6365.49	5662.8	5843.32					6171.78	5763.17	6531.3	5766.31	5551.79
	09 00				5896.68	5550.16	6075.62	6371.72					5529.7	5538.73	7270.14	6361.57	5380.18
	09 20				5928.35	5193.85	5642.26	6881.8					5264.57	5361.42	6778.55	6420.24	5526.15
	09 40				5302.47	5823.98	4918.58	6128.95					5528.52	5703.64	6132.57	6506.06	4981.84
	10 00				5013.3	5478.89	5379.77	6235.62					6713.96	6363.11	5390.12	5720.1	4987.63
	10 20				4921.15	5097.15	5966.51	5902.56					6933.35	6266.22	5392.91	5263.4	5048.98
	10 40				4821.76	6040.98	6127.38	5252.51					6241.23	5478	5358.25	5223.73	5297.82
	11 00				5477.26	6027.2	6246.44	5938.12					5466.27	5223.79	5986.87	5945.71	5318.05
	11 20				5813.11	5363.82	6334.06	6369.81					5360.99	5296.28	6722.75	6495.46	5024.64
	11 40				5898.99	5074.93	5883.18	5583.6					5462.7	5925.09	7016.43	5960.58	5078.54
	12 00				5031.08	6005.52	4759.31	5016.63					6081	6629.46	7156.65	5257.14	4882.42
	12 20				4690.29	5506.86	4758.34	5205.66					6748.97	6121.58	6980.1	5146.05	4898.36
	12 40				4612.54	5226.76	4740.98	5955.04					6391.18	5579.09	6083.53	5805.14	5002.76
	13 00				4730.18	5364.43	4959.18	5720.35					5906.8	5652.04	5645.84	6003.25	5077.14
	13 20				4913.06	6113.83	5436.01	5097.48					5662.9	6491.6	5474.88	5529.88	5191.46
	13 40				4806.3	5599.17	6215.38	5076.86					5519.29	6649.01	5402.98	5302.67	4999.29
	14 00				4963.13	4974.32	6072.82	5370.22					5997.35	6044.51	6040.99	6434.27	5171.52
	14 20				4837.58	5661.36	5053.95	6375.17					6509	5327.81	6882.39	6117.76	5015.76
	14 40				6004.9	6549.16	4899.5	5488.01					6791.76	5243.26	6679.29	6026.38	5070.3
	15 00				5284.12	6432.06	5067.8	4993.66					6407.74	5219.38	5699.18	5453.91	5012.4
	15 20				4721.47	5263.45	6148.73	4872.09					5674.13	5639.77	5414.12	5695.89	4900.24
	15 40				4849.11	4960.25	6283.01	4912.04					5627.77	6504.89	5436.54	6575.82	5050.22
	16 00				4897.99	5645.1	5887.6	5612.04					5564.99	6744.23	6352.07	6659.15	5159.42
	16 20				5955.76	6471.48	6004.59	5468.16					6622.81	5772.59	6627.57	6487.13	4961.37
	16 40				5837.26	6221.67	5059.1	6503.59					7151.52	5384.32	6273.02	6721.44	4642.58
	17 00				5845.14	5556.07	4934.82	5987.35					6941.23	5503.37	5551.39	6244.18	4936.18
	17 20				4982.34	5321.73	4884.61	6595.83					6539.24	5726.23	5313.95	5743.87	5370.24
	17 40				4772.96	5000.23	4868.73	6267.36					6210.99	6452.42	5078.74	5392.43	4986.9
	18 00				4901.47	4991.65	6062.1	5330.1					5795.19	6857.89	5192.79	5238.81	5055.06
	18 20				5971.25	5112.44	5937.47	4969.24					5715.57	5932.87	5426.57	5102.61	5174
	18 40				5426.48	5291.12	4742.72	5073.87					5421.16	5260.78	6195.23	5110.02	4792.44
	19 00				4767.01	6258.89	4729.52	5180.09					5911.01	5231.88	7009.66	5274.39	4700.43
	19 20				4495.88	5516.29	4875.72	5494.66					6485.33	5165.49	6925.18	6583.16	4854.67
	19 40				5668.77	4785.01	5365.39	5871.29					5559.73	5722.4	6166.17	6241.03	5441.79
	20 00				5120.19	4733.45	6200.36	6270.78					5298.87	6333.65	5466.77	5564.85	5205.76
	20 20				4581.25	4858.02	5883.61	5472.76					5333.39	6546.99	5292.37	5240.45	5035.2
	20 40				4540.8	5585.62	5230.61	4909.49					5445.08	5745.65	5082.12	5018.12	4717.79
	21 00				4731.64	6006.1	4761.65	4767.15					6245.79	5194.71	4675.3	4903.72	4644.47
	21 20				5516.78	4971.46	4826.79	4962.73					6532.39	5300.77	5068.56	5064.39	4732.32
	21 40				5440.44	4982.97	4992.85	5668.29					5782.73	5681.01	5408.51	6507.01	5078.06
	22 00				4769.8	5056.71	6263.12	6387.87					5277.05	5923.24	6034.32	6395.88	5034.4
	22 20				4813.53	4976.11	5985.03	5267.14					5138.28	6220.01	6521.22	6092.03	4997.92
	22 40				4506.39	5204.67	5491.38	4940.14					5267.43	5702.54	6657.15	5291.68	4947.64
	23 00				5036.03	5708.06	4874.44	5168.41					5312.4	5681.53	5519.88	5191.8	5014.32
	23 20				4813.37	5044.74	4849.13	6129.81					5946.4	6215.35	5218.74	5958.26	5264.65
	23 40				4506.25	4900.44	4943.6	6036.17					6081.07	6781.1	5164.28	6323.54	5347.45
	00 00				4778.57	4533.46	4803.24	5339.18					5700.39	6389.61	5155.67	5575.77	5119.09
	00 20				4511.84	5134.27	4804.75	4835.9					5447.78	5733.52	5510.96	5258.6	4967.21
	00 40				5313.21	5050.07	4869.34	4785.98					5226.7	5266.32	6277.61	5124.37	4881.19
	01 00				5827.47	6061.57	5384.87	5103.66					5124.88	5230.6	6767.89	5433.83	4950.55
	01 20				5331.62	5563.69	5844.72	6206.53					5313.01	6154.57	6171.3	6174.35	5165.08
	01 40				4655.29	5108.78	5829.44	5886.77					5266.24	6859.97	5355.2	6515.12	5233.94
	02 00				4751.59	5462.81	5139.63	5290.54					5693.71	6316.51	5363.19	6208.28	5024.76
	02 20				5272.94	5629.8	4858.25	5356.87					6865.3	5961.15	6324.27	5540.11	5025.52
	02 40				5860.32	5080.65	4825.02	5466.38					7222.81	6216.77	7208.42	5221.2	5046.71
	03 00				5376.98	4742.6	4840.52	6490.39					7265.18	7067.97	6925.1	5070.75	4913.61
	03 20				4926.73	4912.95	5242.05	6017.26					6601.65	6573.27	6631.67	5418.16	5021.17
	03 40				5389.63	5595.18	6225.43	6331.58					5807.78	6130.3	6643.31	6629.99	5047.34
	04 00				5434.53	6442.28	5766.04	7310.54					5626.99	6149.03	7050.15	6098.25	5084.26
	04 20				5359.02	5295.96	4958.79	6424.84					5239.36	7039.95	6340.26	5626.73	5178.24
	04 40				5402.43	5198.75	4582.48	6297.89					5219.28	6317.38	5635.94	5614.55	5423.1
	05 00				5299.81	6179.52	4791.47	7066.65					5963.63	6594.86	5314.64	6659.78	4870.09
	05 20				5636.95	5886.64	5330.49	6805.71					6596.92	7143.65	5482.85	6064.92	4816.38
	05 40				5364.5	5794.45	5466.05	5959.28					6206.97	7021.96	6643.94	5932.03	5079.66
	06 00				5201.08	5800.94	5205.79	5880.79					5635.47	6737.93	7237.97	6798.03	5184.18
	06 20				5767.7	5573.53	6207.44	6423.02					5955.63	6419.98	7362.72	6342.7	5001.07
	06 40				5733.51	6541.31	6075.46	5821.54					6891.31	5867.44	7307.74	5788.96	4847.17
	07 00				5228.15	5943.02	6009.78	5732.3					6847.81	5443.43	7018.19	5480.3	4874.22
	07 20				5273.95	5520.57	6635.74	6240.61					6346.58	5751.01	7352.54	6526.46	5111.96
	07 40				5762.17	6542.96	6061.36	6253.05					5759.32	5963.59	6336.81	6588.78	5256.69
	08 00				5807.79	6158.28	5388.48	6537.5					5655.44	6940.59	5755.96	6443.18	5206.81
	08 20				5352.86	5176.12	5961.95	6352.48					5715.79	7006.83	5422.11	6141.18	5112.4
	08 40				5703.26	5579.02	5857.07	5661.32					6455.73	7186.29	5299.51	5575.01	5210.93
	09 00				5993.27	6373.98	6589.53	5706.75					6145.31	7143.1	5313.18	5302.67	5141.55
	09 20				6320.86	6413.42	6202.63	6014.81					5646.74	7246.85	6226.61	5401.48	4956.21
	09 40				6116.62	6169.37	6144.02	5854.33					5581.53	6528.62	6999.55	5595.97	4974.01
	10 00				5207.9	5549.52	6084.04	5683.15					6350.58	5983.78	6873.52	6798.47	5076.36
	10 20				4998.82	5212.44	5719.78	5695.87					6865.29	6008.39	6997.52	6963.94	5286.71
	10 40				5329	5020.27	4964.17	5574.55					6962.8	5679.84	6314.42	6540.99	5262.19
	11 00				5472.07	5341.47	4935.81	5807.44					7028.89	5710.45	5604.47	5780.11	5084.4
	11 20				5182.32	6038.82	4915.62	5279.38					6986.64	6645.5	5360.04	5397.82	5148.24
	11 40				4897.7	5364.28	4957.04	5451.41					6383.87	6596.99	5481.2	5257.6	5122.08
	12 00				5601.9	5222.17	5499.85	5276.02					5709.12	6272.09	6164.29	5277.25	5325.87
	12 20				6033.75	5163.28	6296.96	5093.78					5661.76	5893.53	6981.75	6098.32	5093.34
	12 40				5312.33	6197.34	5941.62	4964.53					6510.57	5717.29	6562.99	6564.13	5097.19
	13 00				4665.95	5852.81	5020.35	5272.66					6222.93	5403.2	5487.77	5894.72	4958.93
	13 20				4686.83	5897.7	4710.46	5143.01					5739.77	5197.93	5346.69	5476.43	5049.6
	13 40				4819.17	5073.43	4933.97	5599.99					5632.93	5392.6	5446.9	5331.14	5129.59
	14 00				5422.94	5030.22	5699.9	6301.49					5318.39	6319.15	6661.23	5346.03	5095.27
	14 20				5094.68	5480.5	6262.67	6689.96					5456.87	7121.85	7086.86	6194.04	4926.33
	14 40				4460.71	6326.38	5695.76	6714.6					6737.97	7147.57	7105.04	6512.41	4784.53
	15 00				4632.06	5996.71	4921.75	5613.31					6241.79	6370.13	6667.65	5766.32	4741.59
	15 20				5438.84	5327.72	4865.65	5239.37					5419.15	5600.2	6244.08	5401.97	4979.06
	15 40				5977.16	5256.7	5270.99	5360.98					5430.66	5506.54	5859.76	5523.55	4762.26
	16 00				5269.12	6182.79	6016.98	5283.7					5568.83	5587.38	5493.64	6814.69	4901.78
	16 20				5531.1	6099.17	6202.74	6095.56					6206.15	6535.26	5472.78	6912.31	5138.18
	16 40				5936.21	6293.88	5863.39	6686.98					6741.03	7044.95	5648.4	6516.42	5303.89
	17 00				6173.12	5489.38	4916	7027.88					6927.81	7329.06	6577.09	6099.13	5079.97
	17 20				5799.04	5311.54	4689.25	6777.79					7086.62	7656.4	7157.18	5549.64	4989.61
	17 40				4817.86	4896.5	4819.23	6847.63					6712.98	6577.39	6117.48	5436.75	4723.21
	18 00				4578.35	5030.57	5091.19	6568.98					5918.92	5674.75	5403.51	5161.24	4816.14
	18 20				4916.6	6115.45	5699.62	5898.06					5716.96	5616.29	5290.47	5406.55	5261.63
	18 40				5617.9	5372.44	5889.36	5301.3					5617.09	5520.35	5413.52	6414.55	5307.4
	19 00				5508.82	4981.86	5419.38	5346.19					5552.26	5679.17	6285.83	6299.82	4982.92
	19 20				4615.7	4849.43	4894.19	5271.72					6478.29	6253.73	6842.96	6224.59	4835.06
	19 40				4780.69	4902.13	4812.42	5422.39					6506.96	7188.6	6120.73	5434.54	4754.16
	20 00				5129.33	5614.8	4816.45	4952.57					5473.17	6277.53	5525.02	5346.14	4836.69
	20 20				5562.82	6056.45	4790.16	4888.65					5282.13	5671.74	5279.11	5213.87	5102.86
	20 40				5061.76	5554.37	4861.79	5956.18					5409.37	5466.44	5327.98	5169.77	5405.87
	21 00				4838.73	5035.81	4898.54	6603.17					5964.46	5482.32	5188.43	5290.72	5405.16
	21 20				5273.36	5079.89	5162.95	6156.25					6098.69	5871.61	5542.31	6529.85	5347.3
	21 40				5312.92	5132	6166.17	5338.94					5587.16	6973.28	6659.78	6437.78	5453
	22 00				4576.41	4778.62	5860.53	5329.21					5489.65	6454.52	6401.08	6128.58	5126.29
	22 20				4599.51	5068.84	5373.6	5053.15					5236.01	5863.72	6352.14	5501.16	5150.84
	22 40				4805.02	5318.27	4935.23	5087.1					5489.75	5826.22	5397.81	5343.95	5235.53
	23 00				5372.75	5903.08	4932.71	6306.88					6295.56	6649.61	5280.72	5685.42	5335.03
	23 20				4809.11	6107.26	4897.24	5978.41					6313.04	6356.73	5243.51	6340.35	5300.1
	23 40				4661	5201.11	4872.86	6019.18					5372.33	5796.04	5213.36	6521.54	5260.87
	00 00				4689.45	4793.09	5010.99	5321.02					5407.97	5716.82	5398.11	5604.78	5199.89
	00 20				5516.51	5148.1	5782.59	5387.44					5168.76	6550.17	6490	5336.26	5346.2
	00 40				5159.79	5129.95	6006.99	5331.77					5073.67	7019.59	7079.08	5093.21	5238.7
	01 00				4903.2	5690.48	5317.97	5755.06					5481.54	6442.87	6112.63	5341.87	5383.25
	01 20				5440.64	5449	4958.85	6415.41					6648.36	5907.22	5657.91	6221.13	5318.92
	01 40				4971.04	5266.73	4718.53	5706.5					6993.55	5310.87	5469.96	6464.81	5487.49
	02 00				5220.8	5105.07	4779.26	5169.68					6970.15	5639.06	5509.95	6193.92	5070.33
	02 20				5400.93	4950.21	4869.74	5868.78					6306.19	6542.93	6473.15	5444.4	5040.45
	02 40				4852.21	5554.96	4967.8	6891.57					5866	6874.43	6766.69	5285.15	5242.56
	03 00				4805.27	5910.99	5587.42	6465.74					5656.62	6985.91	6766.83	5404.6	5060.26
	03 20				5658.85	5267.51	5616.06	6338.35					5943.78	6399.49	5950.85	6128.55	4873
	03 40				5684.94	5092.56	4724.78	5652.61					6691.65	5854.49	5619.18	6544.11	4957.76
	04 00				5470.23	5053.37	4733	5536.13					6819.56	5672.09	5551.03	6096.42	4978.59
	04 20				5548.7	5896.6	4843.09	5315.91					6208.87	6029.94	5897.97	5656.1	5487.25
	04 40				5539.18	5346.5	5470.23	5574.21					5754.46	6982.7	7018.31	5457.03	5299.2
	05 00				5610.71	5328.09	5377.52	6045.07					5728.21	7234.6	7281.46	5700.06	5110.8
	05 20				5821.77	5781.22	4916.86	7018.28					6091.01	7407.39	6239.35	6745.22	4980.16
	05 40				6042.47	5379.08	5415.39	6006.88					6886.96	7447.94	5812.44	6453.87	5221.58
	06 00				6432.82	6264.96	5552.28	5570.69					6215.81	7124.91	5608.31	6130.99	5574.92
	06 20				6294.9	5317.15	5184.72	5803.27					5924.37	7009.19	5683.07	6981.94	5582.26
	06 40				6260.2	5640.79	5693.38	6901.52					6231.69	6119.78	6494.94	6041.36	5259.2
	07 00				5586.97	6018.79	5561.35	6776.85					6841.35	5918.89	6964.42	5640.39	4874.86
	07 20				5983.51	5477.49	5753.73	7005.78					6474.94	6868.86	7122.46	5511.07	4737.99
	07 40				6006.21	5245.95	5942.59	7459.92					5771.78	7207.87	7144.4	6337.77	4966.63
	08 00				5671.42	5700.42	5310.86	7358.04					5788.48	6437.08	6750.39	6513.1	5211.02
	08 20				6196.94	6254.95	4864.3	7149.96					6045.42	5939.89	5814.06	6782.84	5442.78
	08 40				5912.29	5968.99	4926.52	6408.62					6987.9	5912.02	5712.69	7049.08	5426.45
	09 00				5391.45	5358.43	5117.23	5800.19					6999.95	6748.85	5731.27	6540.58	5784.39
	09 20				5863.72	6085.58	5876.03	6564.45					7310.22	6774.84	5788.85	5847.22	5549.3
	09 40				5728.26	6047.61	5635.94	7155.08					7352.72	6175.61	6737.86	5536.09	5375.73
	10 00				6006.92	5280.3	5493.32	7338.52					6675.07	6180.19	7276.49	5738.73	5220.4
	10 20				6003.05	5957.71	3299.26	7441.4					5883.42	7213.26	6516.13	6372.57	5292.41
	10 40				5519.4	6037.01		6941.79					5796.68	7109.18	5721.33	6758.4	5466.67
	11 00				5476.71	6439.11		6809.42					6130.14	6639.08	5491.23	6165.57	5084.97
	11 20				5436.95	6560.04		6148.16					6816.75	6135.42	5523.46	5721.13	4812.75
	11 40				5144.66	6237.1		5508.9					7163.76	5776.05	6090.46	5530.59	4697.15
	12 00				5498.64	5458.17		5378.27					7210.04	5624.34	6748.18	5367.29	4975.9
	12 20				5772.36	4925.39		5309.22					5863.16	5687.93	7208.7	5448.75	5263.04
	12 40				5648.08	5078.42		5157.3					5747.1	6387.89	6990.08	6851.99	5747.29
	13 00				5681.64	5124.18		5338.77					5559.14	6810.5	6899.94	6366.29	5654.61
	13 20				5427.17	6086.89		5295.6					5662.83	6344.55	5939.8	5994.41	5618.64
	13 40				4857.84	5940.05		6314.07					6353.08	5794.63	5688.97	5501.57	5436.02
	14 00				4946.61	5631.78		6932.05					6683.74	5760.15	5707.31	5406.92	4989.01
	14 20				5374.33	5362.84		5664.21					5782.97	6434.29	5592.25	5412.69	5021.89
	14 40				5316.66	5448.64		5143.28					5538.58	6947.03	6060.66	6132.7	4469.98
	15 00				5444.73	5690.57		5102.03					5716.94	6029.98	6599.86	6258.24	4567.97
	15 20				5278.54	6199.66		5368.03					5881.65	5557.93	5920.48	5755.57	4676.49
	15 40				5510.9	6519.06		6509.55					6535.94	5574.9	5571.94	5565.09	4965.51
	16 00				5568.97	5767.89		7150.88					6848.95	5958.35	6419.33	6971.42	5441.36
	16 20				6038.77	5174.33		6224.59					7110.7	6503.41	7120.58	6769	5302.01
	16 40				6264.59	5282.74		7072.09					7164.4	6896.74	7080.12	6676.89	4922.6
	17 00				5626.44	5801.34		6613.47					6540.79	6087.17	6189.41	6363.81	5146
	17 20				5277.57	6297.68		7111.74					5905.82	5818.72	5671.49	5801.44	5405.5
	17 40				5663.12	5916.63		6658.3					6042.66	5752.66	5519.35	5642.79	5474.8
	18 00				4887.57	5312.66		6018.8					5709.39	5835.34	6188.19	5380.52	5291.95
	18 20				4684.15	5134.86		5339.92					5461.77	6695.61	6988.14	5479.45	5335.03
	18 40				4887.21	5222.4		5202.43					5565.54	6331.48	6478.32	6385.15	5674.29
	19 00				5625.71	5546.97		5211.39					6774.25	5751.21	5595.2	6252.68	5306.82
	19 20				5691.65	6138.11		5320.01					6480.04	5472.64	5489.28	5787.35	4883.76
	19 40				6214.11	5506.33		6402.43					6016.65	5407.02	5559.54	5510.36	4728.9
	20 00				5305.25	5259.08		6144.3					5626.95	6059.65	5417.56	5286.49	4759.5
	20 20				4850.63	5388.75		5380.9					5352.08	6919.88	6011.25	5767.88	4920.68
	20 40				4790.32	5904.56		5227.32					5398.97	6610.02	6685.47	6241.16	5256.44
	21 00				5805.69	6238.69		5167.71					5952.83	5830.23	5935.68	5671.34	4942.78
	21 20				5484.76	5266.31		5338.89					6832.79	5432.58	5498.29	5456.48	4868.97
	21 40				4783.26	5051.75		5225.86					6676.29	5534.04	5258.07	5565.98	4949.33
	22 00				4821.4	4917.29		5926.08					5859.51	5711.34	5322.77	6777.28	5133.08
	22 20				5463.83	5024.1		6737.72					5624.19	6481.9	5521.77	6127.19	5389.55
	22 40				5621.65	4993.78		6867.94					5414.12	7134.71	6448.33	5603.53	5071.91
	23 00				4920.31	4871.49		6171.27					5336.11	6259.53	6910.86	5540.53	5048.83
	23 20				4440.98	4915.81		5603.72					5219.09	5507.42	6002.68	5444.65	4916.12
	23 40				4762.75	5642.68		5502.49					5607.48	5342.08	5324.15	5424.8	5342.86
	00 00				5706.33	6013.8		5361.67					6044.74	6344.17	5310.4	6226.5	5316.66
	00 20				4875.18	5930.14		5690.23					5583.02	7122.7	5432.87	5888.72	5259.63
	00 40				4801.35	5206		6724.28					5436.67	6577.52	5439.16	5496.75	5562.25
	01 00				4654.6	5085.96		5783.48					5739.98	6149.9	6134.35	5350.09	5594.1
	01 20				5219.61	4983.64		5321.42					5522	5745.89	6431.68	5491.02	5150.66
	01 40				5463.53	5070.42		5385.42					5424.04	5683.86	6488.5	6291.26	4838.55
	02 00				5027.19	5565.01		6147.64					5399.38	6358.13	5530.53	6652.55	4868.02
	02 20				5271.62	4953.65		6902.79					5762.06	6513.72	5283.36	6137.99	5056.23
	02 40				6136.15	4817.74		6081.52					6871.2	6142.35	5321.02	5703.19	5233.63
	03 00				5637.73	5720.91		5529.42					7244.52	6631.16	5708.22	5458.48	5619.8
	03 20				5033.64	5660.35		5723.41					6866.08	6589.73	6518.17	5431.29	5123.11
	03 40				5532.09	4910.19		6614.01					5947.45	6013.17	6911.5	6041.84	4663.16
	04 00				5204.45	5479.97		6347.01					5892.49	6652.31	6896.43	6168.64	5058.13
	04 20				5259.37	5843.56		5752.47					5559.2	6208.13	6287.14	5657.52	5509.12
	04 40				5683.97	5269.51		5670.04					6082.42	5893.14	5850.53	5417.85	5539.02
	05 00				5678.29	5482.51		6050.65					6916.85	6420.27	5744.9	7079.91	5441.98
	05 20				5641.02	5403.63		7082.61					6894.33	7210.51	5855.71	6704.67	5556.32
	05 40				5436.31	5944.84		6599.05					6245.15	7042.67	6788.57	6071.73	5541.64
	06 00				5970.66	5747.03		5895.78					6044.86	6067.66	6855.17	7052.39	5128.28
	06 20				5619.3	6279.73		6781.34					5898.34	6201.53	6191.06	6720.8	5112.71
	06 40				5551.48	6300.39		7036.28					6566.97	6533.25	5825.67	6454.56	5308.33
	07 00				6048.15	6176.24		7073.26					7191.03	6910.35	5777.92	5851.26	5442.04
	07 20				6354.74	5529.9		7550.91					7150.18	7315.09	7053.11	6146.58	5175.12
	07 40				6182.06	5845.71		6918.5					6799.95	7369.3	7051.63	6921.05	5119.96
	08 00				6273.62	6040.52		6979.91					6042.05	6801.27	7165.95	6766.46	5526.22
	08 20				5718.09	5371.2		6360.81					6141.71	6350.58	6952.45	6834.87	5523.66
	08 40				5747.62	5408.87		5899.29					6950.03	6074.63	7333.22	6378.99	5222.7
	09 00				6416.94	6055.27		6499.44					7227.93	6110.37	7266.18	5958.84	5125.43
	09 20				6564.81	6418.6		6271.3					7131.27	6072	6914.28	5737.22	5295.42

## Sheet: Fig. S7l
day	LoxP							Adcy3∆AT
1	2745.42	2802.37	2893.26	2759.39	2848.35	2574.45	2743.28	3306.74	2847.74	3117.87	2901.26	3039.77	3059.13	3139.74	3241.15	2979.03
2	2726.38	3046.54	2705.06	2798.09	3005.82	2670.07	2849.66	3341.06	2846.92	3258.96	2885.85	3015.79	3129.05	3144.79	3371.26	3052.8
3	2782.76	3018.08	2817.39	2811.12	2949.41	2612.76	2931.71	3416.66	2741.21	3205.09	2782.44	3017.96	3110.46	3208.89	3411.36	3080.02
4	2598.86	2900.49	2700.95	2883.46	2976.24	2570.76	2938.31	3016.64	2884.31	3090.89	2604.52	3022.74	3068.57	3155.97	425.946	3029.28
5				2961.41	3121.13	3704.08	5213.36					3259.94	3337.75	2817.39	2199.66	3569.46
6				5226.11	5460.86	5171.01	5616.85					6076.26	5793.04	6114.31	5644.94	5332.54
7				5207.26	5470.42	5366.87	5717.08					6048.85	5973.98	6027.86	5825.55	5081.64
8				5296.93	5523.1	5389.09	5822.75					6056.1	6280.2	6114.01	5903.62	5113.2
9				5464.12	5573.28	5300.82	6111.7					6151.37	6262.2	6106.51	5978.6	5197.1
