# Supplementary material for: Cold-induced expression of a truncated adenylyl cyclase 3 acts as rheostat to brown fat function
Source: Nat Metab. 2024 Apr 29;6(6):1053–75. doi: 10.1038/s42255-024-01033-8 (PMC11971047; doi:10.1038/s42255-024-01033-8)
Supplement: Supplementary file 19 — Statistical source data. [file 42255_2024_1033_MOESM19_ESM.xlsx]

## Sheet: Fig. S8a
Expression of indicated mRNAs in BAT from LoxP or Adcy3∆at mice housed at 22°C or 5°C.
		LoxP (22°C)	LoxP (5°C)	Adcy3∆AT (22°C)	Adcy3∆AT (5°C)
	Adcy3	1.41603	0.911701	1.13029	1.38068
		0.753046	0.647751	0.776695	1.53256
		1.05526	0.853114	0.894311	1.01075
		0.941812	0.898567		1.31359
		0.83385	0.949687
			0.801289
	Adcy3-at	1.31899	4.22204	0.000360735	3.78485e-06
		0.928662	3.11939	0.000103021	9.69043e-05
		1.19568	3.32375	0.00015618	5.34374e-05
		0.838692	2.11968		8.21405e-06
		0.717968	3.77573
			1.59247
	Ppargc1a	0.975763	5.73831	2.23387	11.6748
		0.667093	5.7115	1.37824	9.60325
		0.96184	7.4193	1.25896	5.47393
		1.05456	4.36133		7.56518
		1.34075	7.06116
			5.14625
	Ucp1	1.43124	2.23934	0.723476	1.53512
		0.828287	1.62373	0.906297	1.86517
		1.00869	1.63502	0.84855	1.94974
		0.952993	1.93627		1.74506
		0.778792	1.81917
			0.90082
	Prdm16	1.28834	1.08535	1.19604	1.72499
		0.985371	0.61724	1.27559	1.22443
		1.25929	1.30614	0.604616	1.92276
		0.594085	1.56296		1.85204
		0.872909	1.2546
			0.50556

## Sheet: Fig. S8b-d
Expression of indicated mRNAs in 1°BA and 1°iWA from LoxP or Adcy3∆at mice housed stimulated with vehicle (veh) or CL316,243
BAT		LoxP + veh	LoxP + CL316,243	Adcy3∆AT + veh	Adcy3∆AT + CL316,243
	Adcy3-at	1.555	20.814	0	0	ND = Not detecable
		0.897	13.134	ND	ND
		0.23	5.741	ND	ND
		1.318	26.12	ND	ND
	Adcy3	1.33	1.92	15.89	8.77
		0.9	1.46	12.75	10.22
		0.76	1.07	10.84	7.82
		1.01	2.26	8.3	7.8
	Fabp4	1.53	0.77	13.59	8.45
		0.81	0.79	10.58	8.12
		0.5	0.34	9.84	8.63
		1.15	0.89	8.13	6.77
	Adipoq	1.5	0.79	16.94	11.06
		0.9	0.84	10.61	8.21
		0.55	0.41	13.57	10.23
		1.05	0.83	14.39	10.72
	Pparg2	1.33	0.69	18.75	11.09
		0.89	0.54	13.75	9.45
		0.52	0.33	16.36	11.57
		1.26	0.66	17.36	12.87
	Ppargc1a	1.48	3.36	7.14	22.09
		0.84	2.69	8.8	21.19
		0.56	1.53	7.5	22.47
		1.12	3.81	7.17	33.25
	Ucp1	1.13	3.43	486.95	440.15
		1.32	3.91	444.82	536.46
		0.94	2.26	331.3	434.82
		0.61	4.3	239.22	298.54
	Elovl3	1.67	0.97	20.53	16.2
		0.93	1.13	21.66	20.29
		0.49	0.46	25.85	23.78
		0.92	1.16	33.06	25.4
	Cidea	1.19	0.68	389.91	238.93
		1.36	1.46	303.53	267.87
		0.84	0.6	296.28	246.49
		0.61	0.76	176.21	136.15
iWAT		LoxP + veh	LoxP + CL316,243	Adcy3∆AT + veh	Adcy3∆AT + CL316,243
	Adcy3-at	0.991	35.338	0	0	ND = Not detecable
		1.126	18.409	ND	ND
		0.94	22.688	ND	ND
		0.943	10.914	ND	ND
	Adcy3	1.05	1.14	0.71	0.67
		1	0.91	0.42	0.61
		1.1	1.16	0.82	0.95
		0.86	0.5	0.31	0.4
	Fabp4	1.42	0.91	2.91	1.4
		1.01	0.59	5.71	1.79
		0.81	0.7	2.23	1.25
		0.76	0.35	6.1	2.26
	Adipoq	1.45	0.72	4.3	1.15
		1.08	0.57	7.12	1.31
		0.75	0.53	2.89	0.99
		0.72	0.22	7.49	1.99
	Pparg2	0.81	1.33	2.8	0.8
		0.69	0.89	6.46	0.85
		0.6	0.52	1.99	0.67
		0.65	1.26	6.91	1.41
	Ppargc1a	1.14	10.93	3.66	20.75
		1.15	7.28	5.4	23.49
		0.75	5.87	2.4	18.79
		0.97	5.6	6.28	48.3
	Ucp1	0.91	547.78	3.3	727.57
		1.41	227.14	5.99	720.03
		0.55	295.82	1.34	687.41
		1.12	169.17	19.39	1631.89
	Elovl3	0.63	2.52	2.71	4.37
		2.23	2.57	4.39	4.43
		0.47	1.64	1.87	3.77
		0.67	0.98	7.97	9.34
	Cidea	1.39	1.56	8.35	2.48
		0.95	0.37	162.3	11.75
		0.3	0.28	11.82	4.69
		1.35	0.53	246.12	60.23

## Sheet: Fig. S8e
Adipocyte diameter in LoxP and Adcy3∆AT mice (HFD)
iWAT
Diameter	LoxP							Adcy3ΔAT
20-30	8.94702	6.70336	11.2436	10.4332	6.50696	10.8088	8.19922	10.6633	8.79861	9.03917
30-50	10.2448	8.69257	12.9027	13.0817	8.48171	13.6575	9.65637	12.3483	11.2774	12.387
50-100	11.7411	14.4204	15.6411	18.3519	14.4586	21.0613	15.0174	18.3338	18.0565	21.4931
100-200	12.0057	19.9193	16.2532	21.4496	19.8001	21.4259	20.5742	26.948	27.853	32.608
200-300	7.32862	14.5185	11.6785	13.1286	16.1784	12.1805	15.3871	19.1696	19.9731	17.4841
300-400	5.81709	11.2377	8.34407	8.83063	12.2612	8.12538	11.5702	8.39849	8.66397	5.46535
400-500	4.88066	8.40918	6.99098	6.19552	8.7326	5.06239	7.85124	2.46697	3.1599	1.15501
500-1000	17.0899	15.5158	15.4156	8.18694	12.5162	7.11816	11.0646	1.63117	2.20955	0.368262
1000-2000	17.0238	0.577688	1.51418	0.335255	1.01975	0.548707	0.679643	0.0404422	0.00791954	0
2000-3000	4.01547	0.00544989	0	0.00670511	0.0323729	0.0112748	0	0	0	0
3000-4000	0.712504	0	0.0161083	0	0.0121399	0	0	0	0	0
4000-Inf	0.193394	0	0	0	0	0	0	0	0	0
eWAT
Diameter	LoxP								Adcy3ΔAT
20-30	5.76016	8.8551	8.03987	11.262	6.66858	11.4539	4.81235	12.7508	10.0538	13.9484	10.0359											P value	Mean of LoxP HFD (n=8)	Mean of Adcy3ΔAT HFD (n=3)	Difference	SE of difference	t ratio	df	q value
30-50	8.26458	9.97208	9.5126	12.8647	9.17442	13.4151	7.1298	19.51	11.3588	15.2431	12.4118											0.174426	8.7	11.35	-2.646	1.657	1.597	4.735	0.901316
50-100	14.8055	13.1803	14.1362	17.183	15.4124	17.9858	13.2057	33.3807	14.3668	18.767	15.555											0.360146	11.23	13	-1.774	1.821	0.9743	7.533	0.901316
100-200	17.0301	15.228	15.664	18.2959	19.9319	17.1905	18.3622	28.128	15.7245	17.0088	16.2851											0.672354	17.41	16.23	1.182	2.703	0.4371	8.99	0.901316
200-300	13.244	11.4614	10.815	11.6573	13.2879	11.1281	14.2112	5.22995	12.1255	9.9463	10.1349											0.148864	18.73	16.34	2.389	1.493	1.601	7.836	0.901316
300-400	10.2681	9.90382	9.59275	8.49482	9.89624	8.5122	11.0603	0.824285	10.9082	8.17332	7.3877											0.605573	11.38	10.74	0.6438	1.2	0.5365	8.358	0.901316
400-500	9.67885	9.12194	8.66603	6.87922	8.21064	6.56382	8.90956	0.142118	9.08825	5.76032	6.73184											0.875948	8.569	8.823	-0.254	1.567	0.1622	6.727	0.965135
500-1000	19.5197	20.3351	21.635	12.6456	16.5976	12.7092	19.8355	0.0341084	15.5372	10.3951	17.04											0.95914	7.272	7.193	0.07805	1.469	0.05312	6.891	0.968731
1000-2000	1.3848	1.92988	1.92356	0.683195	0.820244	0.986968	2.45188	0	0.830993	0.74303	4.24452											0.74366	15.41	14.32	1.09	3.215	0.339	7.72	0.901316
2000-3000	0.0294638	0.0124108	0.0150278	0.0214841	0	0.0415229	0.0215077	0	0.00585206	0.0147135	0.148496											0.625275	1.273	1.94	-0.667	1.187	0.5618	2.248	0.901316
3000-4000	0.0147319	0	0	0.00429682	0	0.0127763	0	0	0	0	0.0247494											0.490577	0.01768	0.05635	-0.03868	0.04641	0.8333	2.047	0.901316
4000-Inf	0	0	0	0.00859365	0	0	0	0	0	0	0											0.660682	0.003976	0.00825	-0.004274	0.008539	0.5005	2.293	0.901316
																						0.350617	0.001074	0	0.001074	0.001074	1	7	0.901316
