# Supplementary material for: Cold-induced expression of a truncated adenylyl cyclase 3 acts as rheostat to brown fat function
Source: Nat Metab. 2024 Apr 29;6(6):1053–75. doi: 10.1038/s42255-024-01033-8 (PMC11971047; doi:10.1038/s42255-024-01033-8)
Supplement: Supplementary file 20 — Statistical source data. [file 42255_2024_1033_MOESM20_ESM.xlsx]

## Sheet: Fig. S9h
Signal intensity (A.U.)
	pcDNA3.1 (+)				pcDNA3.1mAC3-AT-HA								pcDNA3.1mAC3-HA
PM	110.456	55.4888	56.117	55.3026	135.577	162.21	125.499	131.468	142.724	129.317	126.964	129.469	201.49	339.593	303.358	272.521	489.382	262.704	266.252	540.778	450.587	181.352
ER	111.853	58.3388	59.0461	56.844	149.539	244.376	148.121	175.154	179.667	179.667	147.943	173.792	194.319	217.674	217.674	217.674	243.847	211.454	212.193	247.319	250.203	214.116

## Sheet: Fig.S9i
Ratio PM/ER intensity (A.U.)
	empty	mAC3-AT-HA	mAC3-HA
	1.69901	1.47433	0.566089
	1.40329	1.07998	1.55352
	0.481855	1.34383	1.52597
	0.620984	1.29124	1.58723
		1.04036	5.71287
		0.744335	3.1082
		0.878935	2.63569
		0.761856	4.86684
			5.10631
			1.80178

## Sheet: Fig. S9j
Fold-change (pmol/µg Protein)
	empty+FSK.	mAC3-AT+ FSK	mAC3+FSK
	3.87069	3.67847	9.03323
	2.9851	3.82659	4.82766
	3.11818	2.70341	6.58367
	4.37338	5.46473	10.4013
	3.98287	2.85271	5.54907
	3.42482	3.41634	4.16835
	0.237054	1.15979	17.0342
	0.481069	1.59806	7.80197
		9.51075	8.03697
		5.88397	2.56694

## Sheet: Fig. S9k
CHO cells (cAMP) Fold change [pmol/µg protein]
	empty+ Iso	mAC3-AT+Iso	mAC3+Iso
	1.02751	1.10115	1.07136
	1.3118	1.01963	1.4
	1.71205	0.583936	1.6
	1.18913	0.76893	1.5
	0.869015	0.856106	1.87735
